# Supplementary material for: Plasticity of Mitochondrial DNA Inheritance and Its Impact on Nuclear Gene Transcription in Yeast Hybrids
Source: Microorganisms. 2020 Mar 31;8(4):494. doi: 10.3390/microorganisms8040494 (PMC7232527; doi:10.3390/microorganisms8040494)
Supplement: Supplementary file 1 [file microorganisms-08-00494-s001.zip]

Archive with 15 entries (14 files):
- microorganisms-754787-Supplementary material/
- microorganisms-754787-Supplementary material/Fig. S1.jpg
- microorganisms-754787-Supplementary material/Fig. S2.jpg
- microorganisms-754787-Supplementary material/Figure S3. Spot Assay in YPD 28 and 16oC.pdf
- microorganisms-754787-Supplementary material/Figure S4.jpg
- microorganisms-754787-Supplementary material/Figure S5 with error bars.pdf
- microorganisms-754787-Supplementary material/File S1. Mitochondrial gene sequences.txt
- microorganisms-754787-Supplementary material/Revised Table S1.xlsx
- microorganisms-754787-Supplementary material/Table S2.xlsx
- microorganisms-754787-Supplementary material/Table S3.xlsx
- microorganisms-754787-Supplementary material/Table S4.xlsx
- microorganisms-754787-Supplementary material/Table S5.xlsx
- microorganisms-754787-Supplementary material/Table S6.xlsx
- microorganisms-754787-Supplementary material/Table S7.xlsx
- microorganisms-754787-Supplementary material/Table S8.xlsx
