# Supplementary material for: Plasticity of Mitochondrial DNA Inheritance and Its Impact on Nuclear Gene Transcription in Yeast Hybrids
Source: Microorganisms. 2020 Mar 31;8(4):494. doi: 10.3390/microorganisms8040494 (PMC7232527; doi:10.3390/microorganisms8040494)
Supplement: Supplementary file 1 [file microorganisms-08-00494-s001.zip › microorganisms-754787-Supplementary material/File S1. Mitochondrial gene sequences.txt]

File S1:Mitochondrial gene sequences of S. cerevisiae, S.uvarum and the hybrids HmtSc1, HmtSc2, HmtSc2, HmtSu1, HmtSu2 and HmtSu3

Scer-ATP6
AAATTGGAGGTAAAAATTGAGGTTTATATTTCCCTATGATCTTTACATTATTTATGTTTATTTTTATTGCTAATTTAATTAGTATGATTCCATACTCATTTGCATTATCAGCTCATTTAGTATTTATTATCTCTTTAAGTATTGTTATTTGATTAGGTAATACTATTTTAGGTTTATAT

Suva-ATP6
AATTGGAGGTAAAAATTGAGGATTATATTTCCCTATGATTTTTACTTTCTTTATGTTTATTTTTGTAGCTAATTTAATTAGTATGATTCCTTATTCATTTGCATTATCAGCTCATTTAGTATTTATTATTTCTTTAAGTATTATTATTTGATTAGGTAATACTATTTTAGGTTTATATAAACATGGATGACTATTCTTCTCATTATT

HmtSc1-ATP6
AAATTGGAGGTAAAAATTGAGGTTTATATTTCCCTATGATCTTTACATTATTTATGTTTATTTTTATTGCTAATTTAATTAGTATGATTCCATACTCATTTGCATTATCAGCTCATTTAGTATTTATTATCTCTTTAAGTATTGTTATTTGATTAGGTAATACTATTTTAGGTTTATAT

HmtSc2-ATP6
AAATTGGAGGTAAAAATTGAGGTTTATATTTCCCTATGATCTTTACATTATTTATGTTTATTTTTATTGCTAATTTAATTAGTATGATTCCATACTCATTTGCATTATCAGCTCATTTAGTATTTATTATCTCTTTAAGTATTGTTATTTGATTAGGTAATACTATTTTAGGTTTATA

HmtSc3-ATP6
AAATTGGAGGTAAAAATTGAGGTTTATATTTCCCTATGATCTTTACATTATTTATGTTTATTTTTATTGCTAATTTAATTAGTATGATTCCATACTCATTTGCATTATCAGCTCATTTAGTATTTATTATCTCTTTAAGTATTGTTATTTGATTAGGTAATACTATTTTAGGTTTAT

HmtSu1-ATP6
AATTGGAGGTAAAAATTGAGGATTATATTTCCCTATGATTTTTACTTTCTTTATGTTTATTTTTGTAGCTAATTTAATTAGTATGATTCCTTATTCATTTGCATTATCAGCTCATTTAGTATTTATTATTTCTTTAAGTATTATTATTTGATTAGGTAATACTATTTTAGGTTTATATAAACATGGATGACTATTCTTCTCATTATT

HmtSu2-ATP6
AATTGGAGGTAAAAATTGAGGATTATATTTCCCTATGATTTTTACTTTCTTTATGTTTATTTTTGTAGCTAATTTAATTAGTATGATTCCTTATTCATTTGCATTATCAGCTCATTTAGTATTTATTATTTCTTTAAGTATTATTATTTGATTAGGTAATACTATTTTAGGTTTATATAAACATGGATGACTATTCTTCTCATTATT

HmtSu3-ATP6
AATTGGAGGTAAAAATTGAGGATTATATTTCCCTATGATTTTTACTTTCTTTATGTTTATTTTTGTAGCTAATTTAATTAGTATGATTCCTTATTCATTTGCATTATCAGCTCATTTAGTATTTATTATTTCTTTAAGTATTATTATTTGATTAGGTAATACTATTTTAGGTTTATATAAACATGGATGACTATTCTTCTCATTATT

Scer-ATP8
TGCCACAATTAGTTCCATTTTATTTTATGAATCAATTAACATATGGTTTCTTATTAATGATTCTATTATTAATTTTATTCTCACAATTCTTTTTACCTATGATC

Suva-ATP8
TGCCACAATTAGTTCCATTTTATTTTATGAATCAATTAACTTTTGGTTTCTTATTAATAATTCTATTATTAATTTTATTCTCACAATTCTTTTTACCTATGATC

HmtSc1-ATP8
TGCCACAATTAGTTCCATTTTATTTTATGAATCAATTAACATATGGTTTCTTATTAATGATTCTATTATTAATTTTATTCTCACAATTCTTTTTACCTATGATC

HmtSc2-ATP8
TGCCACAATTAGTTCCATTTTATTTTATGAATCAATTAACATATGGTTTCTTATTAATGATTCTATTATTAATTTTATTCTCACAATTCTTTTTACCTATGATC

HmtSc3-ATP8
TGCCACAATTAGTTCCATTTTATTTTATGAATCAATTAACATATGGTTTCTTATTAATGATTCTATTATTAATTTTATTCTCACAATTCTTTTTACCTATGATC

HmtSu1-ATP8
TGCCACAATTAGTTCCATTTTATTTTATGAATCAATTAACTTTTGGTTTCTTATTAATAATTCTATTATTAATTTTATTCTCACAATTCTTTTTACCTATGATC

HmtSu2-ATP8
TGCCACAATTAGTTCCATTTTATTTTATGAATCAATTAACTTTTGGTTTCTTATTAATAATTCTATTATTAATTTTATTCTCACAATTCTTTTTACCTATGATC

HmtSu3-ATP8
TGCCACAATTAGTTCCATTTTATTTTATGAATCAATTAACTTTTGGTTTCTTATTAATAATTCTATTATTAATTTTATTCTCACAATTCTTTTTACCTATGATC

Scer-ATP9
GAGCAGGTATCTCAACAATTGGTTTATTAGGAGCAGGTATTGGTATTGCTATCGTATTCGCAGCTTTAATTAATGGTGTATCAAGAAACCCATCAATTAAAGACCTAGTATTCCCTATGGCTATTTTAGGTTTCGCCTTATCAGAAGCTACAGGTTTATTCTGTTTAATGGTTTCATTCTTA

Suva-ATP9
GAGCAGGTATCTCAACAATTGGTTTATTAGGAGCAGGTATTGGTATTGCTATCGTATTCGCAGCTTTAATTAATGGTGTTTCAAGAAACCCTTCTATTAAAGATCTAGTATTCCCTATGGCTATTTTAGGTTTCGCATTATCAGAAGCTACAGGTTTATTCTGTTTAATGGTTTCATTCTTA

HmtSc1-ATP9
GAGCAGGTATCTCAACAATTGGTTTATTAGGAGCAGGTATTGGTATTGCTATCGTATTCGCAGCTTTAATTAATGGTGTATCAAGAAACCCATCAATTAAAGACCTAGTATTCCCTATGGCTATTTTAGGTTTCGCCTTATCAGAAGCTACAGGTTTATTCTGTTTAATGGTTTCATTCTTA

HmtSc2-ATP9
GAGCAGGTATCTCAACAATTGGTTTATTAGGAGCAGGTATTGGTATTGCTATCGTATTCGCAGCTTTAATTAATGGTGTATCAAGAAACCCATCAATTAAAGACCTAGTATTCCCTATGGCTATTTTAGGTTTCGCCTTATCAGAAGCTACAGGTTTATTCTGTTTAATGGTTTCATTCTTA

HmtSc3-ATP9
GAGCAGGTATCTCAACAATTGGTTTATTAGGAGCAGGTATTGGTATTGCTATCGTATTCGCAGCTTTAATTAATGGTGTATCAAGAAACCCATCAATTAAAGACCTAGTATTCCCTATGGCTATTTTAGGTTTCGCCTTATCAGAAGCTACAGGTTTATTCTGTTTAATGGTTTCATTCTTA

HmtSu1-ATP9
GAGCAGGTATCTCAACAATTGGTTTATTAGGAGCAGGTATTGGTATTGCTATCGTATTCGCAGCTTTAATTAATGGTGTTTCAAGAAACCCTTCTATTAAAGATCTAGTATTCCCTATGGCTATTTTAGGTTTCGCATTATCAGAAGCTACAGGTTTATTCTGTTTAATGGTTTCATTCTTA

HmtSu2-ATP9
GAGCAGGTATCTCAACAATTGGTTTATTAGGAGCAGGTATTGGTATTGCTATCGTATTCGCAGCTTTAATTAATGGTGTTTCAAGAAACCCTTCTATTAAAGATCTAGTATTCCCTATGGCTATTTTAGGTTTCGCATTATCAGAAGCTACAGGTTTATTCTGTTTAATGGTTTCATTCTTA

HmtSu3-ATP9
GAGCAGGTATCTCAACAATTGGTTTATTAGGAGCAGGTATTGGTATTGCTATCGTATTCGCAGCTTTAATTAATGGTGTTTCAAGAAACCCTTCTATTAAAGATCTAGTATTCCCTATGGCTATTTTAGGTTTCGCATTATCAGAAGCTACAGGTTTATTCTGTTTAATGGTTTCATTCTTA

Scer-COX1
ATTCACAATTATTTAATGTTTTAGTAGTTGGTCATGCTGTATTAATGATTTTCTTCTTAGTAATGCCTGCTTTAATTGGTGGATTTGGTAACTATTTATTACCATTAATGATTGGAGCTACAGATACAGCATTTCCAAGAATTAATAACATTGCTTTTTGAGTATTACCTATGGGGTTAGTATGTTTAGTTACATCAACTTTAGTAGAATCAGGTGCTGGTACAGGGTGAACTGTCTATCCACCATTATCATCTATTCAGGCACATTCAGGACCTAGTGTAGATTTAGCAATTTTTGCATTACATTTAACATCAATTTCATCATTATTAGGTGCTATTAATTTCATTGTAACAACATTAAATATGAGAACAAATGGTATGACAATGCA

Suva-COX1
TGTTTTAGTAGTAGGCCACGCTGTATTAATAATTTTCTTCTTAGTAATGCCTAGTTTAATTGGTGGGTTTGGTAATTATTTATTACCATTAATGATTGGTGCTACTGATACAGCATTCCCAAGAATTAATAATATTGCATTTTGAGTATTACCTATGGGATTAGTATGTTTAGTTACATCTACTTTAGTAGAATCAGGTGCTGGTACAGGATGAACTGTATATCCACCATTATCATCTATTCAAGCACATTCAGGACCAAGTGTAGATTTAGCAATTTTTGCTTTACATTTAACATCAATTTCATCATTATTAGGTGCTATTAATT

HmtSc1-COX1
ATTCACAATTATTTAATGTTTTAGTAGTTGGTCATGCTGTATTAATGATTTTCTTCTTAGTAATGCCTGCTTTAATTGGAGGTTTTGGTAACTATTTATTACCATTAATAATTGGAGCTACAGATACAGCATTTCCAAGAATTAATAACATTGCTTTTTGAGTATTACCTATGGGGTTAGTATGTTTAGTTACATCAACTTTAGTAGAATCAGGTGCTGGTACAGGGTGAACTGTCTATCCACCATTATCATCTATTCAGGCACATTCAGGACCTAGTGTAGATTTAGCAATTTTTGCATTACATTTAACATCAATTTCATCATTATTAGGTGCTATTAATTTCATTGTAACAACATTAAATATGAGAACAAATGGTATGACAATGCA

HmtSc2-COX1
ATTCACAATTATTTAATGTTTTAGTAGTTGGTCATGCTGTATTAATGATTTTCTTCTTAGTAATGCCTGCTTTAATTGGAGGTTTTGGTAACTATTTATTACCATTAATAATTGGAGCTACAGATACAGCATTTCCAAGAATTAATAACATTGCTTTTTGAGTATTACCTATGGGGTTAGTATGTTTAGTTACATCAACTTTAGTAGAATCAGGTGCTGGTACAGGGTGAACTGTCTATCCACCATTATCATCTATTCAGGCACATTCAGGACCTAGTGTAGATTTAGCAATTTTTGCATTACATTTAACATCAATTTCATCATTATTAGGTGCTATTAATTTCATTGTAACAACATTAAATATGAGAACAAATGGTATGACAATGCA

HmtSc3-COX1
ATTCACAATTATTTAATGTTTTAGTAGTTGGTCATGCTGTATTAATGATTTTCTTCTTAGTAATGCCTGCTTTAATTGGAGGTTTTGGTAACTATTTATTACCATTAATAATTGGAGCTACAGATACAGCATTTCCAAGAATTAATAACATTGCTTTTTGAGTATTACCTATGGGGTTAGTATGTTTAGTTACATCAACTTTAGTAGAATCAGGTGCTGGTACAGGGTGAACTGTCTATCCACCATTATCATCTATTCAGGCACATTCAGGACCTAGTGTAGATTTAGCAATTTTTGCATTACATTTAACATCAATTTCATCATTATTAGGTGCTATTAATTTCATTGTAACAACATTAAATATGAGAACAAATGGTATGACAATGCA

HmtSu1_COX1
TGTTTTAGTAGTAGGCCACGCTGTATTAATAATTTTCTTCTTAGTAATGCCTAGTTTAATTGGTGGGTTTGGTAATTATTTATTACCATTAATGATTGGTGCTACTGATACAGCATTCCCAAGAATTAATAATATTGCATTTTGAGTATTACCTATGGGATTAGTATGTTTAGTTACATCTACTTTAGTAGAATCAGGTGCTGGTACAGGATGAACTGTAATATCCACCATTATCATCTATTCAAGCACATTCAGGACCAAGTGTAGATTTAGCAATTTTTGCTTTACATTTAACATCAATTTCATCATTATTAGGTGCTATTAATT

HmtSu2_COX1
TGTTTTAGTAGTAGGCCACGCTGTATTAATAATTTTCTTCTTAGTAATGCCTAGTTTAATTGGTGGGTTTGGTAATTATTTATTACCATTAATGATTGGTGCTACTGATACAGCATTCCCAAGAATTAATAATATTGCATTTTGAGTATTACCTATGGGATTAGTATGTTTAGTTACATCTACTTTAGTAGAATCAGGTGCTGGTACAGGATGAACTGTAATATCCACCATTATCATCTATTCAAGCACATTCAGGACCAAGTGTAGATTTAGCAATTTTTGCTTTACATTTAACATCAATTTCATCATTATTAGGTGCTATTAATT

HmtSu3_COX1
TGTTTTAGTAGTAGGCCACGCTGTATTAATAATTTTCTTCTTAGTAATGCCTAGTTTAATTGGTGGGTTTGGTAATTATTTATTACCATTAATGATTGGTGCTACTGATACAGCATTCCCAAGAATTAATAATATTGCATTTTGAGTATTACCTATGGGATTAGTATGTTTAGTTACATCTACTTTAGTAGAATCAGGTGCTGGTACAGGATGAACTGTAATATCCACCATTATCATCTATTCAAGCACATTCAGGACCAAGTGTAGATTTAGCAATTTTTGCTTTACATTTAACATCAATTTCATCATTATTAGGTGCTATTAATT

Scer-COX2
TAGGTTTAGTATCTTGAATGTTATATACAATTGTTATAACATATTCAAAAAATCCTATTGCATATAAATATATTAAACATGGACAAACTATTGAAGTTATTTGAACAATTTTTCCAGCTGTAATTTTATTAATTATTGCTTTCCCTTCATTTATTTTATTATATTTATGTGATGAAGTTATTTCACCAGCTATAACTATTAAAGCTATTGGATATCAATGATATTGAAAATATGAATATTCAGATTTTATTAATGATAGTGGTGAAACTGTTGAATTTGAATCATATGTTATTCCTGATGAATTATTAGAAGAAGGACAATTAAGATTATTAGATACTGATACTTCTATAGTTGTACCTGTAGATACACATATTAGATTCGTTGTAACAGCTGCTGATGTTATTCATGATTTTGCTAT

Suva-COX2
GAATTACATGATAATATTATGTTTTATTTATTTGTTATTTTAGGTTTAGTATCTTGAATGTTATATACTATTGTTAGAACATATTCTAATAATCCTATTGCATATAAATATATTAAACATGGACAAACTATTGAAGTTATTTGAACTATTTTCCCTGCTGTAGTTTTATTAATTATTGCTTTCCCATCATTTATTTTATTATATTTATGTGATGAAGTTATTTCACCAGCTATGACTATTAAAGCCATTGGATATCAATGATATTGAAAATATGAATATTCTGATTTTATTAATGATAGTGGTGAAACAGTAGAATTTGAATCATATGTTATTCCTGATGATTTATTAGAAGAAGGTCAATTAAGATTATTAGATACAGATACTTCAATTGTAGTACCAGTAGATACACATATTAGATTTGTAGTAACAGCTGCAGATGTTATTCATGATTTTGCTATTCCTAGTTTAGGTATTAAAGTGGACGCTACTCCTGGAAGATTAAACCAAGTTTCCGCATTAATTCAAAGAGAAGGTGTTTTCTATGGATC

HmtSc1-COX2
TAGGTTTAGTATCTTGAATGTTATATACAATTGTTATAACATATTCAAAAAATCCTATTGCATATAAATATATTAAACATGGACAAACTATTGAAGTTATTTGAACAATTTTTCCAGCTGTAATTTTATTAATTATTGCTTTTCCTTCATTTATTTTATTATATTTATGTGATGAAGTTATTTCACCAGCTATAACTATTAAAGCTATTGGATATCAATGATATTGAAAATATGAATATTCAGATTTTATTAATGATAGTGGTGAAACTGTTGAATTTGAATCATATGTTATTCCTGATGAATTATTAGAAGAAGGTCAATTAAGATTATTAGATACTGATACTTCTATAGTTGTACCTGTAGATACACATATTAGATTCGTTGTAACAGCTGCTGATGTTATTCATGATTTTGCTAT

HmtSc2-COX2
TAGGTTTAGTATCTTGAATGTTATATACAATTGTTATAACATATTCAAAAAATCCTATTGCATATAAATATATTAAACATGGACAAACTATTGAAGTTATTTGAACAATTTTTCCAGCTGTAATTTTATTAATTATTGCTTTTCCTTCATTTATTTTATTATATTTATGTGATGAAGTTATTTCACCAGCTATAACTATTAAAGCTATTGGATATCAATGATATTGAAAATATGAATATTCAGATTTTATTAATGATAGTGGTGAAACTGTTGAATTTGAATCATATGTTATTCCTGATGAATTATTAGAAGAAGGTCAATTAAGATTATTAGATACTGATACTTCTATAGTTGTACCTGTAGATACACATATTAGATTCGTTGTAACAGCTGCTGATGTTATTCATGATTTTGCTAT

HmtSc3-COX2
TAGGTTTAGTATCTTGAATGTTATATACAATTGTTATAACATATTCAAAAAATCCTATTGCATATAAATATATTAAACATGGACAAACTATTGAAGTTATTTGAACAATTTTTCCAGCTGTAATTTTATTAATTATTGCTTTTCCTTCATTTATTTTATTATATTTATGTGATGAAGTTATTTCACCAGCTATAACTATTAAAGCTATTGGATATCAATGATATTGAAAATATGAATATTCAGATTTTATTAATGATAGTGGTGAAACTGTTGAATTTGAATCATATGTTATTCCTGATGAATTATTAGAAGAAGGTCAATTAAGATTATTAGATACTGATACTTCTATAGTTGTACCTGTAGATACACATATTAGATTCGTTGTAACAGCTGCTGATGTTATTCATGATTTTGCTAT

HmtSu1_COX2
GAATTACATGATAATATTATGTTTTATTTATTTGTTATTTTAGGTTTAGTATCTTGAATGTTATATACTATTGTTAGAACATATTCTAATAATCCTATTGCATATAAATATATTAAACATGGACAAACTATTGAAGTTATTTGAACTATTTTCCCTGCTGTAGTTTTATTAATTATTGCTTTCCCATCATTTATTTTATTATATTTATGTGATGAAGTTATTTCACCAGCTATGACTATTAAAGCCATTGGATATCAATGATATTGAAAATATGAATATTCTGATTTTATTAATGATAGTGGTGAAACAGTAGAATTTGAATCATATGTTATTCCTGATGATTTATTAGAAGAAGGTCAATTAAGATTATTAGATACAGATACTTCAATTGTAGTACCAGTAGATACACATATTAGATTTGTAGTAACAGCTGCAGATGTTATTCATGATTTTGCTATTCCTAGTTTAGGTATTAAAGTGGACGCTACTCCTGGAAGATTAAACCAAGTTTCCGCATTAATTCAAAGAGAAGGTGTTTTCTATGGATC

HmtSu2_COX2
GAATTACATGATAATATTATGTTTTATTTATTTGTTATTTTAGGTTTAGTATCTTGAATGTTATATACTATTGTTAGAACATATTCTAATAATCCTATTGCATATAAATATATTAAACATGGACAAACTATTGAAGTTATTTGAACTATTTTCCCTGCTGTAGTTTTATTAATTATTGCTTTCCCATCATTTATTTTATTATATTTATGTGATGAAGTTATTTCACCAGCTATGACTATTAAAGCCATTGGATATCAATGATATTGAAAATATGAATATTCTGATTTTATTAATGATAGTGGTGAAACAGTAGAATTTGAATCATATGTTATTCCTGATGATTTATTAGAAGAAGGTCAATTAAGATTATTAGATACAGATACTTCAATTGTAGTACCAGTAGATACACATATTAGATTTGTAGTAACAGCTGCAGATGTTATTCATGATTTTGCTATTCCTAGTTTAGGTATTAAAGTGGACGCTACTCCTGGAAGATTAAACCAAGTTTCCGCATTAATTCAAAGAGAAGGTGTTTTCTATGGATC

HmtSu3_COX2
GAATTACATGATAATATTATGTTTTATTTATTTGTTATTTTAGGTTTAGTATCTTGAATGTTATATACTATTGTTAGAACATATTCTAATAATCCTATTGCATATAAATATATTAAACATGGACAAACTATTGAAGTTATTTGAACTATTTTCCCTGCTGTAGTTTTATTAATTATTGCTTTCCCATCATTTATTTTATTATATTTATGTGATGAAGTTATTTCACCAGCTATGACTATTAAAGCCATTGGATATCAATGATATTGAAAATATGAATATTCTGATTTTATTAATGATAGTGGTGAAACAGTAGAATTTGAATCATATGTTATTCCTGATGATTTATTAGAAGAAGGTCAATTAAGATTATTAGATACAGATACTTCAATTGTAGTACCAGTAGATACACATATTAGATTTGTAGTAACAGCTGCAGATGTTATTCATGATTTTGCTATTCCTAGTTTAGGTATTAAAGTGGACGCTACTCCTGGAAGATTAAACCAAGTTTCCGCATTAATTCAAAGAGAAGGTGTTTTCTATGGATC

Scer-COX3
TATCATTAGCATTATCACTAGCATTAACAATGCATGGTTATATTGGTAATATGAATATGGTATATTTAGCATTATTTGTATTATTAACAAGTTCTATTTTATGATTTAGAGATATTGTAGCTGAAGCTACATATTTAGGTGATCATACTATAGCAGTAAGAAAAGGTATTAATTTAGGTTTCTTAATGTTTGTATTATCTGAAGTATTAATCTTTGCTGGTTTATTCTGAGCTTATTTCCATTCAGCTATGAGTCCTGATGTACTATTAGGTGCATGTTGACCACCCGTAGGTATTGAAGCTGTACAACCTACCGAATTACCTTTATTAAATACTATTATCTTATTATCTTCTGGTGCTACTGTAACTTATAGTCATCATGCCTTAATCGCAGGTAATAGAAATAAAGCCTTATCAGGTTTATTAATTACATTCTGATTAATTGTTATTTTTGTTACTTGTCAATATATTGAATATACTAATGCTGCATTCACTATCTCTGATGGTGTTTATGGTTCAGTATTCTATGCTGGTACAGGATTACATTTCTTACATATGGTAATGTTAGCAGCTATGTTAGGT

Suva-COX3
TTATCATTAGCATTATCACTAGCATTAACAATGCATGGTTATATTGGTAATATAAATATGGTATATTTAGCATTATTTGTATTATTAACAAGTTCCATTTTATGATTTAGAGATATTGTATCAGAAGCTACATATTTAGGTGAACATACAATTGCAGTAAGAAAAGGTATTAATTTAGGTTTCTTAATGTTTGTATTATCTGAAGTATTAATTTTCGCTGGTTTATTTTGAGCTTATTTCCATTCAGCTATGAGTCCTGACGTTCTATTAGGTTCATGTTGACCACCTGTAGGTATTGAAGCTGTACAACCAACAGAATTACCTTTATTAAATACTATTATTTTATTATCATCTGGTGCTACTGTAACTTATAGTCATCATGCTTTAATTGCTGGTAATAGAAATAAAGCTTTATCAGGTTTATTAATTACATTCTGATTAATTGTTATTTTTGTTTCTTGTCAATATATCGAATATACTAATGCTGCATTCACTATCTCTGATGGTGTTTATGGTTCTGTATTCTATGCCGGTACTGGTTTACATTTCTTACATATGGTTATGTTAGCTGCTATGTTAGGTGTTAACTA

HmtSc1-COX3
TATCATTAGCATTATCACTAGCATTAACAATGCATGGTTATATTGGTAATATGAATATGGTATATTTAGCATTATTTGTATTATTAACAAGTTCTATTTTATGATTTAGAGATATTGTAGCTGAAGCTACATATTTAGGTGATCATACTATAGCAGTAAGAAAAGGTATTAATTTAGGTTTCTTAATGTTTGTATTATCTGAAGTATTAATCTTTGCTGGTTTATTCTGAGCTTATTTCCATTCAGCTATGAGTCCTGATGTACTATTAGGTGCATGTTGACCACCCGTAGGTATTGAAGCTGTACAACCTACCGAATTACCTTTATTAAATACTATTATCTTATTATCTTCTGGTGCTACTGTAACTTATAGTCATCATGCCTTAATCGCAGGTAATAGAAATAAAGCCTTATCAGGTTTATTAATTACATTCTGATTAATTGTTATTTTTGTTACTTGTCAATATATTGAATATACTAATGCTGCATTCACTATCTCTGATGGTGTTTATGGTTCAGTATTCTATGCTGGTACAGGATTACATTTCTTACATATGGTAATGTTAGCAGCTATGTTAGGT

HmtSc2-COX3
TATCATTAGCATTATCACTAGCATTAACAATGCATGGTTATATTGGTAATATGAATATGGTATATTTAGCATTATTTGTATTATTAACAAGTTCTATTTTATGATTTAGAGATATTGTAGCTGAAGCTACATATTTAGGTGATCATACTATAGCAGTAAGAAAAGGTATTAATTTAGGTTTCTTAATGTTTGTATTATCTGAAGTATTAATCTTTGCTGGTTTATTCTGAGCTTATTTCCATTCAGCTATGAGTCCTGATGTACTATTAGGTGCATGTTGACCACCCGTAGGTATTGAAGCTGTACAACCTACCGAATTACCTTTATTAAATACTATTATCTTATTATCTTCTGGTGCTACTGTAACTTATAGTCATCATGCCTTAATCGCAGGTAATAGAAATAAAGCCTTATCAGGTTTATTAATTACATTCTGATTAATTGTTATTTTTGTTACTTGTCAATATATTGAATATACTAATGCTGCATTCACTATCTCTGATGGTGTTTATGGTTCAGTATTCTATGCTGGTACAGGATTACATTTCTTACATATGGTAATGTTAGCAGCTATGTTAGGT

HmtSc3-COX3
TATCATTAGCATTATCACTAGCATTAACAATGCATGGTTATATTGGTAATATGAATATGGTATATTTAGCATTATTTGTATTATTAACAAGTTCTATTTTATGATTTAGAGATATTGTAGCTGAAGCTACATATTTAGGTGATCATACTATAGCAGTAAGAAAAGGTATTAATTTAGGTTTCTTAATGTTTGTATTATCTGAAGTATTAATCTTTGCTGGTTTATTCTGAGCTTATTTCCATTCAGCTATGAGTCCTGATGTACTATTAGGTGCATGTTGACCACCCGTAGGTATTGAAGCTGTACAACCTACCGAATTACCTTTATTAAATACTATTATCTTATTATCTTCTGGTGCTACTGTAACTTATAGTCATCATGCCTTAATCGCAGGTAATAGAAATAAAGCCTTATCAGGTTTATTAATTACATTCTGATTAATTGTTATTTTTGTTACTTGTCAATATATTGAATATACTAATGCTGCATTCACTATCTCTGATGGTGTTTATGGTTCAGTATTCTATGCTGGTACAGGATTACATTTCTTACATATGGTAATGTTAGCAGCTATGTTAGGT

HmtSu1_COX3
TTATCATTAGCATTATCACTAGCATTAACAATGCATGGTTATATTGGTAATATAAATATGGTATATTTAGCATTATTTGTATTATTAACAAGTTCCATTTTATGATTTAGAGATATTGTATCAGAAGCTACATATTTAGGTGAACATACAATTGCAGTAAGAAAAGGTATTAATTTAGGTTTCTTAATGTTTGTATTATCTGAAGTATTAATTTTCGCTGGTTTATTTTGAGCTTATTTCCATTCAGCTATGAGTCCTGACGTTCTATTAGGTTCATGTTGACCACCTGTAGGTATTGAAGCTGTACAACCAACAGAATTACCTTTATTAAATACTATTATTTTATTATCATCTGGTGCTACTGTAACTTATAGTCATCATGCTTTAATTGCTGGTAATAGAAATAAAGCTTTATCAGGTTTATTAATTACATTCTGATTAATTGTTATTTTTGTTTCTTGTCAATATATCGAATATACTAATGCTGCATTCACTATCTCTGATGGTGTTTATGGTTCTGTATTCTATGCCGGTACTGGTTTACATTTCTTACATATGGTTATGTTAGCTGCTATGTTAGGTGTTAACT

HmtSu2_COX3
TTATCATTAGCATTATCACTAGCATTAACAATGCATGGTTATATTGGTAATATAAATATGGTATATTTAGCATTATTTGTATTATTAACAAGTTCCATTTTATGATTTAGAGATATTGTATCAGAAGCTACATATTTAGGTGAACATACAATTGCAGTAAGAAAAGGTATTAATTTAGGTTTCTTAATGTTTGTATTATCTGAAGTATTAATTTTCGCTGGTTTATTTTGAGCTTATTTCCATTCAGCTATGAGTCCTGACGTTCTATTAGGTTCATGTTGACCACCTGTAGGTATTGAAGCTGTACAACCAACAGAATTACCTTTATTAAATACTATTATTTTATTATCATCTGGTGCTACTGTAACTTATAGTCATCATGCTTTAATTGCTGGTAATAGAAATAAAGCTTTATCAGGTTTATTAATTACATTCTGATTAATTGTTATTTTTGTTTCTTGTCAATATATCGAATATACTAATGCTGCATTCACTATCTCTGATGGTGTTTATGGTTCTGTATTCTATGCCGGTACTGGTTTACATTTCTTACATATGGTTATGTTAGCTGCTATGTTAGGTGTTAACT

HmtSu3_COX3
TTATCATTAGCATTATCACTAGCATTAACAATGCATGGTTATATTGGTAATATAAATATGGTATATTTAGCATTATTTGTATTATTAACAAGTTCCATTTTATGATTTAGAGATATTGTATCAGAAGCTACATATTTAGGTGAACATACAATTGCAGTAAGAAAAGGTATTAATTTAGGTTTCTTAATGTTTGTATTATCTGAAGTATTAATTTTCGCTGGTTTATTTTGAGCTTATTTCCATTCAGCTATGAGTCCTGACGTTCTATTAGGTTCATGTTGACCACCTGTAGGTATTGAAGCTGTACAACCAACAGAATTACCTTTATTAAATACTATTATTTTATTATCATCTGGTGCTACTGTAACTTATAGTCATCATGCTTTAATTGCTGGTAATAGAAATAAAGCTTTATCAGGTTTATTAATTACATTCTGATTAATTGTTATTTTTGTTTCTTGTCAATATATCGAATATACTAATGCTGCATTCACTATCTCTGATGGTGTTTATGGTTCTGTATTCTATGCCGGTACTGGTTTACATTTCTTACATATGGTTATGTTAGCTGCTATGTTAGGTGTTAACT
