# Supplementary material for: Plasticity of Mitochondrial DNA Inheritance and Its Impact on Nuclear Gene Transcription in Yeast Hybrids
Source: Microorganisms. 2020 Mar 31;8(4):494. doi: 10.3390/microorganisms8040494 (PMC7232527; doi:10.3390/microorganisms8040494)
Supplement: Supplementary file 1 [file microorganisms-08-00494-s001.zip › microorganisms-754787-Supplementary material/Revised Table S1.xlsx]

## Sheet: Sheet1
Table S1: Mean cell size of parents and hybrid strains
Strains	Mean Cell Size (μm)	Number of Cells Counted (N)	Standaard Deviation (SD)
S. cerevisaie	5.3	19223	0.251661
S. uvarum	5.4	17161	0.152753
HMtSc1	5.3	12269	0.2
HMtSc2	5.3	15184	0.208167
HMtSc3	5.4	15715	0.208167
HMtSu1	5.2	16546	0.264575
HMtSu2	5.1	16872	0.2
HMtSu3	5.3	15316	0.2
