# Supplementary material for: Plasticity of Mitochondrial DNA Inheritance and Its Impact on Nuclear Gene Transcription in Yeast Hybrids
Source: Microorganisms. 2020 Mar 31;8(4):494. doi: 10.3390/microorganisms8040494 (PMC7232527; doi:10.3390/microorganisms8040494)
Supplement: Supplementary file 1 [file microorganisms-08-00494-s001.zip › microorganisms-754787-Supplementary material/Table S2.xlsx]

## Sheet: Sheet1
Table S2: Differential expression between hybrids versus parental strains
Medium	Temperature	Mitotype	Subgenome	Number of differentially expressed genes1	Of which mitochondrial-associated genes2	% mitochondrial-associated genes	Binomial p-value for mitochondrial-associated genes
YPD	28	HMtSc	Sc	346	63	18.2081	0.000281376
YPD	28	HMtSu	Sc	567	76	13.4039	0.0325174
YP-glycerol	28	HMtSc	Sc	580	98	16.8966	0.000167998
YP-glycerol	28	HMtSu	Sc	1352	211	15.6065	2.54e-05
YPD	16	HMtSc	Sc	1081	117	10.8233	0.0157488
YPD	16	HMtSu	Sc	670	79	11.791	0.0459331
YP-glycerol	16	HMtSc	Sc	790	199	25.1899	5.01e-24
YP-glycerol	16	HMtSu	Sc	685	200	29.1971	5.82e-33
YPD	28	HMtSc	Su	253	36	14.2292	0.0436981
YPD	28	HMtSu	Su	819	144	17.5824	1.4e-06
YP-glycerol	28	HMtSc	Su	1888	261	13.8242	0.00237219
YP-glycerol	28	HMtSu	Su	2413	304	12.5984	0.0193399
YPD	16	HMtSc	Su	314	48	15.2866	0.016007
YPD	16	HMtSu	Su	216	14	6.48148	0.00239842
YP-glycerol	16	HMtSc	Su	326	27	8.28221	0.00640552
YP-glycerol	16	HMtSu	Su	358	32	8.93855	0.011346
1logfc>1 pval<0.05
2List of mitochondrial-associated genes derived from Saccharomyces Genome Database (www.yeastgenome.org)
