# Supplementary material for: Plasticity of Mitochondrial DNA Inheritance and Its Impact on Nuclear Gene Transcription in Yeast Hybrids
Source: Microorganisms. 2020 Mar 31;8(4):494. doi: 10.3390/microorganisms8040494 (PMC7232527; doi:10.3390/microorganisms8040494)
Supplement: Supplementary file 1 [file microorganisms-08-00494-s001.zip › microorganisms-754787-Supplementary material/Table S3.xlsx]

## Sheet: Cluster preservation (0.2)
Table S3: Differentially expressed alleles enriched for specific functional categories
id	Genes	Annotations
Glyc16C_HMtSc_v_Sc.up	YFR033C YFR044C YGR028W YNL098C YOR142W YKL054C YLL027W YLL026W YMR241W YPR124W YOL122C YDR171W YMR002W YMR286W YFR006W YGL115W YDR031W YOL096C YDL110C YPR067W YDR308C YNL100W YGR065C YDR244W YOR065W YNL064C YEL020W-A YHR087W YHL021C YDL020C YAL039C YHR047C YDR047W YOL064C YLR064W YER081W YOR045W YNL007C YOR298C-A YMR089C YER017C YBR262C YNL070W YOR204W YGL172W YOL155C YNR045W YKL035W YNL131W YBR…	Mitochondrial translation, protein chaperone, mitochondrial outer membrane translocase complex, respiratory chain, heme biosynthesis, cristae formation, ubiquinone biosynthesis and TCA cycle
Glyc16C_HMtSc_v_Sc.dn	YLR303W YER073W YDR281C YMR096W YKL120W YOR375C YPL061W YGL009C YIL121W YHR208W YJL052W YNL141W YBR066C YLR231C YBR296C YGR032W YGL253W YJL079C YBR145W YIL053W YGR234W YOR247W YBR068C YLR136C YKL029C YHR088W YER065C YMR319C YAR035W YMR016C YKL043W YGR060W YBR104W YOR303W YGL120C YLR355C YMR058W YOR271C YMR316W YJL026W YGR245C YFL021W YBR162C YMR011W YGL029W YNL180C YLR056W YLR121C YJR025C YKR071C…	Lysine/valine/leusine/isoleusone biosynthesis, ribosome biogenesis, iron homeostasis, glycolysis, fungal-type cell wall and NAD biosynthesis
Glyc28C_HMtSc_v_Sc.up	YNL005C YOR187W YER044C YMR267W YOL096C YFL005W YKL001C YLR058C YER174C YML004C YOR354C YKL148C YDR391C YLR259C YHR049W YGR082W YBR146W YNL315C YNL195C YHL004W YOR286W YJR133W YKR074W YNL252C YLR064W YLR203C YEL024W YKR085C YPL173W YGR084C YNL131W YMR225C YPR035W YDR399W YDR347W YDR511W YKL003C YGR215W YLR180W YDR375C YGL080W YOR232W YDL045W-A YNL137C YMR024W YIL093C YBL059C-A YDR031W YML025C YNL…	Mitochondrial translation, mitochondrial outer membrane translocase complex and respiratory chain
Glyc28C_HMtSc_v_Sc.dn	YDR281C YLR303W YOL110W YAL020C YBR252W YGL220W YJL079C YER018C YNL300W YKL216W YPL223C YJR073C YER073W YLR214W YGR063C YIR035C YLR099W-A YER152C YJR085C YDR525W-A YJR105W YCL033C YEL066W YBR068C YCR051W YJL210W YBR230W-A YBR066C YCR076C YGL126W YDR374W-A YOR303W YKR013W YJR074W YLR136C YMR096W YEL044W YLR056W YBR296C YOR375C YML022W YOR315W YIL047C YOL086W-A YPL231W YKL120W YHR208W YIL121W YGL19…	Lysine/valine/leusine/isoleusone biosynthesis,fungal-type cell wall, lipid biosynthesis and endoplasmic reticulum
Glyc16C_HMtSu_v_Sc.up	YFR006W YBL045C YCR097W YHL021C YGL115W YKL167C YBL059C-A YKL001C YMR002W YFR033C YCL064C YDR047W YEL024W YOR136W YGR065C YML120C YNL081C YOR065W YJL183W YDR511W YPR067W YHR121W YER053C YBR082C YNL100W YDR031W YLR089C YDR258C YBR169C YLL041C YDL110C YMR089C YJL112W YJR069C YGL070C YNR045W YER017C YCL050C YDR308C YMR286W YEL020W-A YHR087W YDR171W YLL027W YNL131W YNR052C YOL027C YNL064C YGR132C YGR…	Mitochondrial translation, chaperone, respiratory chain, mitochondrial outer membrane translocase complex, heme biosynthesis and TCA cycle
Glyc16C_HMtSu_v_Sc.dn	YER073W YMR096W YKL120W YIL121W YGL009C YOR375C YPL061W YJL052W YHR208W YDR281C YLR231C YBR145W YGR032W YGR234W YIL053W YLR136C YGL253W YMR319C YOR247W YJL026W YMR016C YMR058W YBR162C YMR011W YGR060W YKL029C YJR025C YLR328W YNR019W YOR303W YLR056W YKL008C YLR355C YJR009C YKR042W YOR271C YMR136W YNR050C YMR266W YKR071C YNL180C YIL094C YLR099C YGR108W YPR013C YMR108W YFL021W YNL227C YOR283W YNR029C…	Lysine/valine/leusine/isoleusone biosynthesis, glycolysis, fungal-type cell wall and iron homeostasis
Glyc28C_HMtSu_v_Sc.up	YOL096C YDR429C YAR027W YOR276W YPR166C YPL078C YBR242W YNL044W YPR016C YMR125W YOL042W YNL002C YOL077C YFL048C YDR086C YMR097C YBR230C YHR121W YHR147C YEL026W YOR320C YLR163C YGR207C YKL009W YJR069C YDL051W YDL208W YKL016C YHR181W YMR015C YDR513W YGR222W YBR154C YDR350C YBR109C YAL044C YKL040C YNL306W YKL195W YOR118W YBR087W YPR100W YPR102C YMR022W YKL143W YPL117C YCR090C YFR033C YML009C YDR063W…	Mitochondrial translation, respiratory chain and protein transport
Glyc28C_HMtSu_v_Sc.dn	YFR053C YMR011W YDR281C YJL052W YOR092W YGL009C YIL121W YPL058C YBR214W YPL231W YFR015C YLR231C YDL174C YER073W YER152C YLR079W YMR291W YAL061W YNL239W YPR184W YBL091C YLR258W YLR177W YHR143W YOR230W YBR162C YPR013C YPR075C YOR081C YEL047C YNL289W YOR375C YBR158W YML070W YLR256W YER120W YMR058W YDR074W YIL154C YJL210W YDL197C YMR250W YJR112W YNL078W YOL110W YBR286W YHR097C YBR218C YER176W YOR132W…	Valine/leusine/isoleusone biosynthesis, actin cortical patch, glycolysis, pyruvate metabolsim, endoplasmic reticulum, fungal-type vacuole/cell wall, pyridoxal phosphate metabolic process, glycerol-3-phosphate metabolic process, proteolysis and lipid biosynthesis
Glyc16C_HMtSc_v_Su.up	YJL026W YJL137C YJL172W YJL164C YER124C YBR056W YFL054C YOR161C YNL195C YMR170C	CPS1 is involved in cellular protein catabolic process and localised to vacuole under low nitrogen conditions, PNS1 is localised to plasma membrane and probably involved in transport of something, AQY3 mediates passive diffusion of glycerol in the presence of ethanol
Glyc16C_HMtSc_v_Su.dn	YGL089C YKL178C YHR005C YNR044W YJR004C YFL026W YIL162W YHR137W YCL055W YML130C YBR101C YOR108W YPL106C YBR177C YBR115C YNL281W YJR019C YNL064C YCL050C YMR015C YKL104C YBR162C YPR074C YOL152W YKL073W	AGA1/SAG1/STE2/STE3 for response to pheromone, LEU9/EHT1/TES1/SUC2 are localised to mitochondria, chaperone (HCH1, YDJ1, LHS1 and SSE1)
Glyc28C_HMtSc_v_Su.up	YBR031W YER019C-A YNL044W YJR074W YOL096C YHR175W YBL041W YOR157C YHR162W YCR003W YEL058W YDL110C YPR102C YNL157W YEL039C YLR090W YKL196C YHR016C YHR113W YPL037C YBR263W YHR059W YPR010C-A YMR291W YDR322W YPR004C YFL030W YBR127C YBR201W YNL081C YLL045C YHL031C YJL171C YBR173C YBR222C YOR298C-A YHR026W YCL057C-A YNL045W YDR510W YGR220C YOL129W YOR164C YKL007W YHR050W YNR040W YML100W YNL122C YKL192C…	Mitochondrial translation, peroxisome, endoplasmic reticulum, intracellular protein transport, uboquinone biosynthesis, vacuolar acidification, proteosome and peroxidase activity
Glyc28C_HMtSc_v_Su.dn	YKL178C YNR044W YHR005C YJR004C YGL089C YFR040W YCL055W YOL152W YML091C YOL145C YFL026W YHR146W YNL085W YGL206C YLR182W YDR238C YGL077C YPL210C YKL109W YKL201C YMR239C YNL064C YMR280C YDL113C YJL102W YHR027C YJL080C YDR458C YNL121C YFR002W YGL150C YMR089C YCL051W YDR430C YOL103W YLL001W YPL106C YPR148C YPL050C YER080W YBL022C YKR095W YGR229C YEL013W YMR015C YOR370C YCR037C YOR116C YOR108W YAR007C…	Pheromone-dependent signal transduction and intracellular protein transport
Glyc16C_HMtSu_v_Su.up	YNL169C YPL057C YER026C YJL026W YJL172W YBL002W YJL164C YBR056W YOR161C YFL054C YDL204W YNL195C YML128C YMR170C YDL223C	CPS1 is involved in cellular protein catabolic process and localised to vacuole under low nitrogen conditions, PNS1 is localised to plasma membrane and probably involved in transport of something, AQY3 mediates passive diffusion of glycerol in the presence of ethanol, SUR1 CHO1 for phosphatidylserine biosynthesis, PSD1 converts phosphatidylserine to phosphatidylethanolamine and influence properti…
Glyc16C_HMtSu_v_Su.dn	YKL178C YGL089C YHR005C YCL027W YNR044W YPL192C YJL157C YJR004C YFL026W YHR084W YHR137W YCL055W YOL152W YIL162W YBR083W YJL217W YBR177C YJL213W YBR115C YOL031C YJR019C YKL104C YOR108W YHR043C YJL034W YMR095C YNL202W YMR015C YOL058W YKL073W YNL281W YDR256C YBR162C YJL062W YNL049C YCL050C YIL030C YLR081W	Pheromone-dependent signal transduction, peroxisome, endoplasmic reticulum
Glyc28C_HMtSu_v_Su.up	YBR185C YDR427W YNL044W YDR511W YOR327C YDR337W YML067C YML105C YFL038C YKL019W YNL131W YIL138C YNL100W YFL005W YHR147C YAL039C YPL234C YKL087C YDL135C YHL031C YDL130W-A YHR017W YBR230C YDL046W YAL043C YIL033C YJR118C YDR304C YOR125C YOL039W YER026C YDL092W YOR089C YKR074W YJL145W YKL192C YHR121W YAL007C YDR462W YER120W YOR016C YKL094W YER030W YMR314W YDL120W YOR164C YDR368W YKL002W YGR263C YJR10…	Mitochondrial translation, peroxisome, endoplasmic reticulum, intracellular protein transport, cristae formation and vaciolar acidification
Glyc28C_HMtSu_v_Su.dn	YNR044W YKL178C YJR004C YCL055W YCL027W YPL192C YGL089C YBR083W YIR006C YJL141C YFL026W YKR058W YKL201C YHR005C YBL022C YDR505C YJR059W YFR040W YLR081W YIL130W YDR507C YCR033W YJR092W YHR084W YHR137W YMR280C YJL034W YDL195W YDR293C YAL019W YMR031C YJL080C YGL206C YHL021C YGR229C YBL007C YNL271C YML072C YGL173C YBR177C YDL126C YDL132W YDL122W YDR477W YDR259C YOR014W YNL274C YIL109C YDR430C YGL203C…	Pheromone-dependent signal transduction, actin cortical patch, proteolysis and intracellular trafficking

## Sheet: Glyc16C_HMtSc_v_Sc.up
Annotation Cluster 1	Enrichment Score: 33.73513771094709
Category	Term	Count	%	PValue	Genes	List Total	Pop Hits	Pop Total	Fold Enrichment	Bonferroni	Benjamini	FDR
GOTERM_BP_DIRECT	GO:0032543~mitochondrial translation	65	28.8889	7.39857e-61	YNL252C, YHR147C, YNL177C, YDR337W, YGR084C, YPL118W, YDL045W-A, YKR006C, YDR347W, YMR286W, YJL063C, YNL005C, YMR193W, YJR101W, YOR187W, YNL306W, YPL173W, YOR158W, YDR322W, YCR003W, YKL003C, YNL073W, YML009C, YDR116C, YDL202W, YKL170W, YNL122C, YMR024W, YGR215W, YGL068W, YGR076C, YBL038W, YGR165W, YBR282W, YCR071C, YNR022C, YDR494W, YPR166C, YPR100W, YLR069C, YBR251W, YDR175C, YDR405W, YNL284C, Y…	222	118	5511	13.6744	2.44153e-58	2.44153e-58	1.00303e-57
GOTERM_CC_DIRECT	GO:0005762~mitochondrial large ribosomal subunit	38	16.8889	6.84371e-43	YNL252C, YNR022C, YHR147C, YNL177C, YKR006C, YPR100W, YDR405W, YNL284C, YMR286W, YJL063C, YML025C, YNL005C, YBR122C, YMR193W, YOR150W, YKR085C, YPL173W, YDR322W, YCR003W, YDR296W, YML009C, YDR116C, YEL050C, YMR225C, YDL202W, YGR220C, YKL170W, YER154W, YMR024W, YNL122C, YJL096W, YGL068W, YDR237W, YGR076C, YLR312W-A, YBL038W, YCR071C, YBR282W	225	50	5772	19.4965	6.6384e-41	3.3192e-41	7.55248e-40
UP_KEYWORDS	Ribosomal protein	61	27.1111	2.1537e-37	YNL252C, YHR147C, YDR337W, YNL177C, YGR084C, YPL118W, YDL045W-A, YKR006C, YDR347W, YMR286W, YJL063C, YNL005C, YMR193W, YJR101W, YNL306W, YPL173W, YOR158W, YDR322W, YCR003W, YKL003C, YML009C, YDR116C, YDL202W, YKL170W, YNL122C, YMR024W, YGR215W, YGL068W, YGR076C, YGR165W, YBL038W, YBR282W, YCR071C, YNR022C, YDR494W, YPR166C, YPR100W, YBR251W, YDR175C, YDR405W, YNL284C, YER050C, YGL129C, YML025C, Y…	225	216	5907	7.41414	3.42438e-35	1.14146e-35	2.59778e-34
GOTERM_MF_DIRECT	GO:0003735~structural constituent of ribosome	62	27.5556	7.91301e-34	YNL252C, YHR147C, YDR337W, YNL177C, YGR084C, YPL118W, YDL045W-A, YKR006C, YDR347W, YMR286W, YJL063C, YNL005C, YMR193W, YJR101W, YNL306W, YPL173W, YOR158W, YDR322W, YCR003W, YKL003C, YML009C, YDR116C, YDL202W, YKL170W, YNL122C, YMR024W, YGR215W, YGL068W, YGR076C, YGR165W, YBL038W, YBR282W, YCR071C, YNR022C, YDR494W, YPR166C, YPR100W, YBR251W, YDR175C, YDR405W, YNL284C, YER050C, YGL129C, YML025C, Y…	205	233	4774	6.19675	1.75669e-31	1.75669e-31	1.00875e-30
GOTERM_CC_DIRECT	GO:0005840~ribosome	64	28.4444	4.66306e-31	YNL252C, YHR147C, YNL177C, YDR337W, YGR084C, YPL118W, YDL045W-A, YKR006C, YDR347W, YMR286W, YJL063C, YNL005C, YMR193W, YJR101W, YNL306W, YPL173W, YOR158W, YDR322W, YCR003W, YKL003C, YML009C, YDR116C, YDL202W, YKL170W, YNL122C, YMR024W, YGR215W, YGL068W, YGR076C, YBL038W, YGR165W, YBR282W, YCR071C, YNR022C, YDR494W, YPR166C, YDL110C, YPR100W, YBR251W, YDR175C, YDR405W, YNL284C, YER050C, YGL129C, Y…	225	299	5772	5.49101	4.52317e-29	1.50772e-29	5.146e-28
UP_KEYWORDS	Ribonucleoprotein	62	27.5556	2.63754e-29	YNL252C, YHR147C, YNL177C, YDR337W, YGR084C, YPL118W, YEL026W, YDL045W-A, YKR006C, YDR347W, YMR286W, YJL063C, YNL005C, YMR193W, YJR101W, YNL306W, YPL173W, YOR158W, YDR322W, YCR003W, YKL003C, YML009C, YDR116C, YDL202W, YKL170W, YNL122C, YMR024W, YGR215W, YGL068W, YGR076C, YGR165W, YBL038W, YBR282W, YCR071C, YNR022C, YDR494W, YPR166C, YPR100W, YBR251W, YDR175C, YDR405W, YNL284C, YER050C, YGL129C, Y…	225	304	5907	5.3543	4.19369e-27	1.04842e-27	3.18139e-26
GOTERM_CC_DIRECT	GO:0030529~ribonucleoprotein complex	62	27.5556	1.97256e-28	YNL252C, YHR147C, YNL177C, YDR337W, YGR084C, YPL118W, YEL026W, YDL045W-A, YKR006C, YDR347W, YMR286W, YJL063C, YNL005C, YMR193W, YJR101W, YNL306W, YPL173W, YOR158W, YDR322W, YCR003W, YKL003C, YML009C, YDR116C, YDL202W, YKL170W, YNL122C, YMR024W, YGR215W, YGL068W, YGR076C, YGR165W, YBL038W, YBR282W, YCR071C, YNR022C, YDR494W, YPR166C, YPR100W, YBR251W, YDR175C, YDR405W, YNL284C, YER050C, YGL129C, Y…	225	308	5772	5.16398	1.91338e-26	4.78345e-27	2.17684e-25
GOTERM_BP_DIRECT	GO:0006412~translation	39	17.3333	6.28105e-12	YHR147C, YPR166C, YNL177C, YDR337W, YLR069C, YBR251W, YDR405W, YNL284C, YMR286W, YER050C, YJL063C, YML025C, YNL005C, YOR150W, YOR187W, YGR054W, YHL004W, YNL306W, YJR113C, YPL173W, YCR003W, YKL003C, YNL073W, YML009C, YDR116C, YBL090W, YEL050C, YGR220C, YOR204W, YKL170W, YNL122C, YBR146W, YMR158W, YGL068W, YDR237W, YBL038W, YCR071C, YBR282W, YMR188C	222	274	5511	3.53339	2.07276e-09	1.03638e-09	8.51533e-09
Annotation Cluster 2	Enrichment Score: 8.346639382252436
Category	Term	Count	%	PValue	Genes	List Total	Pop Hits	Pop Total	Fold Enrichment	Bonferroni	Benjamini	FDR
UP_KEYWORDS	Chaperone	22	9.77778	8.11687e-11	YPL215W, YBR024W, YDR214W, YLR008C, YEL020W-A, YLR259C, YDL110C, YHR005C-A, YOR232W, YNL281W, YDR258C, YPL240C, YNL077W, YOR020C, YLL026W, YKL137W, YNL007C, YNL064C, YLL009C, YJR045C, YFL016C, YGR174C	225	100	5907	5.77573	1.29058e-08	2.15097e-09	9.79053e-08
GOTERM_BP_DIRECT	GO:0042026~protein refolding	11	4.88889	1.69375e-08	YNL077W, YOR020C, YLR259C, YNL064C, YJR045C, YOR232W, YFL016C, YLR216C, YDR258C, YBR169C, YPL240C	222	25	5511	10.9227	5.58935e-06	1.39734e-06	2.29623e-05
GOTERM_MF_DIRECT	GO:0051082~unfolded protein binding	18	8	6.63506e-08	YLR008C, YEL020W-A, YLR259C, YGR112W, YDR171W, YNL315C, YHR005C-A, YPL240C, YDR079W, YNL077W, YOR020C, YLL026W, YJL034W, YNL007C, YNL064C, YJR045C, YFL016C, YLR216C	205	85	4774	4.93154	1.47297e-05	4.90993e-06	8.45833e-05
Annotation Cluster 3	Enrichment Score: 7.802836081680953
Category	Term	Count	%	PValue	Genes	List Total	Pop Hits	Pop Total	Fold Enrichment	Bonferroni	Benjamini	FDR
GOTERM_MF_DIRECT	GO:0051087~chaperone binding	12	5.33333	7.52894e-09	YPR158W, YDR214W, YNL077W, YOR020C, YLR259C, YLL026W, YNL064C, YGR142W, YOR232W, YNL281W, YFL016C, YIL022W	205	28	4774	9.98049	1.67142e-06	8.35712e-07	9.59784e-06
GOTERM_BP_DIRECT	GO:0042026~protein refolding	11	4.88889	1.69375e-08	YNL077W, YOR020C, YLR259C, YNL064C, YJR045C, YOR232W, YFL016C, YLR216C, YDR258C, YBR169C, YPL240C	222	25	5511	10.9227	5.58935e-06	1.39734e-06	2.29623e-05
GOTERM_BP_DIRECT	GO:0006457~protein folding	19	8.44444	3.06133e-08	YPR158W, YDR214W, YLR259C, YGR142W, YOR232W, YNL281W, YBR169C, YPL240C, YNL077W, YOR020C, YNL007C, YNL064C, YPR024W, YGR132C, YJR045C, YFL016C, YBR101C, YLR216C, YKL195W	222	96	5511	4.91315	1.01023e-05	2.02047e-06	4.15027e-05
Annotation Cluster 4	Enrichment Score: 6.104191402824979
Category	Term	Count	%	PValue	Genes	List Total	Pop Hits	Pop Total	Fold Enrichment	Bonferroni	Benjamini	FDR
GOTERM_CC_DIRECT	GO:0005743~mitochondrial inner membrane	51	22.6667	2.69742e-25	YBR024W, YLR204W, YLR008C, YMR241W, YKL148C, YLR168C, YOR065W, YOL096C, YMR089C, YPR024W, YJR045C, YKL195W, YCR003W, YER017C, YGR112W, YFR033C, YBR185C, YIL157C, YOR176W, YJL104W, YDL198C, YKL137W, YGR132C, YBR262C, YHR024C, YLR203C, YNR045W, YML120C, YHR005C-A, YJL062W-A, YLR253W, YLL041C, YER141W, YFR045W, YGR255C, YFR011C, YDR375C, YKL087C, YGR174C, YEL024W, YEL020W-A, YOR356W, YER154W, YDR079…	225	228	5772	5.73825	2.6165e-23	4.36084e-24	2.97678e-22
UP_KEYWORDS	Mitochondrion inner membrane	45	20	5.78723e-22	YBR262C, YBR024W, YLR203C, YLR204W, YLR008C, YNR045W, YML120C, YMR241W, YLR253W, YKL148C, YJL062W-A, YHR005C-A, YLL041C, YLR168C, YER141W, YOR065W, YOL096C, YFR045W, YGR255C, YFR011C, YPR024W, YDR375C, YKL087C, YGR174C, YEL024W, YKL195W, YEL020W-A, YGR112W, YFR033C, YOR356W, YBR185C, YIL157C, YOR176W, YER154W, YJL104W, YNL100W, YAL039C, YDL198C, YBR003W, YKL137W, YGR132C, YPL189C-A, YOR125C, YIL0…	225	208	5907	5.67981	9.2017e-20	1.84034e-20	6.98053e-19
UP_KEYWORDS	Membrane	78	34.6667	0.0410648	YLR204W, YBR024W, YLR008C, YMR241W, YKL148C, YGL255W, YLR168C, YOR065W, YOL096C, YMR203W, YGL172W, YMR089C, YOR045W, YFR006W, YPR024W, YOL122C, YBL011W, YKL195W, YPL215W, YER017C, YGR112W, YFR033C, YBR185C, YIL157C, YOR176W, YJL104W, YDL198C, YKL137W, YNL131W, YGR132C, YLR203C, YBR262C, YPR133W-A, YOL155C, YNR045W, YML120C, YLR253W, YHR005C-A, YJL062W-A, YLR064W, YLL041C, YML130C, YJL183W, YER182…	225	1709	5907	1.19822	0.998728	0.283486	39.6964
GOTERM_CC_DIRECT	GO:0016020~membrane	78	34.6667	0.0885393	YLR204W, YBR024W, YLR008C, YMR241W, YKL148C, YGL255W, YLR168C, YOR065W, YOL096C, YMR203W, YGL172W, YMR089C, YOR045W, YFR006W, YPR024W, YOL122C, YBL011W, YKL195W, YPL215W, YER017C, YGR112W, YFR033C, YBR185C, YIL157C, YOR176W, YJL104W, YDL198C, YKL137W, YNL131W, YGR132C, YLR203C, YBR262C, YPR133W-A, YOL155C, YNR045W, YML120C, YLR253W, YHR005C-A, YJL062W-A, YLR064W, YLL041C, YML130C, YJL183W, YER182…	225	1736	5772	1.15263	0.999876	0.312497	64.0514
UP_KEYWORDS	Transmembrane	44	19.5556	0.643983	YBR262C, YBR024W, YLR008C, YPR133W-A, YMR241W, YLR253W, YJL062W-A, YLR064W, YER182W, YGL255W, YJL183W, YER141W, YOR065W, YMR203W, YFR045W, YMR089C, YGR065C, YOR045W, YKR093W, YFR006W, YOL122C, YDR375C, YGR174C, YEL024W, YNL121C, YBL011W, YKL195W, YNL070W, YPL215W, YER017C, YGR082W, YGR112W, YGL077C, YPR124W, YIL157C, YML030W, YER154W, YDR079W, YNL100W, YGR038W, YDL198C, YGR028W, YNL131W, YOL027C	225	1180	5907	0.978938	1	0.983515	99.9996
UP_KEYWORDS	Transmembrane helix	43	19.1111	0.692704	YBR262C, YBR024W, YPR133W-A, YLR008C, YMR241W, YLR253W, YJL062W-A, YLR064W, YER182W, YGL255W, YJL183W, YER141W, YOR065W, YFR045W, YMR089C, YGR065C, YOR045W, YKR093W, YFR006W, YOL122C, YDR375C, YGR174C, YEL024W, YNL121C, YBL011W, YKL195W, YNL070W, YPL215W, YER017C, YGR082W, YGR112W, YGL077C, YPR124W, YIL157C, YML030W, YER154W, YDR079W, YNL100W, YGR038W, YGR028W, YDL198C, YNL131W, YOL027C	225	1174	5907	0.961579	1	0.989703	99.9999
GOTERM_CC_DIRECT	GO:0016021~integral component of membrane	49	21.7778	0.72647	YBR024W, YBR262C, YPR133W-A, YLR008C, YMR241W, YLR253W, YLR064W, YJL062W-A, YHR005C-A, YGL255W, YJL183W, YER182W, YER141W, YOR065W, YMR203W, YMR089C, YGL172W, YFR045W, YGR065C, YOR045W, YKR093W, YFR006W, YOL122C, YDR375C, YGR174C, YNL121C, YEL024W, YBL011W, YNL070W, YKL195W, YPL215W, YER017C, YGR082W, YEL020W-A, YGR112W, YPR124W, YGL077C, YFR033C, YIL157C, YML030W, YER154W, YDR079W, YNL100W, YGR0…	225	1321	5772	0.951562	1	0.990507	99.9999
UP_SEQ_FEATURE	transmembrane region	41	18.2222	0.797634	YBR024W, YPR133W-A, YLR008C, YMR241W, YJL062W-A, YLR064W, YER182W, YGL255W, YJL183W, YER141W, YOR065W, YFR045W, YMR089C, YGR065C, YOR045W, YKR093W, YFR006W, YOL122C, YDR375C, YGR174C, YNL121C, YBL011W, YKL195W, YNL070W, YPL215W, YER017C, YGR082W, YGR112W, YGL077C, YPR124W, YIL157C, YML030W, YER154W, YDR079W, YNL100W, YGR038W, YGR028W, YDL198C, YNL131W, YHR009C, YOL027C	225	1164	5872	0.919252	1	1	100
Annotation Cluster 5	Enrichment Score: 3.971640031939831
Category	Term	Count	%	PValue	Genes	List Total	Pop Hits	Pop Total	Fold Enrichment	Bonferroni	Benjamini	FDR
GOTERM_BP_DIRECT	GO:0030150~protein import into mitochondrial matrix	11	4.88889	1.14287e-09	YJL104W, YGR082W, YLR008C, YOR045W, YNL131W, YJR045C, YOR232W, YNL121C, YMR203W, YIL022W, YNL070W	222	20	5511	13.6534	3.77148e-07	1.25716e-07	1.5494e-06
GOTERM_CC_DIRECT	GO:0005742~mitochondrial outer membrane translocase complex	7	3.11111	2.16834e-08	YPR133W-A, YGR082W, YOR045W, YNL131W, YNL121C, YMR203W, YNL070W	225	7	5772	25.6533	2.10329e-06	2.62911e-07	2.3929e-05
UP_SEQ_FEATURE	topological domain:Mitochondrial intermembrane	13	5.77778	4.72445e-07	YLR008C, YGR082W, YGR112W, YIL157C, YER154W, YGR028W, YOR045W, YNL131W, YDR375C, YNL121C, YKL195W, YNL070W, YOL027C	225	53	5872	6.40134	0.000211161	0.000105586	0.000669613
GOTERM_MF_DIRECT	GO:0015266~protein channel activity	7	3.11111	3.16361e-05	YPR133W-A, YGR082W, YOR045W, YNL131W, YNL121C, YMR203W, YNL070W	205	16	4774	10.1884	0.00699872	0.00175429	0.040322
UP_KEYWORDS	Mitochondrion outer membrane	10	4.44444	0.000485112	YPR133W-A, YGR082W, YOR045W, YGR028W, YLL001W, YNL131W, YNL121C, YMR203W, YNL070W, YJL112W	225	62	5907	4.23441	0.0742504	0.00768547	0.583572
GOTERM_CC_DIRECT	GO:0005741~mitochondrial outer membrane	10	4.44444	0.0117332	YPR133W-A, YGR082W, YOR045W, YGR028W, YLL001W, YNL131W, YNL121C, YMR203W, YNL070W, YJL112W	225	96	5772	2.67222	0.681727	0.0556348	12.2123
GOTERM_CC_DIRECT	GO:0031307~integral component of mitochondrial outer membrane	5	2.22222	0.0147044	YPR133W-A, YGR082W, YNL131W, YNL121C, YNL070W	225	25	5772	5.13067	0.76234	0.066136	15.0814
GOTERM_BP_DIRECT	GO:0070096~mitochondrial outer membrane translocase complex assembly	3	1.33333	0.0582667	YPR133W-A, YGR082W, YOR045W	222	10	5511	7.4473	1	0.54726	55.6863
UP_SEQ_FEATURE	topological domain:Cytoplasmic	16	7.11111	0.996454	YGR082W, YPR133W-A, YPR124W, YGL077C, YLR064W, YGL255W, YJL183W, YGR038W, YGR065C, YGR028W, YOR045W, YKR093W, YNL131W, YOL122C, YNL121C, YNL070W	225	693	5872	0.602546	1	1	100
Annotation Cluster 6	Enrichment Score: 2.492771750349555
Category	Term	Count	%	PValue	Genes	List Total	Pop Hits	Pop Total	Fold Enrichment	Bonferroni	Benjamini	FDR
GOTERM_BP_DIRECT	GO:0006122~mitochondrial electron transport, ubiquinol to cytochrome c	6	2.66667	9.80052e-05	YEL039C, YJR048W, YFR033C, YLR163C, YOR065W, YEL024W	222	13	5511	11.4574	0.0318258	0.00403475	0.132785
UP_KEYWORDS	Electron transport	9	4	0.000383336	YEL039C, YJR048W, YFR033C, YKL148C, YLL041C, YML130C, YOR356W, YOR065W, YEL024W	225	48	5907	4.9225	0.0591411	0.00675067	0.461398
UP_KEYWORDS	Heme	7	3.11111	0.00179264	YDR256C, YEL039C, YAL039C, YGR088W, YJR048W, YKL087C, YOR065W	225	35	5907	5.25067	0.2482	0.021706	2.14096
UP_KEYWORDS	Respiratory chain	5	2.22222	0.00255639	YEL039C, YJR048W, YFR033C, YOR065W, YEL024W	225	16	5907	8.20417	0.334347	0.028652	3.04028
GOTERM_CC_DIRECT	GO:0070469~respiratory chain	5	2.22222	0.00278036	YEL039C, YJR048W, YFR033C, YOR065W, YEL024W	225	16	5772	8.01667	0.236675	0.0178436	3.02586
UP_SEQ_FEATURE	metal ion-binding site:Iron (heme axial ligand)	5	2.22222	0.00413632	YDR256C, YEL039C, YGR088W, YJR048W, YOR065W	225	18	5872	7.24938	0.843198	0.370729	5.70551
UP_SEQ_FEATURE	binding site:Heme (covalent)	3	1.33333	0.00423727	YEL039C, YJR048W, YOR065W	225	3	5872	26.0978	0.850144	0.315876	5.84088
INTERPRO	IPR009056:Cytochrome c domain	3	1.33333	0.00470032	YEL039C, YJR048W, YOR065W	204	3	5048	24.7451	0.876543	0.502066	6.45357
GOTERM_CC_DIRECT	GO:0005750~mitochondrial respiratory chain complex III	4	1.77778	0.00755131	YFR033C, YLR163C, YOR065W, YEL024W	225	11	5772	9.32848	0.520618	0.0400246	8.02468
GOTERM_MF_DIRECT	GO:0020037~heme binding	5	2.22222	0.0231238	YDR256C, YEL039C, YGR088W, YJR048W, YOR065W	205	26	4774	4.47842	0.994449	0.329359	25.7879
GOTERM_MF_DIRECT	GO:0009055~electron carrier activity	5	2.22222	0.0551508	YEL039C, YJR048W, YLL041C, YOR065W, YPL059W	205	34	4774	3.42468	0.999997	0.568118	51.4798
Annotation Cluster 7	Enrichment Score: 2.0788410168975013
Category	Term	Count	%	PValue	Genes	List Total	Pop Hits	Pop Total	Fold Enrichment	Bonferroni	Benjamini	FDR
GOTERM_MF_DIRECT	GO:0051537~2 iron, 2 sulfur cluster binding	6	2.66667	0.000402866	YLL041C, YPR067W, YEL024W, YLL027W, YKL195W, YPL059W	205	16	4774	8.73293	0.08557	0.0177318	0.512358
GOTERM_MF_DIRECT	GO:0051536~iron-sulfur cluster binding	7	3.11111	0.0049672	YLL041C, YOR196C, YOR356W, YEL024W, YLL027W, YPL059W, YLR304C	205	38	4774	4.28986	0.668943	0.146085	6.15064
GOTERM_MF_DIRECT	GO:0051539~4 iron, 4 sulfur cluster binding	6	2.66667	0.00507414	YLL041C, YPR067W, YOR196C, YOR356W, YLL027W, YLR304C	205	27	4774	5.17507	0.676749	0.131655	6.27915
UP_KEYWORDS	Iron-sulfur	6	2.66667	0.0108253	YLL041C, YOR196C, YOR356W, YEL024W, YPL059W, YLR304C	225	36	5907	4.37556	0.822822	0.102518	12.3033
UP_KEYWORDS	4Fe-4S	4	1.77778	0.0487058	YLL041C, YOR196C, YOR356W, YLR304C	225	22	5907	4.77333	0.999643	0.302932	45.2436
UP_KEYWORDS	2Fe-2S	3	1.33333	0.0628492	YLL041C, YEL024W, YPL059W	225	11	5907	7.16	0.999967	0.349514	54.2946
Annotation Cluster 8	Enrichment Score: 2.071066660324471
Category	Term	Count	%	PValue	Genes	List Total	Pop Hits	Pop Total	Fold Enrichment	Bonferroni	Benjamini	FDR
GOTERM_MF_DIRECT	GO:0001671~ATPase activator activity	6	2.66667	0.000402866	YDR214W, YLR008C, YNL077W, YNL064C, YNL281W, YFL016C	205	16	4774	8.73293	0.08557	0.0177318	0.512358
INTERPRO	IPR008971:HSP40/DnaJ peptide-binding	4	1.77778	0.00117145	YNL077W, YNL064C, YNL007C, YFL016C	204	6	5048	16.4967	0.405734	0.229114	1.64602
INTERPRO	IPR002939:Chaperone DnaJ, C-terminal	4	1.77778	0.00117145	YNL077W, YNL064C, YNL007C, YFL016C	204	6	5048	16.4967	0.405734	0.229114	1.64602
SMART	SM00271:SM00271	5	2.22222	0.00202414	YLR008C, YNL077W, YNL064C, YNL007C, YFL016C	46	21	1658	8.58178	0.0722278	0.0722278	1.8029
UP_SEQ_FEATURE	compositionally biased region:Gly-rich	4	1.77778	0.00538695	YNL064C, YNL007C, YFL016C, YGL172W	225	10	5872	10.4391	0.910586	0.331295	7.37006
UP_SEQ_FEATURE	domain:J	5	2.22222	0.00877444	YLR008C, YNL077W, YNL064C, YNL007C, YFL016C	225	22	5872	5.93131	0.980542	0.430379	11.7426
INTERPRO	IPR001623:DnaJ domain	5	2.22222	0.0105033	YLR008C, YNL077W, YNL064C, YNL007C, YFL016C	204	22	5048	5.62389	0.990796	0.608444	13.8871
UP_SEQ_FEATURE	repeat:CXXCXGXG motif	3	1.33333	0.0134242	YNL077W, YNL064C, YFL016C	225	5	5872	15.6587	0.997621	0.530064	17.4326
UP_SEQ_FEATURE	zinc finger region:CR-type	3	1.33333	0.0134242	YNL077W, YNL064C, YFL016C	225	5	5872	15.6587	0.997621	0.530064	17.4326
INTERPRO	IPR001305:Heat shock protein DnaJ, cysteine-rich domain	3	1.33333	0.0148506	YNL077W, YNL064C, YFL016C	204	5	5048	14.8471	0.998697	0.669513	19.092
INTERPRO	IPR018253:DnaJ domain, conserved site	4	1.77778	0.0243633	YNL077W, YNL064C, YNL007C, YFL016C	204	16	5048	6.18627	0.999982	0.790801	29.4784
GOTERM_MF_DIRECT	GO:0031072~heat shock protein binding	3	1.33333	0.0331095	YNL077W, YNL064C, YFL016C	205	7	4774	9.98049	0.999433	0.413692	34.8985
UP_KEYWORDS	Zinc-finger	5	2.22222	0.99354	YGR211W, YNL077W, YNL064C, YFL016C, YDR151C	225	272	5907	0.482598	1	0.999998	100
Annotation Cluster 9	Enrichment Score: 2.0043758237796117
Category	Term	Count	%	PValue	Genes	List Total	Pop Hits	Pop Total	Fold Enrichment	Bonferroni	Benjamini	FDR
KEGG_PATHWAY	sce00860:Porphyrin and chlorophyll metabolism	6	2.66667	0.000173335	YAL039C, YDR047W, YDL120W, YKL087C, YER141W, YOR176W	75	17	2190	10.3059	0.00742632	0.00372008	0.161189
UP_KEYWORDS	Heme biosynthesis	3	1.33333	0.0527099	YDR047W, YDL120W, YOR176W	225	10	5907	7.876	0.999818	0.312257	47.9597
GOTERM_BP_DIRECT	GO:0006783~heme biosynthetic process	3	1.33333	0.106193	YDR047W, YDL120W, YOR176W	222	14	5511	5.3195	1	0.733699	78.1723
Annotation Cluster 10	Enrichment Score: 1.864599106323753
Category	Term	Count	%	PValue	Genes	List Total	Pop Hits	Pop Total	Fold Enrichment	Bonferroni	Benjamini	FDR
GOTERM_BP_DIRECT	GO:0042407~cristae formation	4	1.77778	0.00619318	YBR262C, YNL100W, YFR011C, YLR168C	222	10	5511	9.92973	0.871278	0.113607	8.07734
GOTERM_CC_DIRECT	GO:0061617~MICOS complex	3	1.33333	0.0202836	YBR262C, YNL100W, YFR011C	225	6	5772	12.8267	0.862995	0.0863901	20.2397
GOTERM_CC_DIRECT	GO:0044284~mitochondrial crista junction	3	1.33333	0.0202836	YBR262C, YNL100W, YFR011C	225	6	5772	12.8267	0.862995	0.0863901	20.2397
Annotation Cluster 11	Enrichment Score: 1.6814047876338045
Category	Term	Count	%	PValue	Genes	List Total	Pop Hits	Pop Total	Fold Enrichment	Bonferroni	Benjamini	FDR
GOTERM_BP_DIRECT	GO:0006744~ubiquinone biosynthetic process	4	1.77778	0.0135039	YGR255C, YBR003W, YOR125C, YOL096C	222	13	5511	7.63825	0.988742	0.210329	16.8331
KEGG_PATHWAY	sce00130:Ubiquinone and other terpenoid-quinone biosynthesis	3	1.33333	0.0154727	YGR255C, YOR125C, YOL096C	75	6	2190	14.6	0.488561	0.125502	13.5077
UP_KEYWORDS	Ubiquinone biosynthesis	3	1.33333	0.0432275	YGR255C, YOR125C, YOL096C	225	9	5907	8.75111	0.999112	0.28436	41.3166
Annotation Cluster 12	Enrichment Score: 1.5879545605687688
Category	Term	Count	%	PValue	Genes	List Total	Pop Hits	Pop Total	Fold Enrichment	Bonferroni	Benjamini	FDR
GOTERM_BP_DIRECT	GO:0055114~oxidation-reduction process	25	11.1111	0.00305445	YEL039C, YML120C, YKL148C, YLL041C, YML130C, YHR104W, YDR347W, YER141W, YOR136W, YOR065W, YGR255C, YJR048W, YER081W, YJR101W, YEL024W, YPL059W, YKL195W, YDR256C, YFR033C, YHL021C, YOR356W, YGR088W, YDL120W, YOR125C, YHR009C	222	330	5511	1.88063	0.635603	0.0747162	4.06247
UP_KEYWORDS	Oxidoreductase	17	7.55556	0.0330402	YDR256C, YML120C, YKL148C, YHR104W, YML130C, YLL041C, YHL021C, YOR356W, YOR136W, YGR255C, YGR088W, YDL120W, YER081W, YOR125C, YHR009C, YEL024W, YKL195W	225	256	5907	1.74339	0.995214	0.245097	33.3198
GOTERM_MF_DIRECT	GO:0016491~oxidoreductase activity	17	7.55556	0.170671	YDR256C, YML120C, YKL148C, YHR104W, YML130C, YLL041C, YHL021C, YOR356W, YOR136W, YGR255C, YGR088W, YDL120W, YER081W, YOR125C, YHR009C, YEL024W, YKL195W	205	289	4774	1.36987	1	0.900544	90.7969
Annotation Cluster 13	Enrichment Score: 1.5683989966728842
Category	Term	Count	%	PValue	Genes	List Total	Pop Hits	Pop Total	Fold Enrichment	Bonferroni	Benjamini	FDR
KEGG_PATHWAY	sce01200:Carbon metabolism	10	4.44444	0.0129781	YDR036C, YDR256C, YGR088W, YOR142W, YKL148C, YER081W, YLL041C, YOR136W, YLR089C, YLR304C	75	114	2190	2.5614	0.429767	0.131014	11.4466
UP_KEYWORDS	Tricarboxylic acid cycle	5	2.22222	0.013604	YOR142W, YKL148C, YLL041C, YOR136W, YLR304C	225	25	5907	5.25067	0.886719	0.11396	15.229
KEGG_PATHWAY	sce00020:Citrate cycle (TCA cycle)	5	2.22222	0.0210962	YOR142W, YKL148C, YLL041C, YOR136W, YLR304C	75	32	2190	4.5625	0.600221	0.141705	17.9976
GOTERM_BP_DIRECT	GO:0006099~tricarboxylic acid cycle	5	2.22222	0.0338783	YOR142W, YKL148C, YLL041C, YOR136W, YLR304C	222	31	5511	4.00392	0.999989	0.390127	37.3278
KEGG_PATHWAY	sce01130:Biosynthesis of antibiotics	12	5.33333	0.114025	YDR256C, YGR088W, YOR142W, YOL064C, YKL035W, YKL148C, YER081W, YLL041C, YER052C, YOR136W, YHR072W, YLR304C	75	219	2190	1.6	0.994516	0.377032	67.5881
Annotation Cluster 14	Enrichment Score: 1.4285723217429365
Category	Term	Count	%	PValue	Genes	List Total	Pop Hits	Pop Total	Fold Enrichment	Bonferroni	Benjamini	FDR
KEGG_PATHWAY	sce00860:Porphyrin and chlorophyll metabolism	6	2.66667	0.000173335	YAL039C, YDR047W, YDL120W, YKL087C, YER141W, YOR176W	75	17	2190	10.3059	0.00742632	0.00372008	0.161189
UP_KEYWORDS	Lyase	5	2.22222	0.497018	YAL039C, YDR047W, YKL087C, YOR176W, YLR304C	225	96	5907	1.36736	1	0.947823	99.9749
GOTERM_MF_DIRECT	GO:0016829~lyase activity	5	2.22222	0.601209	YAL039C, YDR047W, YKL087C, YOR176W, YLR304C	205	97	4774	1.2004	1	0.999479	99.9992
Annotation Cluster 15	Enrichment Score: 1.3689134847172655
Category	Term	Count	%	PValue	Genes	List Total	Pop Hits	Pop Total	Fold Enrichment	Bonferroni	Benjamini	FDR
INTERPRO	IPR003959:ATPase, AAA-type, core	8	3.55556	0.000326698	YER017C, YGR028W, YLL026W, YPR024W, YDR375C, YDR258C, YBL022C, YMR089C	204	34	5048	5.82238	0.135045	0.135045	0.461603
UP_KEYWORDS	Metalloprotease	7	3.11111	0.00130312	YHR024C, YER017C, YHR047C, YPR024W, YLR163C, YMR089C, YFR044C	225	33	5907	5.56889	0.187249	0.0171292	1.56053
GOTERM_MF_DIRECT	GO:0008237~metallopeptidase activity	7	3.11111	0.00433391	YHR024C, YER017C, YHR047C, YPR024W, YLR163C, YMR089C, YFR044C	205	37	4774	4.4058	0.618719	0.148455	5.38635
INTERPRO	IPR000642:Peptidase M41	3	1.33333	0.00470032	YER017C, YPR024W, YMR089C	204	3	5048	24.7451	0.876543	0.502066	6.45357
INTERPRO	IPR005936:Peptidase, FtsH	3	1.33333	0.00470032	YER017C, YPR024W, YMR089C	204	3	5048	24.7451	0.876543	0.502066	6.45357
SMART	SM00382:SM00382	8	3.55556	0.00716765	YER017C, YGR028W, YLL026W, YPR024W, YDR375C, YDR258C, YBL022C, YMR089C	46	86	1658	3.35288	0.233682	0.124604	6.25494
INTERPRO	IPR003960:ATPase, AAA-type, conserved site	5	2.22222	0.0088674	YER017C, YGR028W, YPR024W, YDR375C, YMR089C	204	21	5048	5.89169	0.980835	0.627929	11.8491
GOTERM_MF_DIRECT	GO:0004222~metalloendopeptidase activity	5	2.22222	0.00914762	YHR024C, YER017C, YPR024W, YLR163C, YMR089C	205	20	4774	5.82195	0.869987	0.184547	11.0548
INTERPRO	IPR003593:AAA+ ATPase domain	8	3.55556	0.0566345	YER017C, YGR028W, YLL026W, YPR024W, YDR375C, YDR258C, YBL022C, YMR089C	204	86	5048	2.30187	1	0.904941	56.1999
UP_SEQ_FEATURE	metal ion-binding site:Zinc; catalytic	4	1.77778	0.067967	YER017C, YHR047C, YPR024W, YMR089C	225	25	5872	4.17564	1	0.927337	63.1246
UP_KEYWORDS	Protease	8	3.55556	0.348251	YHR024C, YER017C, YHR047C, YPR024W, YLR163C, YBL022C, YMR089C, YFR044C	225	151	5907	1.39091	1	0.864932	99.4279
GOTERM_BP_DIRECT	GO:0006508~proteolysis	9	4	0.360621	YHR024C, YER017C, YHR047C, YFR006W, YPR024W, YLR163C, YBL022C, YMR089C, YFR044C	222	168	5511	1.32987	1	0.988582	99.7674
GOTERM_MF_DIRECT	GO:0008233~peptidase activity	8	3.55556	0.523865	YHR024C, YER017C, YHR047C, YPR024W, YLR163C, YBL022C, YMR089C, YFR044C	205	159	4774	1.17171	1	0.998625	99.9922
UP_KEYWORDS	Zinc	14	6.22222	0.921808	YER017C, YGR211W, YEL020W-A, YHR005C-A, YGL255W, YMR089C, YNL077W, YHR047C, YNL064C, YPR024W, YLR163C, YFL016C, YDR151C, YFR044C	225	475	5907	0.773782	1	0.999522	100
UP_KEYWORDS	Hydrolase	17	7.55556	0.978987	YHR024C, YER017C, YCL050C, YDR194C, YOL064C, YLL001W, YMR089C, YMR267W, YOR204W, YDR036C, YHR047C, YFR006W, YPR024W, YLR163C, YNR052C, YBL022C, YFR044C	225	643	5907	0.694101	1	0.99997	100
GOTERM_MF_DIRECT	GO:0008270~zinc ion binding	6	2.66667	0.990357	YHR024C, YGR211W, YER017C, YHR047C, YLR163C, YMR089C	205	264	4774	0.529268	1	1	100
GOTERM_MF_DIRECT	GO:0016787~hydrolase activity	17	7.55556	0.997641	YHR024C, YER017C, YCL050C, YDR194C, YOL064C, YLL001W, YMR089C, YMR267W, YOR204W, YDR036C, YHR047C, YFR006W, YPR024W, YLR163C, YNR052C, YBL022C, YFR044C	205	662	4774	0.598025	1	1	100
Annotation Cluster 16	Enrichment Score: 1.1374951609517374
Category	Term	Count	%	PValue	Genes	List Total	Pop Hits	Pop Total	Fold Enrichment	Bonferroni	Benjamini	FDR
INTERPRO	IPR003959:ATPase, AAA-type, core	8	3.55556	0.000326698	YER017C, YGR028W, YLL026W, YPR024W, YDR375C, YDR258C, YBL022C, YMR089C	204	34	5048	5.82238	0.135045	0.135045	0.461603
INTERPRO	IPR000642:Peptidase M41	3	1.33333	0.00470032	YER017C, YPR024W, YMR089C	204	3	5048	24.7451	0.876543	0.502066	6.45357
INTERPRO	IPR005936:Peptidase, FtsH	3	1.33333	0.00470032	YER017C, YPR024W, YMR089C	204	3	5048	24.7451	0.876543	0.502066	6.45357
SMART	SM00382:SM00382	8	3.55556	0.00716765	YER017C, YGR028W, YLL026W, YPR024W, YDR375C, YDR258C, YBL022C, YMR089C	46	86	1658	3.35288	0.233682	0.124604	6.25494
INTERPRO	IPR003960:ATPase, AAA-type, conserved site	5	2.22222	0.0088674	YER017C, YGR028W, YPR024W, YDR375C, YMR089C	204	21	5048	5.89169	0.980835	0.627929	11.8491
INTERPRO	IPR003593:AAA+ ATPase domain	8	3.55556	0.0566345	YER017C, YGR028W, YLL026W, YPR024W, YDR375C, YDR258C, YBL022C, YMR089C	204	86	5048	2.30187	1	0.904941	56.1999
GOTERM_MF_DIRECT	GO:0016887~ATPase activity	8	3.55556	0.25863	YER017C, YLR259C, YGR028W, YJL034W, YJR045C, YDR375C, YDR258C, YMR089C	205	121	4774	1.53969	1	0.96391	97.796
INTERPRO	IPR027417:P-loop containing nucleoside triphosphate hydrolase	15	6.66667	0.453468	YER017C, YDR194C, YGR028W, YLL026W, YLL001W, YPR024W, YLR069C, YDR375C, YOR187W, YNL098C, YGL129C, YDR258C, YBL022C, YMR089C, YOR204W	204	329	5048	1.1282	1	0.999999	99.9807
UP_KEYWORDS	Nucleotide-binding	26	11.5556	0.80891	YGL115W, YCL050C, YDR194C, YLR069C, YER052C, YGL129C, YMR089C, YPL240C, YOR142W, YPR024W, YJR045C, YDR375C, YOR187W, YNL098C, YBL022C, YER017C, YLR259C, YNL073W, YLL001W, YDR258C, YBR169C, YOR204W, YGR028W, YJL034W, YLL026W, YIL022W	225	760	5907	0.89814	1	0.997801	100
UP_KEYWORDS	ATP-binding	22	9.77778	0.817737	YGL115W, YER017C, YCL050C, YDR194C, YLR259C, YNL073W, YER052C, YDR258C, YGL129C, YBR169C, YMR089C, YOR204W, YPL240C, YOR142W, YGR028W, YLL026W, YJL034W, YPR024W, YJR045C, YDR375C, YIL022W, YBL022C	225	651	5907	0.887209	1	0.99787	100
GOTERM_MF_DIRECT	GO:0005524~ATP binding	25	11.1111	0.849624	YGL115W, YER017C, YDR194C, YCL050C, YLR259C, YNL073W, YER052C, YDR258C, YGL129C, YBR169C, YMR089C, YOR204W, YPL240C, YOR020C, YOR142W, YGR028W, YLL026W, YJL034W, YNL064C, YPR024W, YJR045C, YDR375C, YFL016C, YIL022W, YBL022C	205	667	4774	0.872856	1	0.999997	100
UP_SEQ_FEATURE	nucleotide phosphate-binding region:ATP	10	4.44444	0.967268	YER017C, YDR194C, YGR028W, YPR024W, YDR375C, YGL129C, YBL022C, YIL022W, YMR089C, YOR204W	225	390	5872	0.669174	1	1	100
GOTERM_MF_DIRECT	GO:0000166~nucleotide binding	26	11.5556	0.984908	YGL115W, YCL050C, YDR194C, YLR069C, YER052C, YGL129C, YMR089C, YPL240C, YOR142W, YPR024W, YJR045C, YDR375C, YOR187W, YNL098C, YBL022C, YER017C, YLR259C, YNL073W, YLL001W, YDR258C, YBR169C, YOR204W, YGR028W, YJL034W, YLL026W, YIL022W	205	833	4774	0.72687	1	1	100
Annotation Cluster 17	Enrichment Score: 0.8285322557478798
Category	Term	Count	%	PValue	Genes	List Total	Pop Hits	Pop Total	Fold Enrichment	Bonferroni	Benjamini	FDR
UP_SEQ_FEATURE	repeat:TPR 3	4	1.77778	0.0614765	YLR216C, YNL121C, YDR244W, YMR012W	225	24	5872	4.34963	1	0.924095	59.3132
UP_SEQ_FEATURE	repeat:TPR 2	4	1.77778	0.0891844	YLR216C, YNL121C, YDR244W, YMR012W	225	28	5872	3.72825	1	0.959725	73.3933
UP_SEQ_FEATURE	repeat:TPR 1	4	1.77778	0.0891844	YLR216C, YNL121C, YDR244W, YMR012W	225	28	5872	3.72825	1	0.959725	73.3933
UP_KEYWORDS	TPR repeat	4	1.77778	0.119565	YLR216C, YNL121C, YDR244W, YMR012W	225	32	5907	3.28167	1	0.514757	78.4751
INTERPRO	IPR019734:Tetratricopeptide repeat	3	1.33333	0.2059	YLR216C, YNL121C, YDR244W	204	21	5048	3.53501	1	0.999332	96.1783
INTERPRO	IPR013026:Tetratricopeptide repeat-containing domain	3	1.33333	0.281299	YLR216C, YNL121C, YDR244W	204	26	5048	2.8552	1	0.999895	99.0694
INTERPRO	IPR011990:Tetratricopeptide-like helical	4	1.77778	0.468337	YLR216C, YNL121C, YDR244W, YMR012W	204	63	5048	1.57112	1	0.999999	99.987
Annotation Cluster 18	Enrichment Score: 0.7721636118527342
Category	Term	Count	%	PValue	Genes	List Total	Pop Hits	Pop Total	Fold Enrichment	Bonferroni	Benjamini	FDR
INTERPRO	IPR023753:Pyridine nucleotide-disulphide oxidoreductase, FAD/NAD(P)-binding domain	5	2.22222	0.0243797	YGR255C, YML120C, YKL148C, YOR356W, YHR009C	204	28	5048	4.41877	0.999983	0.745852	29.4951
UP_KEYWORDS	FAD	5	2.22222	0.169101	YGR255C, YML120C, YKL148C, YML130C, YOR356W	225	57	5907	2.30292	1	0.637838	89.2948
UP_KEYWORDS	Flavoprotein	5	2.22222	0.299589	YGR255C, YML120C, YKL148C, YML130C, YOR356W	225	73	5907	1.79817	1	0.820161	98.6365
GOTERM_MF_DIRECT	GO:0050660~flavin adenine dinucleotide binding	3	1.33333	0.321897	YGR255C, YML120C, YKL148C	205	27	4774	2.58753	1	0.983535	99.2931
UP_SEQ_FEATURE	nucleotide phosphate-binding region:FAD	3	1.33333	0.34655	YML120C, YKL148C, YOR356W	225	32	5872	2.44667	1	0.999986	99.7596
Annotation Cluster 19	Enrichment Score: 0.712388446158054
Category	Term	Count	%	PValue	Genes	List Total	Pop Hits	Pop Total	Fold Enrichment	Bonferroni	Benjamini	FDR
UP_KEYWORDS	Translocation	9	4	0.00557415	YJL104W, YLR008C, YEL020W-A, YLR064W, YHR005C-A, YNL131W, YKL195W, YIL022W, YGL172W	225	72	5907	3.28167	0.588839	0.0575301	6.52005
UP_KEYWORDS	Transport	37	16.4444	0.263767	YPR133W-A, YLR008C, YEL039C, YMR241W, YKL148C, YLR064W, YHR005C-A, YML130C, YLL041C, YGL255W, YOR065W, YMR203W, YFR045W, YGL172W, YGR065C, YOR045W, YKR093W, YJR048W, YOL122C, YKL053C-A, YEL024W, YKL195W, YNL070W, YGR082W, YEL020W-A, YPR124W, YGL077C, YFR033C, YOR356W, YDR244W, YJL104W, YDL198C, YDL120W, YNL064C, YNL131W, YHR009C, YIL022W	225	852	5907	1.14011	1	0.792069	97.5114
UP_KEYWORDS	Protein transport	17	7.55556	0.404872	YLR008C, YGR082W, YPR133W-A, YEL020W-A, YHR005C-A, YLR064W, YMR203W, YDR244W, YGL172W, YJL104W, YOR045W, YKR093W, YNL064C, YNL131W, YKL195W, YIL022W, YNL070W	225	389	5907	1.14732	1	0.898952	99.8089
GOTERM_BP_DIRECT	GO:0015031~protein transport	17	7.55556	0.500734	YLR008C, YGR082W, YPR133W-A, YEL020W-A, YHR005C-A, YLR064W, YMR203W, YDR244W, YGL172W, YJL104W, YOR045W, YKR093W, YNL064C, YNL131W, YKL195W, YIL022W, YNL070W	222	390	5511	1.08209	1	0.998283	99.9919
GOTERM_BP_DIRECT	GO:0006810~transport	27	12	0.919886	YPR133W-A, YLR008C, YMR241W, YLR064W, YHR005C-A, YGL255W, YMR203W, YGL172W, YFR045W, YGR065C, YOR045W, YKR093W, YOL122C, YKL195W, YNL070W, YGR082W, YEL020W-A, YPR124W, YGL077C, YDR244W, YJL104W, YDL198C, YNL064C, YDL120W, YNL131W, YHR009C, YIL022W	222	814	5511	0.823411	1	1	100
Annotation Cluster 20	Enrichment Score: 0.563850515073954
Category	Term	Count	%	PValue	Genes	List Total	Pop Hits	Pop Total	Fold Enrichment	Bonferroni	Benjamini	FDR
UP_SEQ_FEATURE	metal ion-binding site:Magnesium 2	3	1.33333	0.148799	YBR003W, YOL064C, YMR267W	225	18	5872	4.34963	1	0.994165	89.8066
UP_SEQ_FEATURE	metal ion-binding site:Magnesium 1	3	1.33333	0.148799	YBR003W, YOL064C, YMR267W	225	18	5872	4.34963	1	0.994165	89.8066
UP_KEYWORDS	Magnesium	6	2.66667	0.918862	YBR003W, YOL064C, YKL035W, YNR052C, YOR136W, YMR267W	225	216	5907	0.729259	1	0.999538	100
Annotation Cluster 21	Enrichment Score: 0.4121979912925205
Category	Term	Count	%	PValue	Genes	List Total	Pop Hits	Pop Total	Fold Enrichment	Bonferroni	Benjamini	FDR
UP_SEQ_FEATURE	repeat:Solcar 3	3	1.33333	0.374417	YDL198C, YMR241W, YFR045W	225	34	5872	2.30275	1	0.999991	99.8704
UP_SEQ_FEATURE	repeat:Solcar 2	3	1.33333	0.374417	YDL198C, YMR241W, YFR045W	225	34	5872	2.30275	1	0.999991	99.8704
UP_SEQ_FEATURE	repeat:Solcar 1	3	1.33333	0.374417	YDL198C, YMR241W, YFR045W	225	34	5872	2.30275	1	0.999991	99.8704
INTERPRO	IPR018108:Mitochondrial substrate/solute carrier	3	1.33333	0.399823	YDL198C, YMR241W, YFR045W	204	34	5048	2.18339	1	0.999998	99.9275
INTERPRO	IPR023395:Mitochondrial carrier domain	3	1.33333	0.41407	YDL198C, YMR241W, YFR045W	204	35	5048	2.12101	1	0.999998	99.9484
Annotation Cluster 22	Enrichment Score: 0.22461397287246176
Category	Term	Count	%	PValue	Genes	List Total	Pop Hits	Pop Total	Fold Enrichment	Bonferroni	Benjamini	FDR
UP_KEYWORDS	GTP-binding	5	2.22222	0.497018	YOR142W, YLL001W, YLR069C, YOR187W, YNL098C	225	96	5907	1.36736	1	0.947823	99.9749
INTERPRO	IPR005225:Small GTP-binding protein domain	3	1.33333	0.533749	YLR069C, YOR187W, YNL098C	204	44	5048	1.68717	1	1	99.998
GOTERM_MF_DIRECT	GO:0005525~GTP binding	5	2.22222	0.641097	YOR142W, YLL001W, YLR069C, YOR187W, YNL098C	205	102	4774	1.14156	1	0.999608	99.9998
UP_SEQ_FEATURE	nucleotide phosphate-binding region:GTP	4	1.77778	0.659051	YLL001W, YLR069C, YOR187W, YNL098C	225	88	5872	1.18626	1	1	100
GOTERM_MF_DIRECT	GO:0003924~GTPase activity	4	1.77778	0.672013	YLL001W, YLR069C, YOR187W, YNL098C	205	80	4774	1.16439	1	0.999739	99.9999
Annotation Cluster 23	Enrichment Score: 0.10813447497835148
Category	Term	Count	%	PValue	Genes	List Total	Pop Hits	Pop Total	Fold Enrichment	Bonferroni	Benjamini	FDR
UP_KEYWORDS	S-adenosyl-L-methionine	4	1.77778	0.590279	YBR034C, YOR201C, YOR196C, YOL096C	225	80	5907	1.31267	1	0.973689	99.9979
UP_KEYWORDS	Methyltransferase	3	1.33333	0.824254	YBR034C, YOR201C, YOL096C	225	82	5907	0.960488	1	0.997546	100
GOTERM_BP_DIRECT	GO:0032259~methylation	3	1.33333	0.861703	YBR034C, YOR201C, YOL096C	222	85	5511	0.876153	1	1	100
GOTERM_MF_DIRECT	GO:0008168~methyltransferase activity	3	1.33333	0.881021	YBR034C, YOR201C, YOL096C	205	84	4774	0.831707	1	0.999999	100
Annotation Cluster 24	Enrichment Score: 0.03759481445050946
Category	Term	Count	%	PValue	Genes	List Total	Pop Hits	Pop Total	Fold Enrichment	Bonferroni	Benjamini	FDR
UP_KEYWORDS	mRNA processing	5	2.22222	0.884425	YLR204W, YLR203C, YDR194C, YEL026W, YBR120C	225	167	5907	0.786028	1	0.99909	100
UP_KEYWORDS	mRNA splicing	3	1.33333	0.918532	YLR203C, YDR194C, YEL026W	225	107	5907	0.736075	1	0.999597	100
GOTERM_BP_DIRECT	GO:0006397~mRNA processing	5	2.22222	0.924538	YLR204W, YLR203C, YDR194C, YEL026W, YBR120C	222	174	5511	0.713343	1	1	100
GOTERM_BP_DIRECT	GO:0008380~RNA splicing	3	1.33333	0.941761	YLR203C, YDR194C, YEL026W	222	111	5511	0.670928	1	1	100
Annotation Cluster 25	Enrichment Score: 0.0024068061285091873
Category	Term	Count	%	PValue	Genes	List Total	Pop Hits	Pop Total	Fold Enrichment	Bonferroni	Benjamini	FDR
UP_KEYWORDS	Activator	4	1.77778	0.974437	YNR045W, YDL020C, YNR052C, YDR308C	225	185	5907	0.56764	1	0.999964	100
GOTERM_BP_DIRECT	GO:0045944~positive regulation of transcription from RNA polymerase II promoter	3	1.33333	0.992905	YDL020C, YOR298C-A, YDR308C	222	170	5511	0.438076	1	1	100
UP_KEYWORDS	Transcription regulation	7	3.11111	0.999832	YPR158W, YGL115W, YDR296W, YDL020C, YOR298C-A, YNR052C, YDR308C	225	476	5907	0.386078	1	1	100
UP_KEYWORDS	Transcription	7	3.11111	0.999967	YPR158W, YGL115W, YDR296W, YDL020C, YOR298C-A, YNR052C, YDR308C	225	527	5907	0.348716	1	1	100
GOTERM_BP_DIRECT	GO:0006355~regulation of transcription, DNA-templated	7	3.11111	0.999977	YPR158W, YGL115W, YDR296W, YDL020C, YOR298C-A, YNR052C, YDR308C	222	508	5511	0.342067	1	1	100
GOTERM_BP_DIRECT	GO:0006351~transcription, DNA-templated	7	3.11111	0.999989	YPR158W, YGL115W, YDR296W, YDL020C, YOR298C-A, YNR052C, YDR308C	222	529	5511	0.328488	1	1	100
Annotation Cluster 26	Enrichment Score: 3.1399711403505434E-4
Category	Term	Count	%	PValue	Genes	List Total	Pop Hits	Pop Total	Fold Enrichment	Bonferroni	Benjamini	FDR
GOTERM_CC_DIRECT	GO:0005789~endoplasmic reticulum membrane	6	2.66667	0.998719	YGR038W, YLR064W, YML130C, YNL098C, YBL011W, YHR072W	225	359	5772	0.428747	1	1	100
UP_KEYWORDS	Endoplasmic reticulum	6	2.66667	0.999153	YGR038W, YJL034W, YLR064W, YML130C, YBL011W, YHR072W	225	381	5907	0.413438	1	1	100
GOTERM_CC_DIRECT	GO:0005783~endoplasmic reticulum	6	2.66667	0.99996	YGR038W, YJL034W, YLR064W, YML130C, YBL011W, YHR072W	225	465	5772	0.331011	1	1	100

## Sheet: Glyc16C_HMtSc_v_Sc.dn
Annotation Cluster 1	Enrichment Score: 6.08178526292945
Category	Term	Count	%	PValue	Genes	List Total	Pop Hits	Pop Total	Fold Enrichment	Bonferroni	Benjamini	FDR
KEGG_PATHWAY	sce01130:Biosynthesis of antibiotics	24	16.5517	3.99166e-09	YHR208W, YER069W, YPL061W, YLR303W, YCR005C, YMR120C, YLR377C, YIL094C, YGR256W, YGL253W, YDL182W, YDL131W, YJL052W, YKR097W, YBR145W, YDR248C, YER073W, YLR355C, YMR108W, YKR043C, YNR050C, YLR056W, YGR060W, YEL046C	62	219	2190	3.87097	2.31516e-07	2.31516e-07	3.97144e-06
KEGG_PATHWAY	sce01100:Metabolic pathways	39	26.8966	3.30493e-07	YOR375C, YNL141W, YER069W, YLR303W, YMR120C, YIL094C, YGR256W, YGL253W, YDL131W, YJL052W, YBR145W, YJR025C, YDR248C, YER073W, YLR355C, YMR108W, YJL130C, YKL008C, YKL216W, YEL046C, YHR208W, YPL061W, YLR231C, YCR005C, YER065C, YIL053W, YLR377C, YJL026W, YDL182W, YLR328W, YKR097W, YGL009C, YGR180C, YOR303W, YKR043C, YNR050C, YLR056W, YGR060W, YDR380W	62	680	2190	2.02585	1.91684e-05	9.58425e-06	0.000328818
KEGG_PATHWAY	sce01110:Biosynthesis of secondary metabolites	22	15.1724	1.85037e-05	YHR208W, YER069W, YPL061W, YLR303W, YCR005C, YER065C, YMR120C, YLR377C, YGR256W, YGL253W, YJL052W, YKR097W, YGL009C, YBR145W, YDR248C, YER073W, YLR355C, YMR108W, YKR043C, YNR050C, YLR056W, YEL046C	62	294	2190	2.64319	0.00107265	0.00026827	0.0184084
KEGG_PATHWAY	sce01230:Biosynthesis of amino acids	14	9.65517	1.92879e-05	YHR208W, YER069W, YLR303W, YLR355C, YMR108W, YKR043C, YCR005C, YNR050C, YIL094C, YDL182W, YDL131W, YJL052W, YGL009C, YEL046C	62	123	2190	4.02046	0.00111808	0.000223717	0.0191886
Annotation Cluster 2	Enrichment Score: 4.337295437488987
Category	Term	Count	%	PValue	Genes	List Total	Pop Hits	Pop Total	Fold Enrichment	Bonferroni	Benjamini	FDR
UP_KEYWORDS	Oxidoreductase	22	15.1724	7.77976e-07	YKL029C, YOR375C, YER069W, YPL061W, YML131W, YJL026W, YIL094C, YGR256W, YJL052W, YGR180C, YBR145W, YJR025C, YER073W, YLR355C, YKR043C, YGR234W, YNR050C, YLR056W, YHR179W, YKL216W, YGR060W, YMR058W	145	256	5907	3.50092	0.000129914	6.49589e-05	0.00094626
GOTERM_MF_DIRECT	GO:0016491~oxidoreductase activity	22	15.1724	7.57401e-06	YKL029C, YOR375C, YER069W, YPL061W, YML131W, YJL026W, YIL094C, YGR256W, YJL052W, YGR180C, YBR145W, YJR025C, YER073W, YLR355C, YKR043C, YGR234W, YNR050C, YLR056W, YHR179W, YKL216W, YGR060W, YMR058W	121	289	4774	3.00346	0.00184636	0.00184636	0.0098013
GOTERM_BP_DIRECT	GO:0055114~oxidation-reduction process	23	15.8621	1.04005e-05	YKL029C, YOR375C, YER069W, YPL061W, YML131W, YJL026W, YIL094C, YGR256W, YJL052W, YGR180C, YBR145W, YJR025C, YER073W, YLR355C, YKR043C, YGR234W, YNR050C, YMR038C, YLR056W, YHR179W, YKL216W, YGR060W, YMR058W	134	330	5511	2.86642	0.00341593	0.00170943	0.0140927
UP_KEYWORDS	NADP	10	6.89655	0.000467955	YOR375C, YER069W, YER073W, YPL061W, YLR355C, YML131W, YGR234W, YNR050C, YGR256W, YHR179W	145	95	5907	4.2882	0.0751898	0.00972326	0.567696
INTERPRO	IPR016040:NAD(P)-binding domain	9	6.2069	0.0071775	YKL029C, YBR145W, YOR375C, YER069W, YLR355C, YML131W, YNR050C, YGR256W, YJL052W	135	107	5048	3.14517	0.90851	0.90851	9.31204
Annotation Cluster 3	Enrichment Score: 4.016767431072876
Category	Term	Count	%	PValue	Genes	List Total	Pop Hits	Pop Total	Fold Enrichment	Bonferroni	Benjamini	FDR
UP_KEYWORDS	Ribosome biogenesis	20	13.7931	4.87158e-08	YKL099C, YNL075W, YOR056C, YNL112W, YOR006C, YNL163C, YDL148C, YDL031W, YER006W, YGL029W, YLR221C, YER002W, YKR043C, YCL059C, YPL043W, YHR088W, YNL110C, YDR398W, YDL153C, YGR245C	145	179	5907	4.55172	8.13551e-06	8.13551e-06	5.92538e-05
GOTERM_BP_DIRECT	GO:0042254~ribosome biogenesis	20	13.7931	2.14504e-07	YKL099C, YNL075W, YOR056C, YNL112W, YOR006C, YNL163C, YDL148C, YDL031W, YER006W, YGL029W, YLR221C, YER002W, YKR043C, YCL059C, YPL043W, YHR088W, YNL110C, YDR398W, YDL153C, YGR245C	134	199	5511	4.13335	7.05695e-05	7.05695e-05	0.000290673
GOTERM_CC_DIRECT	GO:0005730~nucleolus	20	13.7931	1.89801e-05	YKL099C, YNL075W, YIL127C, YOR056C, YBL028C, YNL227C, YDL148C, YDL031W, YER006W, YGL029W, YLR221C, YER002W, YCL059C, YPL043W, YHR088W, YNL110C, YDR398W, YCR047C, YDL153C, YGR245C	139	270	5772	3.07594	0.00161202	0.00161202	0.0204182
GOTERM_BP_DIRECT	GO:0006364~rRNA processing	17	11.7241	2.52025e-05	YKL099C, YNL075W, YGL120C, YOR006C, YNL112W, YNL227C, YDL148C, YDL031W, YGL029W, YER002W, YCL059C, YPL043W, YHR088W, YNL110C, YDR398W, YCR047C, YDL153C	134	203	5511	3.44412	0.00825745	0.00276009	0.0341463
UP_KEYWORDS	rRNA processing	15	10.3448	7.1865e-05	YKL099C, YNL075W, YOR006C, YNL112W, YDL148C, YDL031W, YGL029W, YER002W, YCL059C, YPL043W, YHR088W, YNL110C, YDR398W, YCR047C, YDL153C	145	173	5907	3.53219	0.0119302	0.00399264	0.0873755
GOTERM_CC_DIRECT	GO:0030529~ribonucleoprotein complex	9	6.2069	0.457356	YKL099C, YLR221C, YNL075W, YER002W, YCL059C, YNL110C, YDL148C, YDR398W, YDL153C	139	308	5772	1.2134	1	0.952948	99.8608
UP_KEYWORDS	Ribonucleoprotein	9	6.2069	0.464524	YKL099C, YLR221C, YNL075W, YER002W, YCL059C, YNL110C, YDL148C, YDR398W, YDL153C	145	304	5907	1.20606	1	0.935748	99.9498
Annotation Cluster 4	Enrichment Score: 3.7820759881560626
Category	Term	Count	%	PValue	Genes	List Total	Pop Hits	Pop Total	Fold Enrichment	Bonferroni	Benjamini	FDR
UP_KEYWORDS	Isopeptide bond	13	8.96552	9.14698e-05	YOR375C, YPL061W, YCR005C, YGR032W, YIL008W, YIL053W, YKR039W, YLR056W, YGR060W, YDR380W, YGL008C, YPL058C, YEL046C	145	134	5907	3.95219	0.0151601	0.00381176	0.111199
UP_SEQ_FEATURE	cross-link:Glycyl lysine isopeptide (Lys-Gly) (interchain with G-Cter in ubiquitin)	11	7.58621	0.000178334	YOR375C, YPL061W, YCR005C, YGR032W, YKR039W, YLR056W, YDR380W, YGR060W, YGL008C, YPL058C, YEL046C	145	102	5872	4.36728	0.0561475	0.0561475	0.240834
UP_KEYWORDS	Ubl conjugation	14	9.65517	0.000276223	YOR375C, YNL141W, YPL061W, YCR005C, YGR032W, YIL053W, YKR039W, YPL058C, YGL008C, YKR071C, YLR056W, YDR380W, YGR060W, YEL046C	145	173	5907	3.29671	0.0450876	0.00656913	0.335457
Annotation Cluster 5	Enrichment Score: 2.5782489691347092
Category	Term	Count	%	PValue	Genes	List Total	Pop Hits	Pop Total	Fold Enrichment	Bonferroni	Benjamini	FDR
KEGG_PATHWAY	sce01210:2-Oxocarboxylic acid metabolism	9	6.2069	2.96449e-06	YHR208W, YER069W, YLR355C, YMR108W, YCR005C, YIL094C, YDL182W, YDL131W, YGL009C	62	35	2190	9.08295	0.000171926	5.7312e-05	0.00294944
KEGG_PATHWAY	sce01230:Biosynthesis of amino acids	14	9.65517	1.92879e-05	YHR208W, YER069W, YLR303W, YLR355C, YMR108W, YKR043C, YCR005C, YNR050C, YIL094C, YDL182W, YDL131W, YJL052W, YGL009C, YEL046C	62	123	2190	4.02046	0.00111808	0.000223717	0.0191886
GOTERM_BP_DIRECT	GO:0008652~cellular amino acid biosynthetic process	11	7.58621	0.000110032	YOR303W, YHR208W, YER069W, YLR303W, YLR355C, YMR108W, YNR050C, YIL094C, YDL182W, YDL131W, YGL009C	134	98	5511	4.61628	0.0355551	0.00900981	0.149001
UP_KEYWORDS	Amino-acid biosynthesis	11	7.58621	0.000121453	YOR303W, YHR208W, YER069W, YLR303W, YLR355C, YMR108W, YNR050C, YIL094C, YDL182W, YDL131W, YGL009C	145	98	5907	4.57262	0.0200796	0.00404857	0.147625
GOTERM_BP_DIRECT	GO:0009082~branched-chain amino acid biosynthetic process	4	2.75862	0.0032917	YHR208W, YLR355C, YMR108W, YGL009C	134	13	5511	12.6544	0.662016	0.126803	4.36958
UP_KEYWORDS	Branched-chain amino acid biosynthesis	4	2.75862	0.00339132	YHR208W, YLR355C, YMR108W, YGL009C	145	13	5907	12.5347	0.432953	0.0502666	4.04773
KEGG_PATHWAY	sce00290:Valine, leucine and isoleucine biosynthesis	4	2.75862	0.00378278	YHR208W, YLR355C, YMR108W, YGL009C	62	12	2190	11.7742	0.197334	0.0241283	3.70055
GOTERM_BP_DIRECT	GO:0009099~valine biosynthetic process	3	2.06897	0.00813681	YHR208W, YLR355C, YMR108W	134	6	5511	20.5634	0.93198	0.216794	10.4804
GOTERM_BP_DIRECT	GO:0009097~isoleucine biosynthetic process	3	2.06897	0.0229143	YHR208W, YLR355C, YMR108W	134	10	5511	12.3381	0.999513	0.361491	26.9571
KEGG_PATHWAY	sce00770:Pantothenate and CoA biosynthesis	3	2.06897	0.0635035	YHR208W, YLR355C, YMR108W	62	15	2190	7.06452	0.977749	0.253768	47.9399
UP_SEQ_FEATURE	transit peptide:Mitochondrion	9	6.2069	0.54479	YKL029C, YHR208W, YER069W, YER073W, YLR355C, YMR108W, YBR104W, YIL094C, YDL131W	145	324	5872	1.1249	1	1	99.9976
UP_KEYWORDS	Transit peptide	10	6.89655	0.552916	YKL029C, YHR208W, YER069W, YER073W, YLR355C, YMR108W, YBR104W, YHR070W, YIL094C, YDL131W	145	370	5907	1.10103	1	0.942751	99.9944
Annotation Cluster 6	Enrichment Score: 2.3567118630537456
Category	Term	Count	%	PValue	Genes	List Total	Pop Hits	Pop Total	Fold Enrichment	Bonferroni	Benjamini	FDR
KEGG_PATHWAY	sce01210:2-Oxocarboxylic acid metabolism	9	6.2069	2.96449e-06	YHR208W, YER069W, YLR355C, YMR108W, YCR005C, YIL094C, YDL182W, YDL131W, YGL009C	62	35	2190	9.08295	0.000171926	5.7312e-05	0.00294944
GOTERM_BP_DIRECT	GO:0008652~cellular amino acid biosynthetic process	11	7.58621	0.000110032	YOR303W, YHR208W, YER069W, YLR303W, YLR355C, YMR108W, YNR050C, YIL094C, YDL182W, YDL131W, YGL009C	134	98	5511	4.61628	0.0355551	0.00900981	0.149001
UP_KEYWORDS	Amino-acid biosynthesis	11	7.58621	0.000121453	YOR303W, YHR208W, YER069W, YLR303W, YLR355C, YMR108W, YNR050C, YIL094C, YDL182W, YDL131W, YGL009C	145	98	5907	4.57262	0.0200796	0.00404857	0.147625
GOTERM_BP_DIRECT	GO:0019878~lysine biosynthetic process via aminoadipic acid	4	2.75862	0.00145647	YNR050C, YIL094C, YDL182W, YDL131W	134	10	5511	16.4507	0.380925	0.0914505	1.95572
GOTERM_BP_DIRECT	GO:0009085~lysine biosynthetic process	4	2.75862	0.00145647	YNR050C, YIL094C, YDL182W, YDL131W	134	10	5511	16.4507	0.380925	0.0914505	1.95572
UP_KEYWORDS	Lysine biosynthesis	4	2.75862	0.00150149	YNR050C, YIL094C, YDL182W, YDL131W	145	10	5907	16.2952	0.221929	0.0247815	1.81106
KEGG_PATHWAY	sce00300:Lysine biosynthesis	4	2.75862	0.00289418	YNR050C, YIL094C, YDL182W, YDL131W	62	11	2190	12.8446	0.154736	0.020794	2.84251
GOTERM_CC_DIRECT	GO:0005759~mitochondrial matrix	6	4.13793	0.155215	YKL029C, YHR208W, YER069W, YER073W, YHR070W, YGR234W	139	119	5772	2.09371	0.999999	0.728388	83.7114
UP_SEQ_FEATURE	transit peptide:Mitochondrion	9	6.2069	0.54479	YKL029C, YHR208W, YER069W, YER073W, YLR355C, YMR108W, YBR104W, YIL094C, YDL131W	145	324	5872	1.1249	1	1	99.9976
UP_KEYWORDS	Transit peptide	10	6.89655	0.552916	YKL029C, YHR208W, YER069W, YER073W, YLR355C, YMR108W, YBR104W, YHR070W, YIL094C, YDL131W	145	370	5907	1.10103	1	0.942751	99.9944
UP_KEYWORDS	Mitochondrion	18	12.4138	0.697934	YKL029C, YHR208W, YER069W, YOR271C, YLR348C, YBR104W, YNL036W, YIL094C, YKR042W, YDL131W, YER073W, YLR355C, YMR108W, YKR071C, YHR070W, YAR035W, YMR038C, YKL120W	145	765	5907	0.95854	1	0.97533	100
Annotation Cluster 7	Enrichment Score: 2.140376710686104
Category	Term	Count	%	PValue	Genes	List Total	Pop Hits	Pop Total	Fold Enrichment	Bonferroni	Benjamini	FDR
UP_KEYWORDS	Iron	11	7.58621	0.000486792	YJR025C, YOR271C, YKR071C, YGR234W, YER145C, YJL026W, YLR056W, YGR060W, YMR058W, YGL009C, YMR319C	145	116	5907	3.86308	0.0780959	0.00899421	0.590487
GOTERM_BP_DIRECT	GO:0006811~ion transport	9	6.2069	0.00665608	YMR266W, YOR271C, YER145C, YIL121W, YDL128W, YGL008C, YMR058W, YMR319C, YDR384C	134	116	5511	3.19088	0.888883	0.216614	8.65235
UP_KEYWORDS	Ion transport	9	6.2069	0.0071085	YMR266W, YOR271C, YER145C, YIL121W, YDL128W, YGL008C, YMR058W, YMR319C, YDR384C	145	116	5907	3.1607	0.696192	0.0875692	8.31126
GOTERM_MF_DIRECT	GO:0005381~iron ion transmembrane transporter activity	3	2.06897	0.0087974	YER145C, YMR058W, YMR319C	121	6	4774	19.7273	0.88422	0.301866	10.8057
UP_KEYWORDS	Iron transport	4	2.75862	0.0244788	YOR271C, YER145C, YMR058W, YMR319C	145	26	5907	6.26737	0.984058	0.227927	26.0251
GOTERM_BP_DIRECT	GO:0055072~iron ion homeostasis	4	2.75862	0.0289905	YOR271C, YER145C, YMR058W, YMR319C	134	28	5511	5.87527	0.999937	0.383651	32.8778
Annotation Cluster 8	Enrichment Score: 1.8641443265903697
Category	Term	Count	%	PValue	Genes	List Total	Pop Hits	Pop Total	Fold Enrichment	Bonferroni	Benjamini	FDR
KEGG_PATHWAY	sce00010:Glycolysis / Gluconeogenesis	8	5.51724	0.000904453	YBR145W, YER073W, YPL061W, YKR043C, YLR377C, YGL253W, YJL052W, YKR097W	62	58	2190	4.87208	0.0511286	0.00870885	0.896238
UP_SEQ_FEATURE	nucleotide phosphate-binding region:NAD	5	3.44828	0.0293194	YBR145W, YOR375C, YER073W, YPL061W, YJL052W	145	48	5872	4.21839	0.999935	0.991939	33.1233
KEGG_PATHWAY	sce00071:Fatty acid degradation	3	2.06897	0.0963886	YBR145W, YER073W, YPL061W	62	19	2190	5.57725	0.997201	0.307478	63.5207
Annotation Cluster 9	Enrichment Score: 1.630574237299982
Category	Term	Count	%	PValue	Genes	List Total	Pop Hits	Pop Total	Fold Enrichment	Bonferroni	Benjamini	FDR
GOTERM_MF_DIRECT	GO:0016620~oxidoreductase activity, acting on the aldehyde or oxo group of donors, NAD or NADP as acceptor	4	2.75862	0.0056506	YER069W, YER073W, YPL061W, YJL052W	121	15	4774	10.5212	0.749089	0.29225	7.07092
UP_SEQ_FEATURE	nucleotide phosphate-binding region:NAD	5	3.44828	0.0293194	YBR145W, YOR375C, YER073W, YPL061W, YJL052W	145	48	5872	4.21839	0.999935	0.991939	33.1233
UP_SEQ_FEATURE	active site:Nucleophile	6	4.13793	0.077451	YBR093C, YOR303W, YER073W, YPL061W, YKL216W, YJL052W	145	93	5872	2.61268	1	0.994613	66.3747
Annotation Cluster 10	Enrichment Score: 1.6160627271055343
Category	Term	Count	%	PValue	Genes	List Total	Pop Hits	Pop Total	Fold Enrichment	Bonferroni	Benjamini	FDR
GOTERM_CC_DIRECT	GO:0005576~extracellular region	12	8.27586	4.27168e-05	YLR286C, YJL079C, YBR093C, YOR247W, YJL158C, YER065C, YBR162C, YKR042W, YOL011W, YLR121C, YNL300W, YKR013W	139	107	5772	4.65703	0.00362442	0.00181386	0.0459483
UP_KEYWORDS	Secreted	10	6.89655	0.000220557	YLR286C, YJL079C, YBR093C, YOR247W, YJL158C, YER065C, YBR162C, YKR042W, YNL300W, YKR013W	145	86	5907	4.73697	0.0361669	0.00612071	0.267937
GOTERM_CC_DIRECT	GO:0009277~fungal-type cell wall	10	6.89655	0.000292126	YLR286C, YBR093C, YOR247W, YJL158C, YPL163C, YBR162C, YKR042W, YLR121C, YJL052W, YNL300W	139	91	5772	4.56321	0.0245285	0.00618934	0.313842
UP_SEQ_FEATURE	signal peptide	13	8.96552	0.047327	YJL079C, YLR286C, YOR247W, YBR093C, YJL158C, YPL163C, YBR162C, YKR042W, YOL011W, YLR121C, YMR058W, YNL300W, YKR013W	145	286	5872	1.84075	1	0.99468	48.0811
UP_KEYWORDS	Signal	13	8.96552	0.0519455	YJL079C, YLR286C, YOR247W, YBR093C, YJL158C, YPL163C, YBR162C, YKR042W, YOL011W, YLR121C, YMR058W, YNL300W, YKR013W	145	292	5907	1.81368	0.999865	0.359443	47.734
UP_KEYWORDS	Cell wall	5	3.44828	0.0732426	YLR286C, YOR247W, YJL158C, YKR042W, YNL300W	145	65	5907	3.13369	0.999997	0.453863	60.3537
GOTERM_CC_DIRECT	GO:0005618~cell wall	5	3.44828	0.0788936	YLR286C, YOR247W, YJL158C, YKR042W, YNL300W	139	68	5772	3.05332	0.999075	0.502683	58.6935
GOTERM_BP_DIRECT	GO:0071555~cell wall organization	5	3.44828	0.186243	YLR286C, YOR247W, YJL158C, YGR032W, YKR042W	134	93	5511	2.21112	1	0.863885	93.8748
UP_KEYWORDS	Cell wall biogenesis/degradation	5	3.44828	0.190938	YLR286C, YOR247W, YJL158C, YGR032W, YKR042W	145	93	5907	2.19021	1	0.717398	92.4008
UP_KEYWORDS	Glycoprotein	15	10.3448	0.23433	YJL079C, YLR286C, YOR247W, YBR093C, YJL158C, YPL163C, YBR162C, YKL008C, YOL011W, YLR121C, YMR011W, YPL058C, YMR058W, YNL300W, YKR013W	145	462	5907	1.32266	1	0.785099	96.1133
UP_SEQ_FEATURE	glycosylation site:N-linked (GlcNAc...)	13	8.96552	0.280825	YLR286C, YOR247W, YBR093C, YJL158C, YPL163C, YBR162C, YKL008C, YOL011W, YLR121C, YMR011W, YPL058C, YMR058W, YNL300W	145	402	5872	1.30959	1	0.999939	98.8401
GOTERM_BP_DIRECT	GO:0031505~fungal-type cell wall organization	4	2.75862	0.442442	YOR247W, YJL158C, YKR042W, YLR121C	134	101	5511	1.62879	1	0.990793	99.9635
Annotation Cluster 11	Enrichment Score: 1.5862085994116453
Category	Term	Count	%	PValue	Genes	List Total	Pop Hits	Pop Total	Fold Enrichment	Bonferroni	Benjamini	FDR
GOTERM_BP_DIRECT	GO:0019363~pyridine nucleotide biosynthetic process	3	2.06897	0.0229143	YJR025C, YLR231C, YLR328W	134	10	5511	12.3381	0.999513	0.361491	26.9571
UP_KEYWORDS	Pyridine nucleotide biosynthesis	3	2.06897	0.0233605	YJR025C, YLR231C, YLR328W	145	10	5907	12.2214	0.980697	0.231385	24.987
GOTERM_BP_DIRECT	GO:0009435~NAD biosynthetic process	3	2.06897	0.0325676	YJR025C, YLR231C, YLR328W	134	12	5511	10.2817	0.999981	0.404717	36.1522
Annotation Cluster 12	Enrichment Score: 1.5686789833271588
Category	Term	Count	%	PValue	Genes	List Total	Pop Hits	Pop Total	Fold Enrichment	Bonferroni	Benjamini	FDR
GOTERM_CC_DIRECT	GO:0032040~small-subunit processome	6	4.13793	0.00766571	YKL099C, YNL075W, YCL059C, YDL148C, YDR398W, YDL153C	139	52	5772	4.79137	0.480088	0.0892094	7.94565
GOTERM_BP_DIRECT	GO:0042274~ribosomal small subunit biogenesis	5	3.44828	0.00857963	YNL075W, YOR056C, YKL143W, YCL059C, YDL148C	134	34	5511	6.04807	0.941274	0.210409	11.0205
GOTERM_CC_DIRECT	GO:0030686~90S preribosome	4	2.75862	0.299186	YNL075W, YGL120C, YCL059C, YDL148C	139	80	5772	2.07626	1	0.884499	97.8179
Annotation Cluster 13	Enrichment Score: 1.5651642083918824
Category	Term	Count	%	PValue	Genes	List Total	Pop Hits	Pop Total	Fold Enrichment	Bonferroni	Benjamini	FDR
UP_KEYWORDS	Metal-binding	30	20.6897	0.00632905	YNL141W, YOR056C, YIL094C, YGL008C, YBR145W, YJR025C, YPR013C, YLR355C, YKR071C, YER169W, YMR108W, YGR234W, YMR058W, YMR262W, YMR136W, YKL029C, YLR136C, YER065C, YFL021W, YBR066C, YNL036W, YIL053W, YLR377C, YNL227C, YJL026W, YDL128W, YGL009C, YLR228C, YMR038C, YDR380W	145	744	5907	1.64266	0.653651	0.0845679	7.43192
GOTERM_MF_DIRECT	GO:0046872~metal ion binding	31	21.3793	0.00645905	YNL141W, YOR056C, YIL094C, YGL008C, YBR145W, YJR025C, YPR013C, YLR355C, YKR071C, YER169W, YMR108W, YJL130C, YGR234W, YMR058W, YMR262W, YMR136W, YKL029C, YLR136C, YER065C, YFL021W, YBR066C, YNL036W, YIL053W, YLR377C, YNL227C, YJL026W, YDL128W, YGL009C, YLR228C, YMR038C, YDR380W	121	762	4774	1.60511	0.794255	0.271104	8.04396
UP_KEYWORDS	Zinc	13	8.96552	0.493175	YMR136W, YBR145W, YNL141W, YPR013C, YOR056C, YER169W, YLR228C, YLR136C, YFL021W, YBR066C, YNL036W, YNL227C, YMR038C	145	475	5907	1.11493	1	0.937218	99.9743
Annotation Cluster 14	Enrichment Score: 1.0021313779152015
Category	Term	Count	%	PValue	Genes	List Total	Pop Hits	Pop Total	Fold Enrichment	Bonferroni	Benjamini	FDR
GOTERM_CC_DIRECT	GO:0032040~small-subunit processome	6	4.13793	0.00766571	YKL099C, YNL075W, YCL059C, YDL148C, YDR398W, YDL153C	139	52	5772	4.79137	0.480088	0.0892094	7.94565
GOTERM_BP_DIRECT	GO:0000447~endonucleolytic cleavage in ITS1 to separate SSU-rRNA from 5.8S rRNA and LSU-rRNA from tricistronic rRNA transcript (SSU-rRNA, 5.8S rRNA, LSU-rRNA)	5	3.44828	0.0193369	YKL099C, YCL059C, YDL148C, YDL153C, YCR047C	134	43	5511	4.78219	0.998378	0.330691	23.2487
GOTERM_BP_DIRECT	GO:0000480~endonucleolytic cleavage in 5'-ETS of tricistronic rRNA transcript (SSU-rRNA, 5.8S rRNA, LSU-rRNA)	3	2.06897	0.171301	YKL099C, YDL148C, YDL153C	134	31	5511	3.98002	1	0.855117	92.1621
GOTERM_BP_DIRECT	GO:0000472~endonucleolytic cleavage to generate mature 5'-end of SSU-rRNA from (SSU-rRNA, 5.8S rRNA, LSU-rRNA)	3	2.06897	0.179991	YKL099C, YDL148C, YDL153C	134	32	5511	3.85564	1	0.861707	93.2054
GOTERM_CC_DIRECT	GO:0030529~ribonucleoprotein complex	9	6.2069	0.457356	YKL099C, YLR221C, YNL075W, YER002W, YCL059C, YNL110C, YDL148C, YDR398W, YDL153C	139	308	5772	1.2134	1	0.952948	99.8608
UP_KEYWORDS	Ribonucleoprotein	9	6.2069	0.464524	YKL099C, YLR221C, YNL075W, YER002W, YCL059C, YNL110C, YDL148C, YDR398W, YDL153C	145	304	5907	1.20606	1	0.935748	99.9498
Annotation Cluster 15	Enrichment Score: 0.8900649602835284
Category	Term	Count	%	PValue	Genes	List Total	Pop Hits	Pop Total	Fold Enrichment	Bonferroni	Benjamini	FDR
GOTERM_CC_DIRECT	GO:0005887~integral component of plasma membrane	8	5.51724	0.0223948	YGR055W, YBR068C, YIL121W, YKR039W, YMR011W, YGL008C, YBR296C, YMR319C	139	118	5772	2.81527	0.854153	0.192579	21.626
GOTERM_MF_DIRECT	GO:0015297~antiporter activity	4	2.75862	0.0976042	YGR055W, YBR068C, YLR348C, YKR039W	121	44	4774	3.58678	1	0.9184	73.5284
INTERPRO	IPR002293:Amino acid/polyamine transporter I	3	2.06897	0.132255	YGR055W, YBR068C, YKR039W	135	24	5048	4.67407	1	1	85.4112
GOTERM_MF_DIRECT	GO:0015171~amino acid transmembrane transporter activity	3	2.06897	0.137942	YGR055W, YBR068C, YKR039W	121	26	4774	4.55245	1	0.962839	85.3527
GOTERM_BP_DIRECT	GO:0003333~amino acid transmembrane transport	3	2.06897	0.145714	YGR055W, YBR068C, YKR039W	134	28	5511	4.40645	1	0.842841	88.1652
PIR_SUPERFAMILY	PIRSF006060:amino acid transporter	3	2.06897	0.172647	YGR055W, YBR068C, YKR039W	33	15	633	3.83636	0.997677	0.997677	80.6298
UP_KEYWORDS	Amino-acid transport	3	2.06897	0.254891	YGR055W, YBR068C, YKR039W	145	40	5907	3.05534	1	0.795055	97.2088
GOTERM_BP_DIRECT	GO:0006865~amino acid transport	3	2.06897	0.296308	YGR055W, YBR068C, YKR039W	134	45	5511	2.74179	1	0.959706	99.1451
Annotation Cluster 16	Enrichment Score: 0.8344436077068432
Category	Term	Count	%	PValue	Genes	List Total	Pop Hits	Pop Total	Fold Enrichment	Bonferroni	Benjamini	FDR
UP_KEYWORDS	Pyridoxal phosphate	5	3.44828	0.0494717	YHR208W, YLR303W, YLR231C, YMR096W, YEL046C	145	57	5907	3.5735	0.999791	0.359787	46.0508
INTERPRO	IPR015422:Pyridoxal phosphate-dependent transferase, major region, subdomain 2	3	2.06897	0.178992	YLR303W, YLR231C, YEL046C	135	29	5048	3.8682	1	0.999982	93.1175
INTERPRO	IPR015424:Pyridoxal phosphate-dependent transferase	3	2.06897	0.227781	YLR303W, YLR231C, YEL046C	135	34	5048	3.29935	1	0.999995	97.0029
INTERPRO	IPR015421:Pyridoxal phosphate-dependent transferase, major region, subdomain 1	3	2.06897	0.227781	YLR303W, YLR231C, YEL046C	135	34	5048	3.29935	1	0.999995	97.0029
Annotation Cluster 17	Enrichment Score: 0.7753127248054739
Category	Term	Count	%	PValue	Genes	List Total	Pop Hits	Pop Total	Fold Enrichment	Bonferroni	Benjamini	FDR
UP_SEQ_FEATURE	zinc finger region:C2H2-type 1	4	2.75862	0.0572514	YPR013C, YER169W, YBR066C, YNL227C	145	36	5872	4.49962	1	0.991565	54.9351
SMART	SM00355:SM00355	4	2.75862	0.122286	YPR013C, YER169W, YBR066C, YNL227C	41	51	1658	3.17169	0.990865	0.990865	68.7572
INTERPRO	IPR007087:Zinc finger, C2H2	4	2.75862	0.140031	YPR013C, YER169W, YBR066C, YNL227C	135	49	5048	3.05246	1	0.999996	87.0887
INTERPRO	IPR015880:Zinc finger, C2H2-like	4	2.75862	0.152547	YPR013C, YER169W, YBR066C, YNL227C	135	51	5048	2.93275	1	0.999983	89.4179
UP_SEQ_FEATURE	zinc finger region:C2H2-type 2	3	2.06897	0.16685	YPR013C, YBR066C, YNL227C	145	30	5872	4.04966	1	0.999384	91.5239
INTERPRO	IPR013087:Zinc finger C2H2-type/integrase DNA-binding domain	3	2.06897	0.227781	YPR013C, YER169W, YBR066C	135	34	5048	3.29935	1	0.999995	97.0029
UP_KEYWORDS	Zinc-finger	7	4.82759	0.657924	YMR136W, YPR013C, YER169W, YLR136C, YFL021W, YBR066C, YNL227C	145	272	5907	1.0484	1	0.972205	99.9998
Annotation Cluster 18	Enrichment Score: 0.6539591471539844
Category	Term	Count	%	PValue	Genes	List Total	Pop Hits	Pop Total	Fold Enrichment	Bonferroni	Benjamini	FDR
GOTERM_CC_DIRECT	GO:0005886~plasma membrane	23	15.8621	0.00127884	YOL019W, YLR303W, YJL158C, YBR068C, YJL145W, YMR120C, YKR039W, YGR256W, YJL052W, YPL058C, YGL008C, YBR296C, YMR319C, YGR055W, YNL180C, YER145C, YIL121W, YOL011W, YLR121C, YMR011W, YGR060W, YMR058W, YDR384C	139	462	5772	2.06727	0.103064	0.0215193	1.36732
GOTERM_BP_DIRECT	GO:0055085~transmembrane transport	13	8.96552	0.00949487	YBR068C, YLR348C, YOR271C, YBR104W, YIL121W, YKR039W, YKL120W, YMR011W, YDL128W, YGL008C, YBR296C, YMR319C, YDR384C	134	231	5511	2.3145	0.956662	0.214505	12.1271
UP_KEYWORDS	Cell membrane	10	6.89655	0.105905	YOL019W, YNL180C, YBR068C, YIL121W, YOL011W, YLR121C, YGL008C, YPL058C, YMR058W, YDR384C	145	229	5907	1.77895	1	0.556387	74.3744
GOTERM_BP_DIRECT	GO:0006810~transport	25	17.2414	0.169241	YBR104W, YKL143W, YJL145W, YGL008C, YMR319C, YJL079C, YMR266W, YAR035W, YIL121W, YMR011W, YMR058W, YDR384C, YGR245C, YBR068C, YLR348C, YOR271C, YKR039W, YDL128W, YPL058C, YBR296C, YER006W, YGR055W, YER145C, YKL120W, YKR013W	134	814	5511	1.26311	1	0.860235	91.8938
UP_SEQ_FEATURE	topological domain:Extracellular	12	8.27586	0.177718	YGR055W, YBR068C, YGR032W, YML131W, YIL121W, YKR039W, YMR011W, YGL008C, YPL058C, YMR058W, YMR319C, YDR384C	145	327	5872	1.48611	1	0.999128	92.9025
UP_KEYWORDS	Transport	25	17.2414	0.251111	YBR104W, YKL143W, YJL145W, YGL008C, YMR319C, YJL079C, YMR266W, YAR035W, YIL121W, YMR011W, YMR058W, YDR384C, YGR245C, YBR068C, YLR348C, YOR271C, YKR039W, YDL128W, YPL058C, YBR296C, YER006W, YGR055W, YER145C, YKL120W, YKR013W	145	852	5907	1.19536	1	0.800048	97.0316
UP_SEQ_FEATURE	topological domain:Cytoplasmic	16	11.0345	0.736861	YOL019W, YBR068C, YML131W, YGR032W, YKR039W, YDL128W, YPL058C, YGL008C, YMR319C, YGR055W, YKL008C, YIL121W, YLR056W, YMR011W, YMR058W, YDR384C	145	693	5872	0.934985	1	1	100
UP_SEQ_FEATURE	transmembrane region	26	17.931	0.802543	YOL019W, YBR068C, YOR271C, YBR104W, YLR348C, YDR281C, YML131W, YGR032W, YKR039W, YDL128W, YGL008C, YPL058C, YBR296C, YMR319C, YGR055W, YMR266W, YNR019W, YER145C, YKL008C, YIL121W, YKL120W, YLR056W, YGR060W, YMR011W, YMR058W, YDR384C	145	1164	5872	0.904562	1	1	100
UP_KEYWORDS	Transmembrane helix	26	17.931	0.806807	YOL019W, YBR068C, YOR271C, YBR104W, YLR348C, YDR281C, YML131W, YGR032W, YKR039W, YDL128W, YGL008C, YPL058C, YBR296C, YMR319C, YGR055W, YMR266W, YNR019W, YER145C, YKL008C, YIL121W, YKL120W, YLR056W, YGR060W, YMR011W, YMR058W, YDR384C	145	1174	5907	0.902203	1	0.991908	100
UP_KEYWORDS	Transmembrane	26	17.931	0.815018	YOL019W, YBR068C, YOR271C, YBR104W, YLR348C, YDR281C, YML131W, YGR032W, YKR039W, YDL128W, YGL008C, YPL058C, YBR296C, YMR319C, YGR055W, YMR266W, YNR019W, YER145C, YKL008C, YIL121W, YKL120W, YLR056W, YGR060W, YMR011W, YMR058W, YDR384C	145	1180	5907	0.897615	1	0.991574	100
GOTERM_CC_DIRECT	GO:0016021~integral component of membrane	27	18.6207	0.896006	YOL019W, YBR068C, YOR271C, YBR104W, YLR348C, YDR281C, YML131W, YGR032W, YKR039W, YDL128W, YGL008C, YPL058C, YBR296C, YMR319C, YGR055W, YMR266W, YNR019W, YJL130C, YER145C, YKL008C, YIL121W, YKL120W, YLR056W, YGR060W, YMR011W, YMR058W, YDR384C	139	1321	5772	0.848736	1	0.999841	100
GOTERM_CC_DIRECT	GO:0016020~membrane	34	23.4483	0.957082	YOL019W, YBR104W, YJL145W, YDR281C, YML131W, YGL008C, YMR319C, YMR266W, YNL180C, YNR019W, YKL008C, YIL121W, YAR035W, YOL011W, YLR121C, YMR011W, YMR058W, YDR384C, YBR068C, YOR271C, YLR348C, YGR032W, YKR039W, YKR042W, YDL128W, YPL058C, YBR296C, YNL300W, YGR055W, YLR228C, YER145C, YKL120W, YLR056W, YGR060W	139	1736	5772	0.813281	1	0.999978	100
UP_KEYWORDS	Membrane	33	22.7586	0.973103	YOL019W, YBR104W, YJL145W, YDR281C, YML131W, YGL008C, YMR319C, YMR266W, YNL180C, YNR019W, YKL008C, YIL121W, YAR035W, YOL011W, YLR121C, YMR011W, YMR058W, YDR384C, YBR068C, YOR271C, YLR348C, YGR032W, YKR039W, YKR042W, YDL128W, YPL058C, YBR296C, YNL300W, YGR055W, YER145C, YKL120W, YLR056W, YGR060W	145	1709	5907	0.786631	1	0.999878	100
Annotation Cluster 19	Enrichment Score: 0.49928338886177354
Category	Term	Count	%	PValue	Genes	List Total	Pop Hits	Pop Total	Fold Enrichment	Bonferroni	Benjamini	FDR
UP_SEQ_FEATURE	repeat:Solcar 2	3	2.06897	0.202423	YLR348C, YBR104W, YKL120W	145	34	5872	3.57323	1	0.999343	95.3011
UP_SEQ_FEATURE	repeat:Solcar 1	3	2.06897	0.202423	YLR348C, YBR104W, YKL120W	145	34	5872	3.57323	1	0.999343	95.3011
UP_SEQ_FEATURE	repeat:Solcar 3	3	2.06897	0.202423	YLR348C, YBR104W, YKL120W	145	34	5872	3.57323	1	0.999343	95.3011
INTERPRO	IPR018108:Mitochondrial substrate/solute carrier	3	2.06897	0.227781	YLR348C, YBR104W, YKL120W	135	34	5048	3.29935	1	0.999995	97.0029
INTERPRO	IPR023395:Mitochondrial carrier domain	3	2.06897	0.23767	YLR348C, YBR104W, YKL120W	135	35	5048	3.20508	1	0.999987	97.4838
GOTERM_CC_DIRECT	GO:0005743~mitochondrial inner membrane	5	3.44828	0.801796	YLR348C, YBR104W, YMR038C, YAR035W, YKL120W	139	228	5772	0.91064	1	0.99897	100
UP_KEYWORDS	Mitochondrion inner membrane	4	2.75862	0.888553	YLR348C, YBR104W, YAR035W, YKL120W	145	208	5907	0.783422	1	0.997288	100
Annotation Cluster 20	Enrichment Score: 0.48072423975052175
Category	Term	Count	%	PValue	Genes	List Total	Pop Hits	Pop Total	Fold Enrichment	Bonferroni	Benjamini	FDR
UP_KEYWORDS	S-adenosyl-L-methionine	4	2.75862	0.30953	YHR070W, YHL039W, YCR047C, YDR465C	145	80	5907	2.0369	1	0.846548	98.8947
UP_KEYWORDS	Methyltransferase	4	2.75862	0.322978	YHR070W, YHL039W, YCR047C, YDR465C	145	82	5907	1.98722	1	0.852783	99.1299
GOTERM_BP_DIRECT	GO:0032259~methylation	4	2.75862	0.337431	YHR070W, YHL039W, YCR047C, YDR465C	134	85	5511	1.93538	1	0.97167	99.622
GOTERM_MF_DIRECT	GO:0008168~methyltransferase activity	4	2.75862	0.354031	YHR070W, YHL039W, YCR047C, YDR465C	121	84	4774	1.87879	1	0.997325	99.6501
Annotation Cluster 21	Enrichment Score: 0.447018811119746
Category	Term	Count	%	PValue	Genes	List Total	Pop Hits	Pop Total	Fold Enrichment	Bonferroni	Benjamini	FDR
GOTERM_MF_DIRECT	GO:0043565~sequence-specific DNA binding	9	6.2069	0.0486135	YMR136W, YPR065W, YPR013C, YLR228C, YER169W, YFL021W, YBR066C, YKL043W, YMR016C	121	161	4774	2.20553	0.999995	0.741039	47.5299
GOTERM_MF_DIRECT	GO:0003700~transcription factor activity, sequence-specific DNA binding	4	2.75862	0.264029	YMR136W, YFL021W, YKL043W, YMR016C	121	71	4774	2.22279	1	0.993172	98.1076
GOTERM_BP_DIRECT	GO:0006355~regulation of transcription, DNA-templated	15	10.3448	0.340984	YMR136W, YPR065W, YER069W, YIL127C, YER064C, YBR066C, YFL021W, YKL043W, YML098W, YOR230W, YMR016C, YDR527W, YLR228C, YER169W, YOR315W	134	508	5511	1.21438	1	0.970336	99.6485
UP_KEYWORDS	Transcription regulation	13	8.96552	0.496202	YPR065W, YIL127C, YER064C, YDR527W, YLR228C, YER169W, YFL021W, YBR066C, YKL043W, YML098W, YOR230W, YOR315W, YMR016C	145	476	5907	1.11259	1	0.934519	99.9761
GOTERM_BP_DIRECT	GO:0006351~transcription, DNA-templated	14	9.65517	0.516326	YPR065W, YIL127C, YER064C, YBR066C, YFL021W, YKL043W, YML098W, YOR230W, YMR016C, YER169W, YLR228C, YDR527W, YOR315W, YDR398W	134	529	5511	1.08842	1	0.996619	99.9947
UP_KEYWORDS	Transcription	14	9.65517	0.525506	YPR065W, YIL127C, YER064C, YBR066C, YFL021W, YKL043W, YML098W, YOR230W, YMR016C, YER169W, YLR228C, YDR527W, YOR315W, YDR398W	145	527	5907	1.08222	1	0.937128	99.9885
UP_KEYWORDS	DNA-binding	10	6.89655	0.645297	YMR136W, YPR065W, YGL169W, YER064C, YLR228C, YER169W, YFL021W, YBR066C, YKL043W, YMR016C	145	399	5907	1.021	1	0.970767	99.9997
GOTERM_MF_DIRECT	GO:0003677~DNA binding	12	8.27586	0.697892	YMR136W, YPR065W, YGL169W, YPR013C, YER064C, YLR228C, YER169W, YFL021W, YBR066C, YKL043W, YML098W, YMR016C	121	489	4774	0.96821	1	0.999997	100
Annotation Cluster 22	Enrichment Score: 0.39502921093899795
Category	Term	Count	%	PValue	Genes	List Total	Pop Hits	Pop Total	Fold Enrichment	Bonferroni	Benjamini	FDR
KEGG_PATHWAY	sce00100:Steroid biosynthesis	3	2.06897	0.0794007	YNR019W, YLR056W, YGR060W	62	17	2190	6.2334	0.991757	0.290177	56.0937
UP_KEYWORDS	Lipid metabolism	6	4.13793	0.274133	YLR099C, YKL008C, YAR035W, YOL011W, YLR056W, YGR060W	145	144	5907	1.69741	1	0.812135	97.9696
UP_KEYWORDS	Lipid biosynthesis	4	2.75862	0.30953	YLR099C, YKL008C, YLR056W, YGR060W	145	80	5907	2.0369	1	0.846548	98.8947
GOTERM_BP_DIRECT	GO:0006629~lipid metabolic process	6	4.13793	0.30965	YLR099C, YKL008C, YAR035W, YOL011W, YLR056W, YGR060W	134	153	5511	1.61282	1	0.96293	99.3405
GOTERM_CC_DIRECT	GO:0005783~endoplasmic reticulum	9	6.2069	0.877737	YLR286C, YJL079C, YOR056C, YJL158C, YNR019W, YJL145W, YKL008C, YLR056W, YGR060W	139	465	5772	0.803713	1	0.999798	100
UP_KEYWORDS	Endoplasmic reticulum	6	4.13793	0.960611	YOR056C, YNR019W, YJL145W, YKL008C, YLR056W, YGR060W	145	381	5907	0.641542	1	0.999754	100
GOTERM_CC_DIRECT	GO:0005789~endoplasmic reticulum membrane	5	3.44828	0.976165	YNR019W, YJL145W, YKL008C, YLR056W, YGR060W	139	359	5772	0.578345	1	0.999995	100
Annotation Cluster 23	Enrichment Score: 0.3406787896937364
Category	Term	Count	%	PValue	Genes	List Total	Pop Hits	Pop Total	Fold Enrichment	Bonferroni	Benjamini	FDR
UP_SEQ_FEATURE	propeptide:Removed in mature form	4	2.75862	0.319499	YNL180C, YOL011W, YLR121C, YNL300W	145	81	5872	1.99983	1	0.999932	99.4506
GOTERM_CC_DIRECT	GO:0031225~anchored component of membrane	3	2.06897	0.463301	YOL011W, YLR121C, YNL300W	139	65	5772	1.91655	1	0.947067	99.8763
UP_KEYWORDS	GPI-anchor	3	2.06897	0.465347	YOL011W, YLR121C, YNL300W	145	64	5907	1.90959	1	0.931516	99.9507
UP_KEYWORDS	Lipoprotein	4	2.75862	0.62976	YNL180C, YOL011W, YLR121C, YNL300W	145	132	5907	1.23448	1	0.968473	99.9994
Annotation Cluster 24	Enrichment Score: 0.24472725144562354
Category	Term	Count	%	PValue	Genes	List Total	Pop Hits	Pop Total	Fold Enrichment	Bonferroni	Benjamini	FDR
GOTERM_MF_DIRECT	GO:0004004~ATP-dependent RNA helicase activity	3	2.06897	0.247418	YDL031W, YGL120C, YNL112W	121	38	4774	3.11483	1	0.992945	97.4739
INTERPRO	IPR011545:DNA/RNA helicase, DEAD/DEAH box type, N-terminal	3	2.06897	0.413128	YDL031W, YGL120C, YNL112W	135	53	5048	2.11656	1	1	99.9277
SMART	SM00490:SM00490	3	2.06897	0.562957	YDL031W, YGL120C, YNL112W	41	77	1658	1.57555	1	1	99.9378
UP_SEQ_FEATURE	domain:Helicase C-terminal	3	2.06897	0.567715	YDL031W, YGL120C, YNL112W	145	77	5872	1.57779	1	1	99.9988
UP_SEQ_FEATURE	domain:Helicase ATP-binding	3	2.06897	0.581762	YDL031W, YGL120C, YNL112W	145	79	5872	1.53784	1	1	99.9992
SMART	SM00487:SM00487	3	2.06897	0.584264	YDL031W, YGL120C, YNL112W	41	80	1658	1.51646	1	0.999973	99.9602
INTERPRO	IPR001650:Helicase, C-terminal	3	2.06897	0.618656	YDL031W, YGL120C, YNL112W	135	78	5048	1.43818	1	1	99.9998
INTERPRO	IPR014001:Helicase, superfamily 1/2, ATP-binding domain	3	2.06897	0.632511	YDL031W, YGL120C, YNL112W	135	80	5048	1.40222	1	1	99.9999
UP_KEYWORDS	Helicase	3	2.06897	0.695437	YDL031W, YGL120C, YNL112W	145	98	5907	1.24708	1	0.97639	99.9999
GOTERM_MF_DIRECT	GO:0004386~helicase activity	3	2.06897	0.727748	YDL031W, YGL120C, YNL112W	121	101	4774	1.17192	1	0.999997	100
UP_SEQ_FEATURE	nucleotide phosphate-binding region:ATP	7	4.82759	0.924203	YDL031W, YDR248C, YGL120C, YNL112W, YGL253W, YNR029C, YKR097W	145	390	5872	0.726861	1	1	100
Annotation Cluster 25	Enrichment Score: 0.17820705106651974
Category	Term	Count	%	PValue	Genes	List Total	Pop Hits	Pop Total	Fold Enrichment	Bonferroni	Benjamini	FDR
GOTERM_MF_DIRECT	GO:0003924~GTPase activity	3	2.06897	0.602669	YER006W, YNL180C, YNL163C	121	80	4774	1.47955	1	0.999964	99.9994
UP_SEQ_FEATURE	nucleotide phosphate-binding region:GTP	3	2.06897	0.640825	YER006W, YNL180C, YNL163C	145	88	5872	1.38056	1	1	99.9999
UP_KEYWORDS	GTP-binding	3	2.06897	0.684503	YER006W, YNL180C, YNL163C	145	96	5907	1.27306	1	0.97712	99.9999
GOTERM_MF_DIRECT	GO:0005525~GTP binding	3	2.06897	0.732788	YER006W, YNL180C, YNL163C	121	102	4774	1.16043	1	0.999996	100
Annotation Cluster 26	Enrichment Score: 0.13868356366025503
Category	Term	Count	%	PValue	Genes	List Total	Pop Hits	Pop Total	Fold Enrichment	Bonferroni	Benjamini	FDR
GOTERM_CC_DIRECT	GO:0005773~vacuole	6	4.13793	0.520105	YOL019W, YBR068C, YER065C, YDR281C, YKR039W, YDL128W	139	199	5772	1.25202	1	0.962542	99.9629
UP_KEYWORDS	Vacuole	4	2.75862	0.815396	YOL019W, YER065C, YDR281C, YDL128W	145	178	5907	0.915459	1	0.990928	100
GOTERM_CC_DIRECT	GO:0005774~vacuolar membrane	3	2.06897	0.904668	YOL019W, YDR281C, YDL128W	139	162	5772	0.768985	1	0.999831	100
Annotation Cluster 27	Enrichment Score: 0.1257369323230932
Category	Term	Count	%	PValue	Genes	List Total	Pop Hits	Pop Total	Fold Enrichment	Bonferroni	Benjamini	FDR
INTERPRO	IPR027417:P-loop containing nucleoside triphosphate hydrolase	9	6.2069	0.654102	YDL031W, YER006W, YDR248C, YNL180C, YGL120C, YNL112W, YNL163C, YNR029C, YPL058C	135	329	5048	1.0229	1	1	99.9999
UP_KEYWORDS	Nucleotide-binding	18	12.4138	0.687303	YER069W, YGL120C, YNL112W, YNL163C, YGL253W, YLR328W, YNR029C, YPL058C, YGL008C, YKR097W, YDL031W, YER006W, YDR248C, YOR303W, YGL169W, YNL180C, YJL130C, YPL160W	145	760	5907	0.964846	1	0.97609	99.9999
GOTERM_MF_DIRECT	GO:0000166~nucleotide binding	20	13.7931	0.718115	YER069W, YGL120C, YNL112W, YNL163C, YGL253W, YLR328W, YNR029C, YPL058C, YGL008C, YKR097W, YDL031W, YER006W, YDR248C, YOR303W, YGL169W, YNL180C, YJL130C, YPL160W, YPL043W, YNL110C	121	833	4774	0.947288	1	0.999997	100
UP_KEYWORDS	ATP-binding	15	10.3448	0.731788	YER069W, YGL120C, YNL112W, YGL253W, YLR328W, YNR029C, YPL058C, YGL008C, YKR097W, YDL031W, YDR248C, YGL169W, YOR303W, YJL130C, YPL160W	145	651	5907	0.938662	1	0.980247	100
GOTERM_MF_DIRECT	GO:0005524~ATP binding	15	10.3448	0.806192	YER069W, YGL120C, YNL112W, YGL253W, YLR328W, YNR029C, YPL058C, YGL008C, YKR097W, YDL031W, YDR248C, YGL169W, YOR303W, YJL130C, YPL160W	121	667	4774	0.887284	1	1	100
UP_SEQ_FEATURE	nucleotide phosphate-binding region:ATP	7	4.82759	0.924203	YDL031W, YDR248C, YGL120C, YNL112W, YGL253W, YNR029C, YKR097W	145	390	5872	0.726861	1	1	100
Annotation Cluster 28	Enrichment Score: 0.021857330376178295
Category	Term	Count	%	PValue	Genes	List Total	Pop Hits	Pop Total	Fold Enrichment	Bonferroni	Benjamini	FDR
UP_KEYWORDS	Cell cycle	5	3.44828	0.946864	YGR108W, YHR071W, YKR042W, YDL153C, YGR245C	145	307	5907	0.663484	1	0.999582	100
GOTERM_BP_DIRECT	GO:0007049~cell cycle	5	3.44828	0.947117	YGR108W, YHR071W, YKR042W, YDL153C, YGR245C	134	310	5511	0.663337	1	1	100
UP_KEYWORDS	Cell division	3	2.06897	0.954754	YGR108W, YHR071W, YKR042W	145	195	5907	0.626737	1	0.99969	100
GOTERM_BP_DIRECT	GO:0051301~cell division	3	2.06897	0.954965	YGR108W, YHR071W, YKR042W	134	197	5511	0.626297	1	1	100
Annotation Cluster 29	Enrichment Score: 0.015657354934304302
Category	Term	Count	%	PValue	Genes	List Total	Pop Hits	Pop Total	Fold Enrichment	Bonferroni	Benjamini	FDR
GOTERM_BP_DIRECT	GO:0016310~phosphorylation	3	2.06897	0.96194	YDR248C, YER069W, YGL253W	134	205	5511	0.601857	1	1	100
UP_KEYWORDS	Kinase	3	2.06897	0.962614	YDR248C, YER069W, YGL253W	145	204	5907	0.599087	1	0.999755	100
GOTERM_MF_DIRECT	GO:0016301~kinase activity	3	2.06897	0.969232	YDR248C, YER069W, YGL253W	121	206	4774	0.574581	1	1	100

## Sheet: Glyc28C_HMtSc_v_Sc.up
Annotation Cluster 1	Enrichment Score: 36.07458127131854
Category	Term	Count	%	PValue	Genes	List Total	Pop Hits	Pop Total	Fold Enrichment	Bonferroni	Benjamini	FDR
GOTERM_BP_DIRECT	GO:0032543~mitochondrial translation	54	41.8605	7.24165e-61	YNL252C, YHR147C, YGR084C, YDL045W-A, YKR006C, YDR347W, YMR286W, YNL005C, YMR193W, YJR101W, YOR187W, YPL173W, YCR003W, YDR322W, YOR158W, YKL003C, YNL073W, YDR116C, YKL170W, YNL122C, YMR024W, YGR215W, YGL068W, YGR076C, YGR165W, YBR282W, YCR071C, YNR022C, YDR494W, YPR166C, YNL081C, YDR175C, YDR405W, YNL284C, YER050C, YGL129C, YML025C, YBR122C, YOR150W, YHL004W, YKR085C, YDR296W, YNL137C, YIL093C, Y…	121	118	5511	20.8428	1.40488e-58	1.40488e-58	9.03138e-58
UP_KEYWORDS	Ribosomal protein	52	40.3101	1.96046e-41	YNL252C, YHR147C, YNL096C, YGR084C, YDL045W-A, YKR006C, YDR347W, YMR286W, YNL005C, YMR193W, YJR101W, YPL173W, YCR003W, YDR322W, YOR158W, YKL003C, YDR116C, YKL170W, YNL122C, YMR024W, YGR215W, YGL068W, YGR076C, YGR165W, YBR282W, YCR071C, YNR022C, YDR494W, YPR166C, YNL081C, YDR175C, YDR405W, YNL284C, YER050C, YGL129C, YML025C, YBR122C, YOR150W, YHL004W, YKR085C, YNL137C, YIL093C, YBL090W, YEL050C, Y…	129	216	5907	11.0237	2.17611e-39	1.08805e-39	2.21867e-38
GOTERM_MF_DIRECT	GO:0003735~structural constituent of ribosome	53	41.0853	8.68839e-40	YNL252C, YHR147C, YNL096C, YGR084C, YDL045W-A, YKR006C, YDR347W, YMR286W, YNL005C, YMR193W, YJR101W, YPL173W, YCR003W, YDR322W, YOR158W, YKL003C, YDR116C, YKL170W, YNL122C, YMR024W, YGR215W, YGL068W, YGR076C, YGR165W, YBR282W, YCR071C, YNR022C, YDR494W, YPR166C, YNL081C, YDR175C, YDR405W, YNL284C, YER050C, YGL129C, YML025C, YBR122C, YOR150W, YHL004W, YKR085C, YDR296W, YNL137C, YIL093C, YBL090W, Y…	114	233	4774	9.52571	1.08605e-37	1.08605e-37	1.00474e-36
GOTERM_CC_DIRECT	GO:0005762~mitochondrial large ribosomal subunit	31	24.031	1.25421e-38	YNL252C, YNR022C, YHR147C, YKR006C, YNL284C, YDR405W, YMR286W, YML025C, YNL005C, YBR122C, YMR193W, YOR150W, YPL173W, YKR085C, YDR322W, YCR003W, YDR296W, YDR116C, YEL050C, YMR225C, YGR220C, YKL170W, YNL122C, YMR024W, YJL096W, YGL068W, YDR237W, YGR076C, YLR312W-A, YCR071C, YBR282W	127	50	5772	28.1783	8.40322e-37	4.20161e-37	1.28636e-35
GOTERM_CC_DIRECT	GO:0005840~ribosome	52	40.3101	7.9173e-34	YNL252C, YHR147C, YNL096C, YGR084C, YDL045W-A, YKR006C, YDR347W, YMR286W, YNL005C, YMR193W, YJR101W, YPL173W, YCR003W, YDR322W, YOR158W, YKL003C, YDR116C, YKL170W, YNL122C, YMR024W, YGR215W, YGL068W, YGR076C, YGR165W, YBR282W, YCR071C, YNR022C, YDR494W, YPR166C, YNL081C, YDR175C, YDR405W, YNL284C, YER050C, YGL129C, YML025C, YBR122C, YOR150W, YHL004W, YKR085C, YNL137C, YIL093C, YBL090W, YEL050C, Y…	127	299	5772	7.90414	5.30459e-32	1.7682e-32	8.12023e-31
UP_KEYWORDS	Ribonucleoprotein	52	40.3101	1.57045e-33	YNL252C, YHR147C, YNL096C, YGR084C, YDL045W-A, YKR006C, YDR347W, YMR286W, YNL005C, YMR193W, YJR101W, YPL173W, YCR003W, YDR322W, YOR158W, YKL003C, YDR116C, YKL170W, YNL122C, YMR024W, YGR215W, YGL068W, YGR076C, YGR165W, YBR282W, YCR071C, YNR022C, YDR494W, YPR166C, YNL081C, YDR175C, YDR405W, YNL284C, YER050C, YGL129C, YML025C, YBR122C, YOR150W, YHL004W, YKR085C, YNL137C, YIL093C, YBL090W, YEL050C, Y…	129	304	5907	7.83262	1.74319e-31	4.35799e-32	1.77729e-30
GOTERM_CC_DIRECT	GO:0030529~ribonucleoprotein complex	52	40.3101	3.65128e-33	YNL252C, YHR147C, YNL096C, YGR084C, YDL045W-A, YKR006C, YDR347W, YMR286W, YNL005C, YMR193W, YJR101W, YPL173W, YCR003W, YDR322W, YOR158W, YKL003C, YDR116C, YKL170W, YNL122C, YMR024W, YGR215W, YGL068W, YGR076C, YGR165W, YBR282W, YCR071C, YNR022C, YDR494W, YPR166C, YNL081C, YDR175C, YDR405W, YNL284C, YER050C, YGL129C, YML025C, YBR122C, YOR150W, YHL004W, YKR085C, YNL137C, YIL093C, YBL090W, YEL050C, Y…	127	308	5772	7.67318	2.44635e-31	6.11589e-32	3.74486e-30
GOTERM_BP_DIRECT	GO:0006412~translation	30	23.2558	3.60412e-13	YHR147C, YPR166C, YNL096C, YNL081C, YDR405W, YNL284C, YMR286W, YER050C, YML025C, YNL005C, YOR150W, YOR187W, YHL004W, YPL173W, YCR003W, YKL003C, YNL073W, YDR116C, YBL090W, YEL050C, YGR220C, YKL170W, YNL122C, YBR146W, YMR158W, YDR237W, YGL068W, YCR071C, YBR282W, YMR188C	121	274	5511	4.98673	6.99134e-11	3.49567e-11	4.4944e-10
Annotation Cluster 2	Enrichment Score: 8.585978735597415
Category	Term	Count	%	PValue	Genes	List Total	Pop Hits	Pop Total	Fold Enrichment	Bonferroni	Benjamini	FDR
GOTERM_BP_DIRECT	GO:0006412~translation	30	23.2558	3.60412e-13	YHR147C, YPR166C, YNL096C, YNL081C, YDR405W, YNL284C, YMR286W, YER050C, YML025C, YNL005C, YOR150W, YOR187W, YHL004W, YPL173W, YCR003W, YKL003C, YNL073W, YDR116C, YBL090W, YEL050C, YGR220C, YKL170W, YNL122C, YBR146W, YMR158W, YDR237W, YGL068W, YCR071C, YBR282W, YMR188C	121	274	5511	4.98673	6.99134e-11	3.49567e-11	4.4944e-10
KEGG_PATHWAY	sce03010:Ribosome	19	14.7287	4.69857e-09	YHR147C, YPR166C, YNL096C, YKL003C, YNL081C, YNL284C, YDR405W, YER050C, YGR220C, YBR146W, YML025C, YOR150W, YMR193W, YDR237W, YGL068W, YHL004W, YPL173W, YCR003W, YMR188C	47	180	2190	4.91844	1.83244e-07	1.83244e-07	4.27285e-06
GOTERM_CC_DIRECT	GO:0005622~intracellular	17	13.1783	1.0311e-05	YNL137C, YHR147C, YPR166C, YNL096C, YNL081C, YEL050C, YDR405W, YER050C, YGR220C, YNL122C, YNL005C, YGL068W, YOR187W, YHL004W, YCR071C, YPL173W, YMR188C	127	209	5772	3.69679	0.000690599	9.86862e-05	0.0105747
Annotation Cluster 3	Enrichment Score: 2.178925277505679
Category	Term	Count	%	PValue	Genes	List Total	Pop Hits	Pop Total	Fold Enrichment	Bonferroni	Benjamini	FDR
GOTERM_CC_DIRECT	GO:0005758~mitochondrial intermembrane space	8	6.20155	0.000238356	YEL039C, YJR048W, YKL137W, YLL009C, YBL059C-A, YDR511W, YKL087C, YDR031W	127	58	5772	6.2688	0.0158449	0.0015959	0.244195
UP_KEYWORDS	Disulfide bond	7	5.42636	0.00996367	YEL020W-A, YKL137W, YHR005C-A, YLL009C, YBL059C-A, YEL024W, YDR031W	129	85	5907	3.771	0.670939	0.146822	10.714
UP_KEYWORDS	Copper	3	2.32558	0.122343	YKL137W, YLL009C, YBL059C-A	129	28	5907	4.90615	0.999999	0.644658	77.165
Annotation Cluster 4	Enrichment Score: 1.9089863852578026
Category	Term	Count	%	PValue	Genes	List Total	Pop Hits	Pop Total	Fold Enrichment	Bonferroni	Benjamini	FDR
KEGG_PATHWAY	sce00630:Glyoxylate and dicarboxylate metabolism	5	3.87597	0.00181721	YDR256C, YLR058C, YCR005C, YPR035W, YMR189W	47	26	2190	8.96072	0.0684783	0.0348463	1.64046
KEGG_PATHWAY	sce01200:Carbon metabolism	7	5.42636	0.0296913	YDR256C, YLR058C, YCR005C, YKL148C, YAL054C, YDR516C, YMR189W	47	114	2190	2.86114	0.691336	0.324184	23.9745
KEGG_PATHWAY	sce01130:Biosynthesis of antibiotics	10	7.75194	0.034754	YOL058W, YHR137W, YDR256C, YLR058C, YCR005C, YKL148C, YMR120C, YAL054C, YDR516C, YMR189W	47	219	2190	2.12766	0.7483	0.241114	27.5065
Annotation Cluster 5	Enrichment Score: 1.5511105151947466
Category	Term	Count	%	PValue	Genes	List Total	Pop Hits	Pop Total	Fold Enrichment	Bonferroni	Benjamini	FDR
GOTERM_BP_DIRECT	GO:0006122~mitochondrial electron transport, ubiquinol to cytochrome c	4	3.10078	0.00245513	YEL039C, YJR048W, YLR163C, YEL024W	121	13	5511	14.014	0.379284	0.0909692	3.01915
UP_KEYWORDS	Iron	7	5.42636	0.0394677	YDR256C, YEL039C, YJR048W, YHL021C, YKL087C, YEL024W, YER174C	129	116	5907	2.76323	0.988549	0.391425	36.6004
UP_KEYWORDS	Respiratory chain	3	2.32558	0.0458557	YEL039C, YJR048W, YEL024W	129	16	5907	8.58576	0.99454	0.406096	41.2118
GOTERM_CC_DIRECT	GO:0070469~respiratory chain	3	2.32558	0.0464653	YEL039C, YJR048W, YEL024W	127	16	5772	8.52165	0.958738	0.233294	38.614
UP_KEYWORDS	Electron transport	4	3.10078	0.0850373	YEL039C, YJR048W, YKL148C, YEL024W	129	48	5907	3.81589	0.999948	0.560477	63.4238
Annotation Cluster 6	Enrichment Score: 1.238220853542578
Category	Term	Count	%	PValue	Genes	List Total	Pop Hits	Pop Total	Fold Enrichment	Bonferroni	Benjamini	FDR
UP_KEYWORDS	Heme	4	3.10078	0.0393	YDR256C, YEL039C, YJR048W, YKL087C	129	35	5907	5.23322	0.988325	0.426669	36.4751
UP_KEYWORDS	Iron	7	5.42636	0.0394677	YDR256C, YEL039C, YJR048W, YHL021C, YKL087C, YEL024W, YER174C	129	116	5907	2.76323	0.988549	0.391425	36.6004
UP_SEQ_FEATURE	metal ion-binding site:Iron (heme axial ligand)	3	2.32558	0.0574581	YDR256C, YEL039C, YJR048W	129	18	5872	7.58656	0.999992	0.947343	52.3404
GOTERM_MF_DIRECT	GO:0020037~heme binding	3	2.32558	0.125064	YDR256C, YEL039C, YJR048W	114	26	4774	4.83198	1	0.938173	78.6691
Annotation Cluster 7	Enrichment Score: 0.9969965025028497
Category	Term	Count	%	PValue	Genes	List Total	Pop Hits	Pop Total	Fold Enrichment	Bonferroni	Benjamini	FDR
GOTERM_CC_DIRECT	GO:0005743~mitochondrial inner membrane	20	15.5039	3.77788e-07	YLR203C, YHR024C, YLR008C, YEL020W-A, YKL148C, YHR005C-A, YBL059C-A, YBR185C, YDR119W-A, YOL096C, YDR079W, YGL080W, YKL137W, YGR132C, YPL189C-A, YDR375C, YKL087C, YPL099C, YEL024W, YCR003W	127	228	5772	3.98674	2.53115e-05	4.21862e-06	0.00038747
UP_KEYWORDS	Mitochondrion inner membrane	16	12.4031	3.73947e-05	YLR203C, YLR008C, YEL020W-A, YHR005C-A, YKL148C, YBL059C-A, YBR185C, YOL096C, YGL080W, YKL137W, YGR132C, YPL189C-A, YDR375C, YKL087C, YPL099C, YEL024W	129	208	5907	3.52236	0.00414229	0.000829834	0.0423118
UP_KEYWORDS	Transport	15	11.6279	0.900312	YLR008C, YGR082W, YEL020W-A, YEL039C, YCR010C, YHR005C-A, YLR064W, YKL148C, YGL255W, YFL005W, YGL080W, YJR048W, YNL131W, YEL024W, YNL070W	129	852	5907	0.806174	1	0.999964	100
UP_KEYWORDS	Membrane	30	23.2558	0.956366	YLR203C, YLR008C, YBR183W, YHR005C-A, YLR064W, YKL148C, YGL255W, YER182W, YDR119W-A, YOL096C, YGL080W, YDR375C, YNL194C, YKL087C, YEL024W, YNL070W, YGR082W, YEL020W-A, YCR010C, YBL059C-A, YBR185C, YGR236C, YFL005W, YER044C, YDR079W, YKL137W, YNL131W, YGR132C, YPL189C-A, YPL099C	129	1709	5907	0.803816	1	0.999991	100
GOTERM_CC_DIRECT	GO:0016020~membrane	30	23.2558	0.970035	YLR203C, YLR008C, YBR183W, YHR005C-A, YLR064W, YKL148C, YGL255W, YER182W, YDR119W-A, YOL096C, YGL080W, YDR375C, YNL194C, YKL087C, YEL024W, YNL070W, YGR082W, YEL020W-A, YCR010C, YBL059C-A, YBR185C, YGR236C, YFL005W, YER044C, YDR079W, YKL137W, YNL131W, YGR132C, YPL189C-A, YPL099C	127	1736	5772	0.785406	1	1	100
GOTERM_CC_DIRECT	GO:0016021~integral component of membrane	21	16.2791	0.980776	YLR008C, YGR082W, YBR183W, YEL020W-A, YCR010C, YHR005C-A, YLR064W, YER182W, YGL255W, YGR236C, YDR119W-A, YER044C, YDR079W, YGL080W, YAL054C, YNL131W, YDR375C, YNL194C, YPL099C, YEL024W, YNL070W	127	1321	5772	0.722502	1	1	100
UP_KEYWORDS	Transmembrane helix	18	13.9535	0.981323	YLR008C, YGR082W, YBR183W, YCR010C, YLR064W, YGL255W, YER182W, YGR236C, YDR119W-A, YER044C, YDR079W, YGL080W, YNL131W, YDR375C, YNL194C, YPL099C, YEL024W, YNL070W	129	1174	5907	0.702072	1	0.999998	100
UP_KEYWORDS	Transmembrane	18	13.9535	0.98255	YLR008C, YGR082W, YBR183W, YCR010C, YLR064W, YGL255W, YER182W, YGR236C, YDR119W-A, YER044C, YDR079W, YGL080W, YNL131W, YDR375C, YNL194C, YPL099C, YEL024W, YNL070W	129	1180	5907	0.698502	1	0.999998	100
UP_SEQ_FEATURE	topological domain:Cytoplasmic	9	6.97674	0.988221	YGR082W, YBR183W, YCR010C, YLR064W, YNL131W, YGL255W, YNL194C, YNL070W, YER044C	129	693	5872	0.591161	1	1	100
GOTERM_BP_DIRECT	GO:0006810~transport	11	8.52713	0.988624	YGR082W, YLR008C, YEL020W-A, YGL080W, YCR010C, YLR064W, YHR005C-A, YNL131W, YGL255W, YFL005W, YNL070W	121	814	5511	0.615479	1	1	100
UP_SEQ_FEATURE	transmembrane region	17	13.1783	0.989815	YLR008C, YGR082W, YBR183W, YCR010C, YLR064W, YGL255W, YER182W, YGR236C, YDR119W-A, YER044C, YDR079W, YGL080W, YNL131W, YDR375C, YNL194C, YPL099C, YNL070W	129	1164	5872	0.664802	1	1	100
Annotation Cluster 8	Enrichment Score: 0.9506434596528407
Category	Term	Count	%	PValue	Genes	List Total	Pop Hits	Pop Total	Fold Enrichment	Bonferroni	Benjamini	FDR
GOTERM_BP_DIRECT	GO:0030150~protein import into mitochondrial matrix	5	3.87597	0.000790797	YGR082W, YLR008C, YNL131W, YOR232W, YNL070W	121	20	5511	11.3864	0.142278	0.0498719	0.981776
GOTERM_CC_DIRECT	GO:0005742~mitochondrial outer membrane translocase complex	3	2.32558	0.00924046	YGR082W, YNL131W, YNL070W	127	7	5772	19.4781	0.463125	0.0549755	9.08213
UP_SEQ_FEATURE	topological domain:Mitochondrial intermembrane	5	3.87597	0.0277247	YGR082W, YLR008C, YNL131W, YDR375C, YNL070W	129	53	5872	4.29428	0.996284	0.939042	29.6804
GOTERM_MF_DIRECT	GO:0051082~unfolded protein binding	6	4.65116	0.0499532	YDR079W, YLR008C, YEL020W-A, YLR259C, YNL315C, YHR005C-A	114	85	4774	2.95604	0.998348	0.881775	44.7108
GOTERM_MF_DIRECT	GO:0015266~protein channel activity	3	2.32558	0.0536941	YGR082W, YNL131W, YNL070W	114	16	4774	7.85197	0.998991	0.821768	47.1767
UP_KEYWORDS	Translocation	5	3.87597	0.0701371	YLR008C, YEL020W-A, YLR064W, YHR005C-A, YNL131W	129	72	5907	3.17991	0.999688	0.519915	56.0869
GOTERM_CC_DIRECT	GO:0031307~integral component of mitochondrial outer membrane	3	2.32558	0.102434	YGR082W, YNL131W, YNL070W	127	25	5772	5.45386	0.999283	0.427057	66.9908
GOTERM_MF_DIRECT	GO:0008565~protein transporter activity	3	2.32558	0.253141	YLR008C, YEL020W-A, YHR005C-A	114	41	4774	3.06418	1	0.989544	96.5793
GOTERM_CC_DIRECT	GO:0005741~mitochondrial outer membrane	4	3.10078	0.34963	YGR082W, YNL131W, YFL005W, YNL070W	127	96	5772	1.8937	1	0.85363	98.7874
UP_KEYWORDS	Mitochondrion outer membrane	3	2.32558	0.390422	YGR082W, YNL131W, YNL070W	129	62	5907	2.21568	1	0.967742	99.6309
GOTERM_BP_DIRECT	GO:0006886~intracellular protein transport	3	2.32558	0.651142	YGR082W, YNL131W, YFL005W	121	101	5511	1.35284	1	1	99.9998
UP_KEYWORDS	Protein transport	8	6.20155	0.748086	YGR082W, YLR008C, YEL020W-A, YLR064W, YHR005C-A, YNL131W, YFL005W, YNL070W	129	389	5907	0.941711	1	0.999316	100
GOTERM_BP_DIRECT	GO:0015031~protein transport	8	6.20155	0.755649	YGR082W, YLR008C, YEL020W-A, YLR064W, YHR005C-A, YNL131W, YFL005W, YNL070W	121	390	5511	0.934266	1	1	100
GOTERM_BP_DIRECT	GO:0006810~transport	11	8.52713	0.988624	YGR082W, YLR008C, YEL020W-A, YGL080W, YCR010C, YLR064W, YHR005C-A, YNL131W, YGL255W, YFL005W, YNL070W	121	814	5511	0.615479	1	1	100
Annotation Cluster 9	Enrichment Score: 0.6799963291186386
Category	Term	Count	%	PValue	Genes	List Total	Pop Hits	Pop Total	Fold Enrichment	Bonferroni	Benjamini	FDR
GOTERM_MF_DIRECT	GO:0019843~rRNA binding	4	3.10078	0.0895697	YNL137C, YHR147C, YKL003C, YMR188C	114	45	4774	3.72242	0.999992	0.904244	66.215
UP_KEYWORDS	rRNA-binding	3	2.32558	0.108113	YNL137C, YHR147C, YMR188C	129	26	5907	5.28354	0.999997	0.623538	72.6064
UP_KEYWORDS	RNA-binding	5	3.87597	0.941825	YMR024W, YNL137C, YHR147C, YDR194C, YMR188C	129	339	5907	0.675379	1	0.999987	100
Annotation Cluster 10	Enrichment Score: 0.5968799326068224
Category	Term	Count	%	PValue	Genes	List Total	Pop Hits	Pop Total	Fold Enrichment	Bonferroni	Benjamini	FDR
KEGG_PATHWAY	sce01130:Biosynthesis of antibiotics	10	7.75194	0.034754	YOL058W, YHR137W, YDR256C, YLR058C, YCR005C, YKL148C, YMR120C, YAL054C, YDR516C, YMR189W	47	219	2190	2.12766	0.7483	0.241114	27.5065
KEGG_PATHWAY	sce01110:Biosynthesis of secondary metabolites	12	9.30233	0.0363882	YOL058W, YHR137W, YDR256C, YLR058C, YCR005C, YKL148C, YMR120C, YAL054C, YDR516C, YMR189W, YOL096C, YLR180W	47	294	2190	1.90187	0.764396	0.214106	28.615
KEGG_PATHWAY	sce01100:Metabolic pathways	18	13.9535	0.234798	YOL058W, YHR137W, YKL001C, YBR183W, YEL039C, YKL148C, YCR005C, YMR120C, YDR516C, YPR035W, YMR189W, YOL096C, YLR180W, YLR058C, YJR048W, YLL009C, YAL054C, YEL024W	47	680	2190	1.23342	0.999971	0.68641	91.2287
UP_KEYWORDS	Transferase	11	8.52713	0.936659	YKL001C, YHR137W, YLR058C, YOR286W, YCR005C, YMR120C, YDR516C, YOL096C, YDR399W, YJR133W, YLR180W	129	682	5907	0.73856	1	0.999988	100
GOTERM_MF_DIRECT	GO:0016740~transferase activity	12	9.30233	0.944524	YKL001C, YHR137W, YLR058C, YOR286W, YCR005C, YMR120C, YDR516C, YEL050C, YOL096C, YDR399W, YJR133W, YLR180W	114	683	4774	0.735763	1	1	100
GOTERM_CC_DIRECT	GO:0005829~cytosol	7	5.42636	0.998311	YOL058W, YMR120C, YAL054C, YLL009C, YDR516C, YMR189W, YLR180W	127	685	5772	0.46444	1	1	100
Annotation Cluster 11	Enrichment Score: 0.5305774173987579
Category	Term	Count	%	PValue	Genes	List Total	Pop Hits	Pop Total	Fold Enrichment	Bonferroni	Benjamini	FDR
INTERPRO	IPR015424:Pyridoxal phosphate-dependent transferase	3	2.32558	0.171166	YHR137W, YLR058C, YMR189W	112	34	5048	3.97689	1	1	91.442
INTERPRO	IPR015421:Pyridoxal phosphate-dependent transferase, major region, subdomain 1	3	2.32558	0.171166	YHR137W, YLR058C, YMR189W	112	34	5048	3.97689	1	1	91.442
UP_KEYWORDS	Pyridoxal phosphate	3	2.32558	0.351329	YHR137W, YLR058C, YMR189W	129	57	5907	2.41004	1	0.959358	99.2541
GOTERM_MF_DIRECT	GO:0003824~catalytic activity	8	6.20155	0.733065	YHR024C, YHR137W, YLR058C, YMR120C, YAL054C, YLR163C, YPR035W, YMR189W	114	350	4774	0.957193	1	0.999999	100
Annotation Cluster 12	Enrichment Score: 0.3365479141230669
Category	Term	Count	%	PValue	Genes	List Total	Pop Hits	Pop Total	Fold Enrichment	Bonferroni	Benjamini	FDR
GOTERM_BP_DIRECT	GO:0055114~oxidation-reduction process	11	8.52713	0.180516	YDR256C, YEL039C, YJR048W, YKL148C, YJR101W, YHL021C, YDR347W, YMR189W, YEL024W, YER174C, YJR096W	121	330	5511	1.51818	1	0.986313	91.6493
UP_KEYWORDS	Oxidoreductase	6	4.65116	0.657673	YDR256C, YKL148C, YHL021C, YMR189W, YEL024W, YJR096W	129	256	5907	1.07322	1	0.997393	99.9995
GOTERM_MF_DIRECT	GO:0016491~oxidoreductase activity	6	4.65116	0.823816	YDR256C, YKL148C, YHL021C, YMR189W, YEL024W, YJR096W	114	289	4774	0.869423	1	1	100
Annotation Cluster 13	Enrichment Score: 0.10047723068616839
Category	Term	Count	%	PValue	Genes	List Total	Pop Hits	Pop Total	Fold Enrichment	Bonferroni	Benjamini	FDR
UP_KEYWORDS	Ligase	4	3.10078	0.506786	YOL058W, YNL073W, YAL054C, YPR035W	129	124	5907	1.47712	1	0.987205	99.9664
GOTERM_MF_DIRECT	GO:0016874~ligase activity	4	3.10078	0.572965	YOL058W, YNL073W, YAL054C, YPR035W	114	125	4774	1.34007	1	0.999937	99.9947
UP_KEYWORDS	Nucleotide-binding	14	10.8527	0.856575	YOL058W, YKL001C, YDR194C, YLR259C, YNL073W, YDR516C, YPR035W, YFL005W, YGL129C, YLR180W, YAL054C, YOR187W, YDR375C, YDR399W	129	760	5907	0.843513	1	0.999915	100
INTERPRO	IPR027417:P-loop containing nucleoside triphosphate hydrolase	6	4.65116	0.859084	YKL001C, YDR194C, YOR187W, YDR375C, YFL005W, YGL129C	112	329	5048	0.821971	1	1	100
UP_SEQ_FEATURE	nucleotide phosphate-binding region:ATP	7	5.42636	0.862271	YOL058W, YKL001C, YDR194C, YDR516C, YDR375C, YGL129C, YLR180W	129	390	5872	0.817015	1	1	100
UP_KEYWORDS	ATP-binding	11	8.52713	0.911107	YOL058W, YKL001C, YDR194C, YLR259C, YNL073W, YAL054C, YDR516C, YPR035W, YDR375C, YGL129C, YLR180W	129	651	5907	0.773729	1	0.999967	100
GOTERM_MF_DIRECT	GO:0005524~ATP binding	11	8.52713	0.964575	YOL058W, YKL001C, YDR194C, YLR259C, YNL073W, YAL054C, YDR516C, YPR035W, YDR375C, YGL129C, YLR180W	114	667	4774	0.690628	1	1	100
GOTERM_MF_DIRECT	GO:0000166~nucleotide binding	14	10.8527	0.97024	YOL058W, YKL001C, YDR194C, YLR259C, YNL073W, YDR516C, YPR035W, YFL005W, YGL129C, YLR180W, YAL054C, YOR187W, YDR375C, YDR399W	114	833	4774	0.703818	1	1	100
Annotation Cluster 14	Enrichment Score: 0.00466281374168186
Category	Term	Count	%	PValue	Genes	List Total	Pop Hits	Pop Total	Fold Enrichment	Bonferroni	Benjamini	FDR
UP_SEQ_FEATURE	topological domain:Lumenal	3	2.32558	0.976021	YBR183W, YLR064W, YER044C	129	251	5872	0.544056	1	1	100
UP_KEYWORDS	Endoplasmic reticulum	4	3.10078	0.991001	YBR183W, YLR064W, YAL054C, YER044C	129	381	5907	0.480742	1	1	100
GOTERM_CC_DIRECT	GO:0005783~endoplasmic reticulum	5	3.87597	0.993062	YBR183W, YLR064W, YAL054C, YNL194C, YER044C	127	465	5772	0.488697	1	1	100
GOTERM_CC_DIRECT	GO:0005789~endoplasmic reticulum membrane	3	2.32558	0.997331	YBR183W, YLR064W, YER044C	127	359	5772	0.379795	1	1	100

## Sheet: Glyc28C_HMtSc_v_Sc.dn
Annotation Cluster 1	Enrichment Score: 3.9611360633306427
Category	Term	Count	%	PValue	Genes	List Total	Pop Hits	Pop Total	Fold Enrichment	Bonferroni	Benjamini	FDR
GOTERM_BP_DIRECT	GO:0008652~cellular amino acid biosynthetic process	13	8.3871	4.15939e-06	YOR303W, YHR208W, YLR303W, YCL009C, YHR025W, YNR050C, YOR202W, YIL094C, YDL182W, YHR018C, YDL131W, YGL009C, YJR024C	137	98	5511	5.33614	0.00143396	0.00143396	0.00567639
UP_KEYWORDS	Amino-acid biosynthesis	13	8.3871	7.53969e-06	YOR303W, YHR208W, YLR303W, YCL009C, YHR025W, YNR050C, YOR202W, YIL094C, YDL182W, YHR018C, YDL131W, YGL009C, YJR024C	155	98	5907	5.05537	0.00125834	0.00125834	0.00917026
KEGG_PATHWAY	sce01100:Metabolic pathways	34	21.9355	1.15758e-05	YOR375C, YLR303W, YIL094C, YGR256W, YDL131W, YDR408C, YJR025C, YER073W, YDR454C, YHR025W, YHR018C, YJR105W, YKL216W, YJR073C, YPR113W, YNR016C, YHR208W, YAL062W, YML022W, YLR231C, YJL121C, YGR157W, YOR202W, YDL182W, YBR252W, YGL009C, YJR024C, YOR303W, YCL009C, YNR050C, YDR321W, YLR056W, YGR060W, YER070W	57	680	2190	1.92105	0.000671176	0.000671176	0.0115166
KEGG_PATHWAY	sce01230:Biosynthesis of amino acids	12	7.74194	0.000192319	YHR208W, YLR303W, YCL009C, YHR025W, YJL121C, YNR050C, YOR202W, YIL094C, YDL182W, YHR018C, YDL131W, YGL009C	57	123	2190	3.7484	0.0110936	0.00556225	0.19118
KEGG_PATHWAY	sce01130:Biosynthesis of antibiotics	15	9.67742	0.000835288	YHR208W, YLR303W, YJL121C, YGR256W, YDL182W, YIL094C, YDL131W, YDR408C, YKL019W, YER073W, YCL009C, YNR050C, YHR018C, YLR056W, YGR060W	57	219	2190	2.63158	0.0473112	0.0160259	0.827958
KEGG_PATHWAY	sce01210:2-Oxocarboxylic acid metabolism	6	3.87097	0.00164904	YHR208W, YCL009C, YIL094C, YDL182W, YDL131W, YGL009C	57	35	2190	6.58647	0.0912848	0.0236468	1.62864
KEGG_PATHWAY	sce01110:Biosynthesis of secondary metabolites	17	10.9677	0.00194546	YHR208W, YLR303W, YJL121C, YGR157W, YOR202W, YGR256W, YDR408C, YGL009C, YER073W, YCL009C, YHR025W, YNR050C, YDR321W, YHR018C, YLR056W, YJR073C, YNR016C	57	294	2190	2.22163	0.106802	0.0223361	1.91884
Annotation Cluster 2	Enrichment Score: 2.998790802547918
Category	Term	Count	%	PValue	Genes	List Total	Pop Hits	Pop Total	Fold Enrichment	Bonferroni	Benjamini	FDR
GOTERM_MF_DIRECT	GO:0016491~oxidoreductase activity	20	12.9032	7.78035e-05	YKL029C, YAL062W, YOR375C, YOR246C, YCL033C, YIL094C, YGR017W, YGR256W, YPL231W, YIR035C, YJR025C, YER073W, YLR214W, YGR234W, YNR050C, YLR056W, YKL216W, YGR060W, YER070W, YMR058W	120	289	4774	2.75317	0.0178127	0.0178127	0.0997704
UP_KEYWORDS	Oxidoreductase	19	12.2581	0.000104617	YKL029C, YAL062W, YOR375C, YOR246C, YCL033C, YIL094C, YGR256W, YPL231W, YIR035C, YJR025C, YER073W, YLR214W, YGR234W, YNR050C, YLR056W, YKL216W, YGR060W, YER070W, YMR058W	155	256	5907	2.82845	0.0173203	0.00580707	0.127173
GOTERM_BP_DIRECT	GO:0055114~oxidation-reduction process	20	12.9032	0.000420221	YKL029C, YAL062W, YOR375C, YOR246C, YCL033C, YIL094C, YGR017W, YGR256W, YPL231W, YIR035C, YJR025C, YER073W, YLR214W, YGR234W, YNR050C, YLR056W, YKL216W, YGR060W, YER070W, YMR058W	137	330	5511	2.43796	0.134983	0.0699373	0.571976
UP_KEYWORDS	NADP	8	5.16129	0.0116125	YAL062W, YOR375C, YER073W, YLR214W, YGR234W, YNR050C, YGR256W, YPL231W	155	95	5907	3.20924	0.857817	0.150029	13.2441
INTERPRO	IPR016040:NAD(P)-binding domain	8	5.16129	0.0255294	YKL029C, YIR035C, YAL062W, YOR375C, YOR246C, YNR050C, YGR256W, YPL231W	138	107	5048	2.73493	0.999823	0.999823	29.618
Annotation Cluster 3	Enrichment Score: 2.757052894414575
Category	Term	Count	%	PValue	Genes	List Total	Pop Hits	Pop Total	Fold Enrichment	Bonferroni	Benjamini	FDR
GOTERM_BP_DIRECT	GO:0009085~lysine biosynthetic process	4	2.58065	0.00155356	YNR050C, YIL094C, YDL182W, YDL131W	137	10	5511	16.0905	0.415147	0.125496	2.09952
GOTERM_BP_DIRECT	GO:0019878~lysine biosynthetic process via aminoadipic acid	4	2.58065	0.00155356	YNR050C, YIL094C, YDL182W, YDL131W	137	10	5511	16.0905	0.415147	0.125496	2.09952
KEGG_PATHWAY	sce01210:2-Oxocarboxylic acid metabolism	6	3.87097	0.00164904	YHR208W, YCL009C, YIL094C, YDL182W, YDL131W, YGL009C	57	35	2190	6.58647	0.0912848	0.0236468	1.62864
UP_KEYWORDS	Lysine biosynthesis	4	2.58065	0.00182258	YNR050C, YIL094C, YDL182W, YDL131W	155	10	5907	15.2439	0.262617	0.0373651	2.19442
KEGG_PATHWAY	sce00300:Lysine biosynthesis	4	2.58065	0.00226027	YNR050C, YIL094C, YDL182W, YDL131W	57	11	2190	13.9713	0.122996	0.0216365	2.22622
Annotation Cluster 4	Enrichment Score: 2.4105827310734154
Category	Term	Count	%	PValue	Genes	List Total	Pop Hits	Pop Total	Fold Enrichment	Bonferroni	Benjamini	FDR
GOTERM_CC_DIRECT	GO:0005576~extracellular region	14	9.03226	3.23678e-06	YJL079C, YLR286C, YOR247W, YBR093C, YOL155C, YNR067C, YJL158C, YBR162C, YOL011W, YLR121C, YMR305C, YLR300W, YNL300W, YKR013W	151	107	5772	5.00142	0.000381868	0.000381868	0.00370423
UP_KEYWORDS	Secreted	12	7.74194	1.20134e-05	YLR286C, YJL079C, YBR093C, YOR247W, YOL155C, YJL158C, YNR067C, YBR162C, YMR305C, YLR300W, YNL300W, YKR013W	155	86	5907	5.31763	0.00200423	0.00100262	0.0146111
GOTERM_CC_DIRECT	GO:0009277~fungal-type cell wall	12	7.74194	2.0042e-05	YLR286C, YBR093C, YOR247W, YOL155C, YJL158C, YNR067C, YPL163C, YBR162C, YLR121C, YMR305C, YLR300W, YNL300W	151	91	5772	5.04068	0.00236218	0.00118179	0.0229344
UP_SEQ_FEATURE	glycosylation site:N-linked (GlcNAc...)	25	16.129	0.000107156	YBR093C, YLR286C, YOL155C, YDR476C, YJL158C, YNR067C, YPR124W, YLR023C, YBR162C, YMR238W, YOR246C, YCR075C, YMR305C, YLR300W, YNL300W, YOR247W, YIL023C, YDR497C, YLR214W, YPL163C, YOL011W, YLR121C, YMR011W, YMR058W, YLR413W	155	402	5872	2.35596	0.0404178	0.0404178	0.148528
UP_KEYWORDS	Glycoprotein	27	17.4194	0.000129353	YBR093C, YOL155C, YNR067C, YJL158C, YLR023C, YOR246C, YMR238W, YBR162C, YCR075C, YMR305C, YJL079C, YDR497C, YLR214W, YOL011W, YLR121C, YMR011W, YMR058W, YLR286C, YDR476C, YPR124W, YLR300W, YNL300W, YOR247W, YIL023C, YPL163C, YLR413W, YKR013W	155	462	5907	2.22719	0.0213716	0.00538626	0.15722
UP_SEQ_FEATURE	signal peptide	20	12.9032	0.000153094	YBR093C, YLR286C, YOL155C, YNR067C, YJL158C, YMR238W, YBR162C, YLR300W, YMR305C, YNL300W, YJL079C, YOR247W, YLR214W, YPL163C, YOL011W, YLR121C, YAR002C-A, YMR058W, YLR413W, YKR013W	155	286	5872	2.64922	0.0572421	0.0290428	0.212139
UP_KEYWORDS	Signal	20	12.9032	0.000186138	YBR093C, YLR286C, YOL155C, YNR067C, YJL158C, YMR238W, YBR162C, YLR300W, YMR305C, YNL300W, YJL079C, YOR247W, YLR214W, YPL163C, YOL011W, YLR121C, YAR002C-A, YMR058W, YLR413W, YKR013W	155	292	5907	2.61025	0.0306096	0.00619828	0.226167
GOTERM_BP_DIRECT	GO:0071555~cell wall organization	10	6.45161	0.000432328	YLR286C, YOR247W, YOL155C, YJL158C, YMR238W, YGR032W, YER124C, YOR092W, YMR305C, YLR300W	137	93	5511	4.32541	0.13859	0.0485122	0.58841
UP_KEYWORDS	Cell wall biogenesis/degradation	10	6.45161	0.000653056	YLR286C, YOR247W, YOL155C, YJL158C, YMR238W, YGR032W, YER124C, YOR092W, YMR305C, YLR300W	155	93	5907	4.09781	0.103356	0.0180183	0.791433
UP_KEYWORDS	Cell wall	8	5.16129	0.00139902	YLR286C, YOR247W, YOL155C, YJL158C, YNR067C, YMR305C, YLR300W, YNL300W	155	65	5907	4.69042	0.208479	0.0328483	1.68842
GOTERM_CC_DIRECT	GO:0005618~cell wall	8	5.16129	0.00178865	YLR286C, YOR247W, YOL155C, YJL158C, YNR067C, YMR305C, YLR300W, YNL300W	151	68	5772	4.49708	0.190428	0.0679946	2.02799
GOTERM_MF_DIRECT	GO:0016798~hydrolase activity, acting on glycosyl bonds	5	3.22581	0.0249105	YLR286C, YNR067C, YMR238W, YMR305C, YLR300W	120	45	4774	4.42037	0.997054	0.94572	27.6484
UP_KEYWORDS	Glycosidase	5	3.22581	0.0289242	YLR286C, YNR067C, YMR238W, YMR305C, YLR300W	155	45	5907	4.23441	0.992565	0.278751	30.0226
GOTERM_MF_DIRECT	GO:0004553~hydrolase activity, hydrolyzing O-glycosyl compounds	3	1.93548	0.0588866	YLR286C, YMR305C, YLR300W	120	16	4774	7.45937	0.999999	0.990658	54.0966
UP_SEQ_FEATURE	active site:Proton donor	6	3.87097	0.144929	YLR286C, YKL029C, YBR093C, YMR305C, YLR300W, YDR408C	155	106	5872	2.14437	1	0.998766	88.6018
INTERPRO	IPR013781:Glycoside hydrolase, catalytic domain	3	1.93548	0.146496	YLR286C, YMR305C, YLR300W	138	25	5048	4.38957	1	1	88.3679
INTERPRO	IPR017853:Glycoside hydrolase, superfamily	3	1.93548	0.156018	YLR286C, YMR305C, YLR300W	138	26	5048	4.22074	1	0.999999	90.0119
GOTERM_BP_DIRECT	GO:0031505~fungal-type cell wall organization	5	3.22581	0.238369	YOR247W, YOL155C, YJL158C, YLR121C, YLR300W	137	101	5511	1.9914	1	0.986019	97.5672
GOTERM_BP_DIRECT	GO:0005975~carbohydrate metabolic process	4	2.58065	0.437389	YLR286C, YJL121C, YMR305C, YLR300W	137	98	5511	1.64189	1	0.999515	99.961
GOTERM_MF_DIRECT	GO:0016787~hydrolase activity	14	9.03226	0.860312	YLR286C, YBR093C, YER144C, YER176W, YNR067C, YLR231C, YMR238W, YDR321W, YOL011W, YLR121C, YBR252W, YMR305C, YLR300W, YGL008C	120	662	4774	0.841339	1	1	100
UP_KEYWORDS	Hydrolase	14	9.03226	0.870477	YLR286C, YBR093C, YER144C, YER176W, YNR067C, YLR231C, YMR238W, YDR321W, YOL011W, YLR121C, YBR252W, YMR305C, YLR300W, YGL008C	155	643	5907	0.82976	1	0.997492	100
Annotation Cluster 5	Enrichment Score: 1.7476897247318506
Category	Term	Count	%	PValue	Genes	List Total	Pop Hits	Pop Total	Fold Enrichment	Bonferroni	Benjamini	FDR
KEGG_PATHWAY	sce01210:2-Oxocarboxylic acid metabolism	6	3.87097	0.00164904	YHR208W, YCL009C, YIL094C, YDL182W, YDL131W, YGL009C	57	35	2190	6.58647	0.0912848	0.0236468	1.62864
KEGG_PATHWAY	sce00290:Valine, leucine and isoleucine biosynthesis	3	1.93548	0.0359696	YHR208W, YCL009C, YGL009C	57	12	2190	9.60526	0.880529	0.210279	30.5434
GOTERM_BP_DIRECT	GO:0009082~branched-chain amino acid biosynthetic process	3	1.93548	0.0394685	YHR208W, YCL009C, YGL009C	137	13	5511	9.28299	0.999999	0.656533	42.2799
UP_KEYWORDS	Branched-chain amino acid biosynthesis	3	1.93548	0.0436338	YHR208W, YCL009C, YGL009C	155	13	5907	8.79454	0.999419	0.338948	41.8795
Annotation Cluster 6	Enrichment Score: 1.6990230390263128
Category	Term	Count	%	PValue	Genes	List Total	Pop Hits	Pop Total	Fold Enrichment	Bonferroni	Benjamini	FDR
UP_KEYWORDS	Lipid biosynthesis	8	5.16129	0.0046125	YGR157W, YLR056W, YPL231W, YGL126W, YGR060W, YJR073C, YNR016C, YPR113W	155	80	5907	3.81097	0.537945	0.0743018	5.46806
UP_KEYWORDS	Lipid metabolism	10	6.45161	0.0125419	YAR035W, YGR157W, YOL011W, YLR056W, YPL231W, YGL126W, YGR060W, YJR073C, YNR016C, YPR113W	155	144	5907	2.64651	0.878488	0.149673	14.2311
GOTERM_BP_DIRECT	GO:0006629~lipid metabolic process	10	6.45161	0.0129015	YAR035W, YGR157W, YOL011W, YLR056W, YPL231W, YGL126W, YGR060W, YJR073C, YNR016C, YPR113W	137	153	5511	2.62917	0.988666	0.472707	16.2404
GOTERM_BP_DIRECT	GO:0006644~phospholipid metabolic process	3	1.93548	0.0153552	YGR157W, YGL126W, YJR073C	137	8	5511	15.0849	0.995198	0.486923	19.0377
GOTERM_BP_DIRECT	GO:0008654~phospholipid biosynthetic process	5	3.22581	0.0163066	YER120W, YGR157W, YGL126W, YJR073C, YPR113W	137	40	5511	5.02828	0.99656	0.467535	20.0988
GOTERM_BP_DIRECT	GO:0006633~fatty acid biosynthetic process	4	2.58065	0.0181427	YLR056W, YPL231W, YGR060W, YNR016C	137	23	5511	6.99587	0.998194	0.468298	22.1104
UP_KEYWORDS	Phospholipid biosynthesis	4	2.58065	0.0421926	YGR157W, YGL126W, YJR073C, YPR113W	155	30	5907	5.08129	0.999253	0.345234	40.8052
UP_KEYWORDS	Phospholipid metabolism	4	2.58065	0.0536101	YGR157W, YGL126W, YJR073C, YPR113W	155	33	5907	4.61935	0.999899	0.383875	48.8392
KEGG_PATHWAY	sce00564:Glycerophospholipid metabolism	4	2.58065	0.066688	YGR157W, YOL011W, YJR073C, YPR113W	57	37	2190	4.15363	0.981738	0.30504	49.6747
Annotation Cluster 7	Enrichment Score: 1.6556464616234545
Category	Term	Count	%	PValue	Genes	List Total	Pop Hits	Pop Total	Fold Enrichment	Bonferroni	Benjamini	FDR
GOTERM_CC_DIRECT	GO:0005783~endoplasmic reticulum	24	15.4839	0.00186315	YML101C, YLR286C, YDR476C, YOL110W, YJL158C, YLR023C, YMR238W, YGR157W, YMR305C, YJL079C, YOR285W, YER120W, YER019C-A, YIL023C, YIR038C, YER087C-B, YOR092W, YLR056W, YGL126W, YGR060W, YAR002C-A, YJR073C, YPR113W, YNR016C	151	465	5772	1.97291	0.197527	0.0535282	2.11163
UP_KEYWORDS	Endoplasmic reticulum	16	10.3226	0.0705311	YML101C, YDR476C, YOL110W, YLR023C, YER120W, YER019C-A, YIL023C, YER087C-B, YIR038C, YOR092W, YLR056W, YGR060W, YAR002C-A, YJR073C, YNR016C, YPR113W	155	381	5907	1.60041	0.999995	0.457049	58.9195
GOTERM_CC_DIRECT	GO:0005789~endoplasmic reticulum membrane	15	9.67742	0.0821169	YOL110W, YLR023C, YER120W, YER019C-A, YIL023C, YER087C-B, YIR038C, YOR092W, YLR056W, YGL126W, YGR060W, YAR002C-A, YJR073C, YNR016C, YPR113W	151	359	5772	1.59715	0.999959	0.764114	62.492
Annotation Cluster 8	Enrichment Score: 1.6127486401690836
Category	Term	Count	%	PValue	Genes	List Total	Pop Hits	Pop Total	Fold Enrichment	Bonferroni	Benjamini	FDR
UP_SEQ_FEATURE	cross-link:Glycyl lysine isopeptide (Lys-Gly) (interchain with G-Cter in ubiquitin)	8	5.16129	0.017197	YOR375C, YDR497C, YBR054W, YGR032W, YLR056W, YGR060W, YGL008C, YLR413W	155	102	5872	2.97128	0.998742	0.892056	21.3848
UP_KEYWORDS	Isopeptide bond	9	5.80645	0.0232739	YOR375C, YDR497C, YBR054W, YGR032W, YLR056W, YNL289W, YGR060W, YGL008C, YLR413W	155	134	5907	2.55961	0.980409	0.2449	24.906
UP_KEYWORDS	Ubl conjugation	10	6.45161	0.0362604	YML101C, YOR375C, YDR497C, YBR054W, YGR032W, YLR056W, YNL289W, YGR060W, YGL008C, YLR413W	155	173	5907	2.20287	0.997905	0.31989	36.1884
Annotation Cluster 9	Enrichment Score: 1.4254506609184199
Category	Term	Count	%	PValue	Genes	List Total	Pop Hits	Pop Total	Fold Enrichment	Bonferroni	Benjamini	FDR
GOTERM_CC_DIRECT	GO:0005886~plasma membrane	22	14.1935	0.00788196	YIL047C, YLR303W, YJL158C, YBR068C, YBR054W, YPR124W, YMR238W, YGR256W, YGL008C, YBR296C, YMR319C, YER120W, YDR497C, YLR214W, YIL121W, YIR038C, YOL011W, YLR121C, YMR011W, YGR060W, YLR413W, YMR058W	151	462	5772	1.82025	0.606926	0.17035	8.65819
UP_SEQ_FEATURE	topological domain:Extracellular	15	9.67742	0.0470332	YIL047C, YBR068C, YBR054W, YGR032W, YGR157W, YGL008C, YMR319C, YIL023C, YDR497C, YLR214W, YIL121W, YGL126W, YMR011W, YLR413W, YMR058W	155	327	5872	1.73779	1	0.97551	48.7376
UP_KEYWORDS	Cell membrane	10	6.45161	0.142761	YIL047C, YBR068C, YLR214W, YMR238W, YIL121W, YOL011W, YLR121C, YGL008C, YMR058W, YLR413W	155	229	5907	1.66418	1	0.642627	84.6429
Annotation Cluster 10	Enrichment Score: 1.0412195450597814
Category	Term	Count	%	PValue	Genes	List Total	Pop Hits	Pop Total	Fold Enrichment	Bonferroni	Benjamini	FDR
GOTERM_BP_DIRECT	GO:0015677~copper ion import	3	1.93548	0.0287377	YLR214W, YPR124W, YMR319C	137	11	5511	10.9708	0.999957	0.567561	32.8301
GOTERM_BP_DIRECT	GO:0006811~ion transport	7	4.51613	0.0661929	YIL023C, YLR214W, YPR124W, YIL121W, YGL008C, YMR058W, YMR319C	137	116	5511	2.42745	1	0.771614	60.7279
UP_KEYWORDS	Ion transport	7	4.51613	0.0816858	YIL023C, YLR214W, YPR124W, YIL121W, YGL008C, YMR058W, YMR319C	155	116	5907	2.29972	0.999999	0.476315	64.5303
UP_KEYWORDS	Iron transport	3	1.93548	0.146369	YLR214W, YMR058W, YMR319C	155	26	5907	4.39727	1	0.638138	85.4109
GOTERM_BP_DIRECT	GO:0055072~iron ion homeostasis	3	1.93548	0.151008	YLR214W, YMR058W, YMR319C	137	28	5511	4.30996	1	0.956617	89.2919
UP_KEYWORDS	Copper	3	1.93548	0.164749	YLR214W, YPR124W, YMR058W	155	28	5907	4.08318	1	0.671585	88.8044
Annotation Cluster 11	Enrichment Score: 0.9639859923251431
Category	Term	Count	%	PValue	Genes	List Total	Pop Hits	Pop Total	Fold Enrichment	Bonferroni	Benjamini	FDR
GOTERM_BP_DIRECT	GO:0006364~rRNA processing	11	7.09677	0.0277694	YOL041C, YDR365C, YDR412W, YGR280C, YML093W, YNL227C, YDL148C, YDR378C, YCR047C, YGL030W, YKL082C	137	203	5511	2.17975	0.99994	0.586572	31.9104
UP_KEYWORDS	rRNA processing	9	5.80645	0.0816445	YOL041C, YDR365C, YDR412W, YGR280C, YML093W, YDL148C, YDR378C, YCR047C, YKL082C	155	173	5907	1.98258	0.999999	0.492018	64.5109
GOTERM_CC_DIRECT	GO:0005730~nucleolus	11	7.09677	0.163552	YOL041C, YIL127C, YDR365C, YDR412W, YGR280C, YML093W, YNL227C, YDL148C, YDR378C, YCR047C, YKL082C	151	270	5772	1.55732	1	0.852775	87.0472
UP_KEYWORDS	Ribosome biogenesis	8	5.16129	0.185619	YOL041C, YDR365C, YDR412W, YGR280C, YML093W, YDL148C, YOR119C, YKL082C	155	179	5907	1.70323	1	0.693458	91.7703
GOTERM_BP_DIRECT	GO:0042254~ribosome biogenesis	8	5.16129	0.219937	YOL041C, YDR365C, YDR412W, YGR280C, YML093W, YDL148C, YOR119C, YKL082C	137	199	5511	1.61714	1	0.983102	96.6284
Annotation Cluster 12	Enrichment Score: 0.8150716940064616
Category	Term	Count	%	PValue	Genes	List Total	Pop Hits	Pop Total	Fold Enrichment	Bonferroni	Benjamini	FDR
UP_KEYWORDS	GPI-anchor	5	3.22581	0.0848843	YOL155C, YMR238W, YOL011W, YLR121C, YNL300W	155	64	5907	2.97732	1	0.474851	66.0041
GOTERM_CC_DIRECT	GO:0031225~anchored component of membrane	5	3.22581	0.087886	YOL155C, YMR238W, YOL011W, YLR121C, YNL300W	151	65	5772	2.9404	0.999981	0.700636	65.1031
UP_SEQ_FEATURE	propeptide:Removed in mature form	5	3.22581	0.162521	YOL155C, YMR238W, YOL011W, YLR121C, YNL300W	155	81	5872	2.33851	1	0.998917	91.457
UP_KEYWORDS	Lipoprotein	5	3.22581	0.452955	YOL155C, YMR238W, YOL011W, YLR121C, YNL300W	155	132	5907	1.44355	1	0.919417	99.9349
Annotation Cluster 13	Enrichment Score: 0.6386215107148938
Category	Term	Count	%	PValue	Genes	List Total	Pop Hits	Pop Total	Fold Enrichment	Bonferroni	Benjamini	FDR
GOTERM_BP_DIRECT	GO:0055085~transmembrane transport	11	7.09677	0.0583774	YIL023C, YDR497C, YBR068C, YCR075C, YIL121W, YKL120W, YOR092W, YMR011W, YGL008C, YBR296C, YMR319C	137	231	5511	1.91554	1	0.749292	55.9968
GOTERM_BP_DIRECT	GO:0006810~transport	22	14.1935	0.449093	YBR068C, YPR124W, YCR075C, YJR074W, YDL099W, YGL008C, YML071C, YBR296C, YMR319C, YJL079C, YER019C-A, YIL023C, YDR497C, YDR155C, YIL121W, YAR035W, YER087C-B, YKL120W, YMR011W, YAR002C-A, YMR058W, YKR013W	137	814	5511	1.0872	1	0.999508	99.9707
UP_KEYWORDS	Transport	24	15.4839	0.462971	YBR068C, YPR124W, YCR075C, YJR074W, YCL033C, YDL099W, YGL008C, YML071C, YBR296C, YMR319C, YJL079C, YER019C-A, YIL023C, YDR497C, YLR214W, YDR155C, YIL121W, YAR035W, YER087C-B, YKL120W, YMR011W, YAR002C-A, YMR058W, YKR013W	155	852	5907	1.07351	1	0.920525	99.948
Annotation Cluster 14	Enrichment Score: 0.6384626999421109
Category	Term	Count	%	PValue	Genes	List Total	Pop Hits	Pop Total	Fold Enrichment	Bonferroni	Benjamini	FDR
INTERPRO	IPR015422:Pyridoxal phosphate-dependent transferase, major region, subdomain 2	3	1.93548	0.185221	YER152C, YLR303W, YLR231C	138	29	5048	3.78411	1	0.999999	93.8088
INTERPRO	IPR015424:Pyridoxal phosphate-dependent transferase	3	1.93548	0.235298	YER152C, YLR303W, YLR231C	138	34	5048	3.22762	1	1	97.384
INTERPRO	IPR015421:Pyridoxal phosphate-dependent transferase, major region, subdomain 1	3	1.93548	0.235298	YER152C, YLR303W, YLR231C	138	34	5048	3.22762	1	1	97.384
GOTERM_MF_DIRECT	GO:0030170~pyridoxal phosphate binding	3	1.93548	0.272408	YER152C, YLR303W, YLR231C	120	41	4774	2.91098	1	0.999355	98.3091
Annotation Cluster 15	Enrichment Score: 0.6276692703906297
Category	Term	Count	%	PValue	Genes	List Total	Pop Hits	Pop Total	Fold Enrichment	Bonferroni	Benjamini	FDR
GOTERM_MF_DIRECT	GO:0008168~methyltransferase activity	5	3.22581	0.156441	YLR172C, YGR157W, YDR408C, YCR047C, YJR073C	120	84	4774	2.36806	1	0.99857	88.7252
GOTERM_BP_DIRECT	GO:0032259~methylation	5	3.22581	0.157383	YLR172C, YGR157W, YDR408C, YCR047C, YJR073C	137	85	5511	2.36625	1	0.955373	90.3387
UP_KEYWORDS	S-adenosyl-L-methionine	4	2.58065	0.346896	YLR172C, YGR157W, YCR047C, YJR073C	155	80	5907	1.90548	1	0.869021	99.4382
UP_KEYWORDS	Methyltransferase	4	2.58065	0.361255	YLR172C, YGR157W, YCR047C, YJR073C	155	82	5907	1.85901	1	0.867766	99.5713
Annotation Cluster 16	Enrichment Score: 0.5501858643144667
Category	Term	Count	%	PValue	Genes	List Total	Pop Hits	Pop Total	Fold Enrichment	Bonferroni	Benjamini	FDR
UP_SEQ_FEATURE	topological domain:Extracellular	15	9.67742	0.0470332	YIL047C, YBR068C, YBR054W, YGR032W, YGR157W, YGL008C, YMR319C, YIL023C, YDR497C, YLR214W, YIL121W, YGL126W, YMR011W, YLR413W, YMR058W	155	327	5872	1.73779	1	0.97551	48.7376
UP_SEQ_FEATURE	topological domain:Cytoplasmic	24	15.4839	0.137694	YIL047C, YBR068C, YBR054W, YPR124W, YLR023C, YGR032W, YGR157W, YDR525W-A, YGL008C, YMR319C, YER120W, YER019C-A, YIL023C, YDR497C, YLR214W, YIL121W, YER087C-B, YLR056W, YGL126W, YMR011W, YAR002C-A, YLR413W, YMR058W, YPR113W	155	693	5872	1.312	1	0.999199	87.1886
UP_SEQ_FEATURE	transmembrane region	34	21.9355	0.337156	YIL047C, YBR054W, YLR023C, YOR246C, YDR281C, YCR075C, YJR085C, YGL008C, YMR319C, YER120W, YDR497C, YLR214W, YGL198W, YIL121W, YOR092W, YGL126W, YMR011W, YAR002C-A, YJR073C, YMR058W, YPR113W, YBR068C, YPR124W, YGR032W, YGR157W, YDR525W-A, YBR296C, YER019C-A, YIL023C, YER087C-B, YKL120W, YLR056W, YGR060W, YLR413W	155	1164	5872	1.10657	1	0.999988	99.6667
UP_KEYWORDS	Transmembrane helix	34	21.9355	0.343218	YIL047C, YBR054W, YLR023C, YOR246C, YDR281C, YCR075C, YJR085C, YGL008C, YMR319C, YER120W, YDR497C, YLR214W, YGL198W, YIL121W, YOR092W, YGL126W, YMR011W, YAR002C-A, YJR073C, YMR058W, YPR113W, YBR068C, YPR124W, YGR032W, YGR157W, YDR525W-A, YBR296C, YER019C-A, YIL023C, YER087C-B, YKL120W, YLR056W, YGR060W, YLR413W	155	1174	5907	1.10369	1	0.873172	99.3985
UP_KEYWORDS	Transmembrane	34	21.9355	0.355169	YIL047C, YBR054W, YLR023C, YOR246C, YDR281C, YCR075C, YJR085C, YGL008C, YMR319C, YER120W, YDR497C, YLR214W, YGL198W, YIL121W, YOR092W, YGL126W, YMR011W, YAR002C-A, YJR073C, YMR058W, YPR113W, YBR068C, YPR124W, YGR032W, YGR157W, YDR525W-A, YBR296C, YER019C-A, YIL023C, YER087C-B, YKL120W, YLR056W, YGR060W, YLR413W	155	1180	5907	1.09808	1	0.869371	99.5189
GOTERM_CC_DIRECT	GO:0016020~membrane	47	30.3226	0.467772	YIL047C, YOL155C, YOL110W, YBR054W, YLR023C, YMR238W, YDR281C, YOR246C, YCR075C, YJR085C, YGL008C, YML071C, YNL240C, YPL170W, YMR319C, YER120W, YDR497C, YLR214W, YGL198W, YIL121W, YAR035W, YIR038C, YOR092W, YOL011W, YLR121C, YGL126W, YMR011W, YAR002C-A, YMR058W, YJR073C, YNR016C, YPR113W, YBR068C, YPR124W, YGR032W, YGR157W, YDR525W-A, YDL099W, YNL300W, YBR296C, YER019C-A, YIL023C, YER087C-B, YKL1…	151	1736	5772	1.0349	1	0.995086	99.9267
GOTERM_CC_DIRECT	GO:0016021~integral component of membrane	35	22.5806	0.558327	YIL047C, YBR054W, YLR023C, YOR246C, YDR281C, YCR075C, YJR085C, YGL008C, YMR319C, YER120W, YDR497C, YLR214W, YGL198W, YIL121W, YOR092W, YGL126W, YMR011W, YAR002C-A, YJR073C, YMR058W, YPR113W, YBR068C, YPR124W, YGR032W, YGR157W, YDR525W-A, YBR296C, YIR035C, YER019C-A, YIL023C, YER087C-B, YKL120W, YLR056W, YGR060W, YLR413W	151	1321	5772	1.01278	1	0.991944	99.9913
UP_KEYWORDS	Membrane	45	29.0323	0.570735	YIL047C, YOL155C, YOL110W, YBR054W, YLR023C, YMR238W, YDR281C, YOR246C, YCR075C, YJR085C, YGL008C, YML071C, YMR319C, YER120W, YDR497C, YLR214W, YGL198W, YIL121W, YAR035W, YIR038C, YOR092W, YOL011W, YLR121C, YGL126W, YMR011W, YAR002C-A, YMR058W, YJR073C, YNR016C, YPR113W, YBR068C, YPR124W, YGR032W, YGR157W, YDR525W-A, YDL099W, YNL300W, YBR296C, YER019C-A, YIL023C, YER087C-B, YKL120W, YLR056W, YGR0…	155	1709	5907	1.00347	1	0.959633	99.9966
Annotation Cluster 17	Enrichment Score: 0.5084333137057928
Category	Term	Count	%	PValue	Genes	List Total	Pop Hits	Pop Total	Fold Enrichment	Bonferroni	Benjamini	FDR
GOTERM_CC_DIRECT	GO:0005887~integral component of plasma membrane	7	4.51613	0.0859744	YDR497C, YBR068C, YIL121W, YMR011W, YGL008C, YBR296C, YMR319C	151	118	5772	2.26759	0.999975	0.734456	64.2569
INTERPRO	IPR005829:Sugar transporter, conserved site	3	1.93548	0.24543	YDR497C, YIL121W, YMR011W	138	35	5048	3.1354	1	0.999999	97.8175
GOTERM_MF_DIRECT	GO:0005215~transporter activity	3	1.93548	0.624837	YDR497C, YIL121W, YMR011W	120	84	4774	1.42083	1	1	99.9997
INTERPRO	IPR020846:Major facilitator superfamily domain	3	1.93548	0.701784	YDR497C, YIL121W, YMR011W	138	89	5048	1.23302	1	1	100
Annotation Cluster 18	Enrichment Score: 0.4954654476318956
Category	Term	Count	%	PValue	Genes	List Total	Pop Hits	Pop Total	Fold Enrichment	Bonferroni	Benjamini	FDR
GOTERM_MF_DIRECT	GO:0046872~metal ion binding	24	15.4839	0.1854	YKL029C, YML022W, YLR136C, YBR066C, YJL121C, YFL021W, YNL227C, YCL033C, YIL094C, YPL231W, YOR119C, YBR252W, YGL008C, YGL009C, YJR024C, YNL240C, YJL210W, YJR025C, YGR063C, YLR214W, YGR234W, YDL061C, YMR058W, YNR016C	120	762	4774	1.25302	1	0.997318	92.7975
UP_KEYWORDS	Metal-binding	24	15.4839	0.218849	YKL029C, YML022W, YLR136C, YBR066C, YJL121C, YFL021W, YNL227C, YCL033C, YIL094C, YPL231W, YOR119C, YBR252W, YGL008C, YGL009C, YJR024C, YNL240C, YJL210W, YJR025C, YGR063C, YLR214W, YGR234W, YDL061C, YMR058W, YNR016C	155	744	5907	1.22934	1	0.735666	95.0419
UP_KEYWORDS	Zinc	11	7.09677	0.804174	YJL210W, YIL023C, YGR063C, YLR136C, YFL021W, YJL121C, YBR066C, YNL227C, YDL061C, YCL033C, YJR024C	155	475	5907	0.88254	1	0.994129	100
Annotation Cluster 19	Enrichment Score: 0.4153628110079563
Category	Term	Count	%	PValue	Genes	List Total	Pop Hits	Pop Total	Fold Enrichment	Bonferroni	Benjamini	FDR
KEGG_PATHWAY	sce00620:Pyruvate metabolism	5	3.22581	0.0162232	YKL029C, YER073W, YDL182W, YDL131W, YNR016C	57	39	2190	4.92578	0.612742	0.111822	15.0183
GOTERM_CC_DIRECT	GO:0005759~mitochondrial matrix	4	2.58065	0.602782	YKL029C, YHR208W, YER073W, YGR234W	151	119	5772	1.28488	1	0.994416	99.9974
UP_SEQ_FEATURE	transit peptide:Mitochondrion	6	3.87097	0.933563	YKL029C, YHR208W, YER073W, YCL009C, YIL094C, YDL131W	155	324	5872	0.701553	1	1	100
UP_KEYWORDS	Mitochondrion	15	9.67742	0.947174	YKL029C, YHR208W, YJR085C, YIL094C, YDL131W, YOR285W, YMR194C-B, YNL208W, YER073W, YCL009C, YDR155C, YER057C, YAR035W, YKL120W, YPR113W	155	765	5907	0.747249	1	0.999637	100
UP_KEYWORDS	Transit peptide	6	3.87097	0.96898	YKL029C, YHR208W, YER073W, YCL009C, YIL094C, YDL131W	155	370	5907	0.617995	1	0.999867	100
Annotation Cluster 20	Enrichment Score: 0.3578895761432274
Category	Term	Count	%	PValue	Genes	List Total	Pop Hits	Pop Total	Fold Enrichment	Bonferroni	Benjamini	FDR
GOTERM_CC_DIRECT	GO:0000776~kinetochore	4	2.58065	0.145933	YGR063C, YDR374W-A, YJR112W, YER018C	151	51	5772	2.99805	1	0.844545	83.5576
GOTERM_BP_DIRECT	GO:0007059~chromosome segregation	4	2.58065	0.288951	YGR063C, YDR374W-A, YJR112W, YER018C	137	76	5511	2.11717	1	0.992569	99.0477
UP_KEYWORDS	Centromere	3	1.93548	0.422427	YGR063C, YJR112W, YER018C	155	55	5907	2.07871	1	0.910397	99.874
GOTERM_CC_DIRECT	GO:0000775~chromosome, centromeric region	3	1.93548	0.539633	YGR063C, YJR112W, YER018C	151	69	5772	1.66196	1	0.991915	99.9861
UP_KEYWORDS	Chromosome	3	1.93548	0.858501	YGR063C, YJR112W, YER018C	155	130	5907	0.879454	1	0.997066	100
GOTERM_CC_DIRECT	GO:0005694~chromosome	3	1.93548	0.863163	YGR063C, YJR112W, YER018C	151	132	5772	0.868754	1	0.999771	100
Annotation Cluster 21	Enrichment Score: 0.12452574060335589
Category	Term	Count	%	PValue	Genes	List Total	Pop Hits	Pop Total	Fold Enrichment	Bonferroni	Benjamini	FDR
GOTERM_BP_DIRECT	GO:0051301~cell division	6	3.87097	0.53961	YHR071W, YJR112W, YER124C, YOR119C, YNL289W, YER018C	137	197	5511	1.22517	1	0.999929	99.9975
UP_KEYWORDS	Cell division	6	3.87097	0.579665	YHR071W, YJR112W, YER124C, YOR119C, YNL289W, YER018C	155	195	5907	1.17261	1	0.954021	99.9974
GOTERM_BP_DIRECT	GO:0007067~mitotic nuclear division	3	1.93548	0.839944	YJR112W, YOR119C, YER018C	137	131	5511	0.921212	1	1	100
UP_KEYWORDS	Mitosis	3	1.93548	0.843017	YJR112W, YOR119C, YER018C	155	125	5907	0.914632	1	0.996741	100
GOTERM_BP_DIRECT	GO:0007049~cell cycle	6	3.87097	0.888587	YHR071W, YJR112W, YER124C, YOR119C, YNL289W, YER018C	137	310	5511	0.778573	1	1	100
UP_KEYWORDS	Cell cycle	6	3.87097	0.909499	YHR071W, YJR112W, YER124C, YOR119C, YNL289W, YER018C	155	307	5907	0.744815	1	0.998886	100
Annotation Cluster 22	Enrichment Score: 0.03556824904769275
Category	Term	Count	%	PValue	Genes	List Total	Pop Hits	Pop Total	Fold Enrichment	Bonferroni	Benjamini	FDR
GOTERM_BP_DIRECT	GO:0006355~regulation of transcription, DNA-templated	10	6.45161	0.891701	YER161C, YGR063C, YIL127C, YER064C, YFL021W, YEL044W, YBR066C, YOR315W, YNL136W, YJL115W	137	508	5511	0.791856	1	1	100
GOTERM_BP_DIRECT	GO:0006351~transcription, DNA-templated	10	6.45161	0.916455	YER161C, YGR063C, YIL127C, YER064C, YFL021W, YEL044W, YBR066C, YOR315W, YNL136W, YJL115W	137	529	5511	0.760421	1	1	100
UP_KEYWORDS	Transcription regulation	9	5.80645	0.937434	YER161C, YIL127C, YER064C, YFL021W, YEL044W, YBR066C, YOR315W, YNL136W, YJL115W	155	476	5907	0.720561	1	0.999554	100
UP_KEYWORDS	Transcription	10	6.45161	0.94071	YER161C, YGR063C, YIL127C, YER064C, YFL021W, YEL044W, YBR066C, YOR315W, YNL136W, YJL115W	155	527	5907	0.723144	1	0.999563	100
Annotation Cluster 23	Enrichment Score: 0.019575499229057353
Category	Term	Count	%	PValue	Genes	List Total	Pop Hits	Pop Total	Fold Enrichment	Bonferroni	Benjamini	FDR
GOTERM_BP_DIRECT	GO:0016310~phosphorylation	4	2.58065	0.887921	YDR454C, YHR025W, YOR119C, YJR105W	137	205	5511	0.784903	1	1	100
GOTERM_MF_DIRECT	GO:0016301~kinase activity	4	2.58065	0.894539	YDR454C, YHR025W, YOR119C, YJR105W	120	206	4774	0.772492	1	1	100
UP_KEYWORDS	Kinase	4	2.58065	0.906679	YDR454C, YHR025W, YOR119C, YJR105W	155	204	5907	0.747249	1	0.998918	100
GOTERM_MF_DIRECT	GO:0005524~ATP binding	10	6.45161	0.990074	YOR303W, YER176W, YDR454C, YHR025W, YML093W, YOR119C, YJR105W, YGL008C, YER070W, YNR016C	120	667	4774	0.596452	1	1	100
UP_KEYWORDS	ATP-binding	10	6.45161	0.99127	YOR303W, YER176W, YDR454C, YHR025W, YML093W, YOR119C, YJR105W, YGL008C, YER070W, YNR016C	155	651	5907	0.585402	1	0.999986	100
UP_SEQ_FEATURE	nucleotide phosphate-binding region:ATP	5	3.22581	0.993272	YER176W, YDR454C, YHR025W, YML093W, YNR016C	155	390	5872	0.485691	1	1	100
GOTERM_MF_DIRECT	GO:0000166~nucleotide binding	12	7.74194	0.996436	YOL041C, YOR303W, YER176W, YDR454C, YHR025W, YML093W, YGR210C, YOR119C, YJR105W, YGL008C, YER070W, YNR016C	120	833	4774	0.573109	1	1	100
UP_KEYWORDS	Nucleotide-binding	11	7.09677	0.996763	YOR303W, YER176W, YDR454C, YHR025W, YML093W, YGR210C, YOR119C, YJR105W, YGL008C, YER070W, YNR016C	155	760	5907	0.551587	1	0.999998	100
Annotation Cluster 24	Enrichment Score: 0.012667101383305452
Category	Term	Count	%	PValue	Genes	List Total	Pop Hits	Pop Total	Fold Enrichment	Bonferroni	Benjamini	FDR
UP_KEYWORDS	Transcription regulation	9	5.80645	0.937434	YER161C, YIL127C, YER064C, YFL021W, YEL044W, YBR066C, YOR315W, YNL136W, YJL115W	155	476	5907	0.720561	1	0.999554	100
UP_KEYWORDS	DNA-binding	6	3.87097	0.981751	YER161C, YER176W, YOL086W-A, YER064C, YFL021W, YBR066C	155	399	5907	0.573078	1	0.999929	100
GOTERM_MF_DIRECT	GO:0003677~DNA binding	6	3.87097	0.995535	YER161C, YER176W, YOL086W-A, YER064C, YFL021W, YBR066C	120	489	4774	0.488139	1	1	100

## Sheet: Glyc16C_HMtSu_v_Sc.up
Annotation Cluster 1	Enrichment Score: 37.81161788842839
Category	Term	Count	%	PValue	Genes	List Total	Pop Hits	Pop Total	Fold Enrichment	Bonferroni	Benjamini	FDR
GOTERM_BP_DIRECT	GO:0032543~mitochondrial translation	66	33.3333	9.55785e-67	YNL252C, YHR147C, YNL177C, YDR337W, YGR084C, YPL118W, YDL045W-A, YKR006C, YDR347W, YMR286W, YNL005C, YMR193W, YJR101W, YOR187W, YNL306W, YPL173W, YOR158W, YDR322W, YCR003W, YKL003C, YNL073W, YML009C, YDR116C, YDL202W, YKL170W, YNL122C, YMR024W, YGR215W, YGL068W, YGR076C, YBL038W, YGR165W, YBR282W, YCR071C, YNR022C, YDR494W, YPR166C, YNL081C, YPR100W, YLR069C, YBR251W, YDR175C, YDR405W, YNL284C, Y…	195	118	5511	15.8073	2.58062e-64	2.58062e-64	1.25668e-63
GOTERM_CC_DIRECT	GO:0005762~mitochondrial large ribosomal subunit	38	19.1919	3.96428e-45	YNL252C, YNR022C, YHR147C, YNL177C, YKR006C, YPR100W, YDR405W, YNL284C, YMR286W, YML025C, YNL005C, YBR122C, YMR193W, YOR150W, YKL167C, YKR085C, YPL173W, YDR322W, YCR003W, YDR296W, YML009C, YDR116C, YEL050C, YMR225C, YDL202W, YGR220C, YKL170W, YER154W, YMR024W, YNL122C, YJL096W, YGL068W, YDR237W, YGR076C, YLR312W-A, YBL038W, YCR071C, YBR282W	198	50	5772	22.1552	3.60749e-43	1.80375e-43	4.32182e-42
UP_KEYWORDS	Ribosomal protein	62	31.3131	3.37053e-42	YNL252C, YHR147C, YDR337W, YNL177C, YGR084C, YPL118W, YDL045W-A, YKR006C, YDR347W, YMR286W, YNL005C, YMR193W, YJR101W, YNL306W, YPL173W, YOR158W, YDR322W, YCR003W, YKL003C, YML009C, YDR116C, YDL202W, YKL170W, YNL122C, YMR024W, YGR215W, YGL068W, YGR076C, YGR165W, YBL038W, YBR282W, YCR071C, YNR022C, YDR494W, YPR166C, YNL081C, YPR100W, YBR251W, YDR175C, YDR405W, YNL284C, YER050C, YGL129C, YML025C, Y…	198	216	5907	8.56327	4.98838e-40	1.66279e-40	4.01562e-39
GOTERM_MF_DIRECT	GO:0003735~structural constituent of ribosome	63	31.8182	1.05509e-38	YNL252C, YHR147C, YDR337W, YNL177C, YGR084C, YPL118W, YDL045W-A, YKR006C, YDR347W, YMR286W, YNL005C, YMR193W, YJR101W, YNL306W, YPL173W, YOR158W, YDR322W, YCR003W, YKL003C, YML009C, YDR116C, YDL202W, YKL170W, YNL122C, YMR024W, YGR215W, YGL068W, YGR076C, YGR165W, YBL038W, YBR282W, YCR071C, YNR022C, YDR494W, YPR166C, YNL081C, YPR100W, YBR251W, YDR175C, YDR405W, YNL284C, YER050C, YGL129C, YML025C, Y…	180	233	4774	7.17124	2.08909e-36	2.08909e-36	1.32027e-35
GOTERM_CC_DIRECT	GO:0005840~ribosome	65	32.8283	9.474e-36	YNL252C, YHR147C, YNL177C, YDR337W, YGR084C, YPL118W, YDL045W-A, YKR006C, YDR347W, YMR286W, YNL005C, YMR193W, YJR101W, YNL306W, YPL173W, YOR158W, YDR322W, YCR003W, YKL003C, YML009C, YDR116C, YHR121W, YDL202W, YKL170W, YNL122C, YMR024W, YGR215W, YGL068W, YGR076C, YBL038W, YGR165W, YBR282W, YCR071C, YNR022C, YDR494W, YPR166C, YDL110C, YNL081C, YPR100W, YBR251W, YDR175C, YDR405W, YNL284C, YER050C, Y…	198	299	5772	6.33729	8.62134e-34	2.87378e-34	1.03285e-32
UP_KEYWORDS	Ribonucleoprotein	63	31.8182	8.17061e-34	YNL252C, YHR147C, YNL177C, YDR337W, YGR084C, YPL118W, YEL026W, YDL045W-A, YKR006C, YDR347W, YMR286W, YNL005C, YMR193W, YJR101W, YNL306W, YPL173W, YOR158W, YDR322W, YCR003W, YKL003C, YML009C, YDR116C, YDL202W, YKL170W, YNL122C, YMR024W, YGR215W, YGL068W, YGR076C, YGR165W, YBL038W, YBR282W, YCR071C, YNR022C, YDR494W, YPR166C, YNL081C, YPR100W, YBR251W, YDR175C, YDR405W, YNL284C, YER050C, YGL129C, Y…	198	304	5907	6.18257	1.20925e-31	3.02312e-32	9.7344e-31
GOTERM_CC_DIRECT	GO:0030529~ribonucleoprotein complex	63	31.8182	6.6968e-33	YNL252C, YHR147C, YNL177C, YDR337W, YGR084C, YPL118W, YEL026W, YDL045W-A, YKR006C, YDR347W, YMR286W, YNL005C, YMR193W, YJR101W, YNL306W, YPL173W, YOR158W, YDR322W, YCR003W, YKL003C, YML009C, YDR116C, YDL202W, YKL170W, YNL122C, YMR024W, YGR215W, YGL068W, YGR076C, YGR165W, YBL038W, YBR282W, YCR071C, YNR022C, YDR494W, YPR166C, YNL081C, YPR100W, YBR251W, YDR175C, YDR405W, YNL284C, YER050C, YGL129C, Y…	198	308	5772	5.96281	6.09409e-31	1.52352e-31	7.30079e-30
GOTERM_BP_DIRECT	GO:0006412~translation	38	19.1919	4.60139e-13	YHR147C, YPR166C, YNL177C, YDR337W, YNL081C, YLR069C, YBR251W, YDR405W, YNL284C, YMR286W, YER050C, YML025C, YNL005C, YOR150W, YOR187W, YGR054W, YHL004W, YNL306W, YJR113C, YPL173W, YCR003W, YKL003C, YNL073W, YML009C, YDR116C, YBL090W, YEL050C, YGR220C, YKL170W, YNL122C, YBR146W, YMR158W, YGL068W, YDR237W, YBL038W, YCR071C, YBR282W, YMR188C	195	274	5511	3.91948	1.24251e-10	6.21253e-11	6.0506e-10
Annotation Cluster 2	Enrichment Score: 5.441298802733982
Category	Term	Count	%	PValue	Genes	List Total	Pop Hits	Pop Total	Fold Enrichment	Bonferroni	Benjamini	FDR
GOTERM_CC_DIRECT	GO:0005743~mitochondrial inner membrane	46	23.2323	3.40255e-23	YHR024C, YBR024W, YLR203C, YLR204W, YLR008C, YNR045W, YML120C, YLR253W, YKL148C, YHR005C-A, YLL041C, YLR168C, YER141W, YOR065W, YFR045W, YMR089C, YGR255C, YFR011C, YDR375C, YKL087C, YGR174C, YEL024W, YKL195W, YCR003W, YER017C, YEL020W-A, YGR112W, YFR033C, YBL059C-A, YOR356W, YBR185C, YOR176W, YER154W, YBL045C, YER053C, YDR079W, YJL104W, YNL100W, YDL198C, YBR003W, YKL137W, YGR132C, YPL189C-A, YOR1…	198	228	5772	5.88145	3.09632e-21	5.16053e-22	3.70943e-20
UP_KEYWORDS	Mitochondrion inner membrane	41	20.7071	1.56253e-20	YBR024W, YLR203C, YLR204W, YLR008C, YNR045W, YML120C, YLR253W, YKL148C, YHR005C-A, YLL041C, YLR168C, YER141W, YOR065W, YFR045W, YGR255C, YFR011C, YDR375C, YKL087C, YGR174C, YEL024W, YKL195W, YEL020W-A, YGR112W, YFR033C, YBL059C-A, YOR356W, YBR185C, YOR176W, YER154W, YBL045C, YER053C, YJL104W, YNL100W, YDL198C, YBR003W, YKL137W, YGR132C, YPL189C-A, YOR125C, YIL022W, YOL027C	198	208	5907	5.88061	2.31255e-18	4.6251e-19	1.86159e-17
UP_KEYWORDS	Membrane	63	31.8182	0.234285	YBR024W, YLR204W, YLR008C, YKL148C, YLR168C, YOR065W, YMR089C, YFR006W, YBL011W, YKL195W, YPL215W, YER017C, YGR112W, YFR033C, YBL059C-A, YBR185C, YOR176W, YER053C, YBL045C, YJL104W, YDL198C, YKL137W, YNL131W, YGR132C, YLR203C, YNR045W, YML120C, YLR253W, YHR005C-A, YLR064W, YLL041C, YER182W, YJL183W, YER141W, YKL096W, YHR072W, YFR045W, YJL112W, YGR255C, YGR065C, YFR011C, YKR093W, YDR375C, YKL087C,…	198	1709	5907	1.09977	1	0.79409	95.843
GOTERM_CC_DIRECT	GO:0016020~membrane	63	31.8182	0.357899	YBR024W, YLR204W, YLR008C, YKL148C, YLR168C, YOR065W, YMR089C, YFR006W, YBL011W, YKL195W, YPL215W, YER017C, YGR112W, YFR033C, YBL059C-A, YBR185C, YOR176W, YER053C, YBL045C, YJL104W, YDL198C, YKL137W, YNL131W, YGR132C, YLR203C, YNR045W, YML120C, YLR253W, YHR005C-A, YLR064W, YLL041C, YER182W, YJL183W, YER141W, YKL096W, YHR072W, YFR045W, YJL112W, YGR255C, YGR065C, YFR011C, YKR093W, YDR375C, YKL087C,…	198	1736	5772	1.05792	1	0.85335	99.2011
UP_KEYWORDS	Transmembrane helix	34	17.1717	0.88824	YBR024W, YLR008C, YLR253W, YLR064W, YJL183W, YER182W, YER141W, YOR065W, YFR045W, YMR089C, YGR065C, YKR093W, YFR006W, YDR375C, YGR174C, YNL121C, YEL024W, YBL011W, YKL195W, YNL070W, YPL215W, YER017C, YGR082W, YGR112W, YGL077C, YML030W, YER154W, YER053C, YDR079W, YNL100W, YGR038W, YDL198C, YNL131W, YOL027C	198	1174	5907	0.863998	1	0.999905	100
UP_KEYWORDS	Transmembrane	34	17.1717	0.894844	YBR024W, YLR008C, YLR253W, YLR064W, YJL183W, YER182W, YER141W, YOR065W, YFR045W, YMR089C, YGR065C, YKR093W, YFR006W, YDR375C, YGR174C, YNL121C, YEL024W, YBL011W, YKL195W, YNL070W, YPL215W, YER017C, YGR082W, YGR112W, YGL077C, YML030W, YER154W, YER053C, YDR079W, YNL100W, YGR038W, YDL198C, YNL131W, YOL027C	198	1180	5907	0.859605	1	0.999905	100
GOTERM_CC_DIRECT	GO:0016021~integral component of membrane	39	19.697	0.906727	YBR024W, YLR008C, YLR253W, YLR064W, YHR005C-A, YER182W, YJL183W, YER141W, YOR065W, YFR045W, YMR089C, YGR065C, YKR093W, YFR006W, YDR375C, YGR174C, YEL024W, YNL121C, YBL011W, YKL195W, YNL070W, YPL215W, YER017C, YGR082W, YEL020W-A, YGR112W, YGL077C, YFR033C, YML030W, YER154W, YBL045C, YER053C, YDR079W, YNL100W, YGR038W, YDL198C, YNL131W, YIL022W, YOL027C	198	1321	5772	0.860643	1	0.999916	100
UP_SEQ_FEATURE	transmembrane region	33	16.6667	0.917733	YBR024W, YLR008C, YLR064W, YJL183W, YER182W, YER141W, YOR065W, YMR089C, YFR045W, YGR065C, YKR093W, YFR006W, YDR375C, YGR174C, YNL121C, YBL011W, YKL195W, YNL070W, YPL215W, YER017C, YGR082W, YGR112W, YGL077C, YML030W, YER154W, YER053C, YDR079W, YNL100W, YGR038W, YDL198C, YNL131W, YHR009C, YOL027C	198	1164	5872	0.840779	1	1	100
Annotation Cluster 3	Enrichment Score: 4.90297300376367
Category	Term	Count	%	PValue	Genes	List Total	Pop Hits	Pop Total	Fold Enrichment	Bonferroni	Benjamini	FDR
GOTERM_BP_DIRECT	GO:0042026~protein refolding	9	4.54545	1.31991e-06	YOR020C, YLR259C, YNL064C, YOR232W, YFL016C, YLR216C, YDR258C, YBR169C, YPL240C	195	25	5511	10.1742	0.000356311	0.000118785	0.00173542
GOTERM_BP_DIRECT	GO:0006457~protein folding	14	7.07071	2.63374e-05	YDR214W, YLR259C, YOR232W, YGR142W, YBR169C, YPL240C, YOR020C, YNL007C, YNL064C, YGR132C, YFL016C, YBR101C, YLR216C, YKL195W	195	96	5511	4.12147	0.00708595	0.00118449	0.0346232
GOTERM_MF_DIRECT	GO:0051087~chaperone binding	8	4.0404	5.62297e-05	YDR214W, YOR020C, YLR259C, YNL064C, YGR142W, YOR232W, YFL016C, YIL022W	180	28	4774	7.57778	0.011072	0.00370439	0.0703393
Annotation Cluster 4	Enrichment Score: 2.878342342838235
Category	Term	Count	%	PValue	Genes	List Total	Pop Hits	Pop Total	Fold Enrichment	Bonferroni	Benjamini	FDR
GOTERM_BP_DIRECT	GO:0006122~mitochondrial electron transport, ubiquinol to cytochrome c	6	3.0303	5.24902e-05	YEL039C, YFR033C, YLR163C, YOR065W, YEL024W, YBL045C	195	13	5511	13.0438	0.0140728	0.00202263	0.0689929
GOTERM_CC_DIRECT	GO:0005750~mitochondrial respiratory chain complex III	5	2.52525	0.000359739	YFR033C, YLR163C, YOR065W, YEL024W, YBL045C	198	11	5772	13.2507	0.0322119	0.00297213	0.391486
UP_KEYWORDS	Electron transport	8	4.0404	0.000950835	YEL039C, YFR033C, YKL148C, YLL041C, YOR356W, YOR065W, YEL024W, YBL045C	198	48	5907	4.97222	0.131329	0.0139804	1.12696
KEGG_PATHWAY	sce00190:Oxidative phosphorylation	9	4.54545	0.001539	YFR033C, YKL148C, YLL041C, YLL009C, YER141W, YOR065W, YEL024W, YMR267W, YBL045C	70	72	2190	3.91071	0.0611952	0.0310806	1.40739
UP_KEYWORDS	Respiratory chain	5	2.52525	0.00159311	YEL039C, YFR033C, YOR065W, YEL024W, YBL045C	198	16	5907	9.32292	0.210195	0.0212233	1.88161
GOTERM_CC_DIRECT	GO:0070469~respiratory chain	5	2.52525	0.00173453	YEL039C, YFR033C, YOR065W, YEL024W, YBL045C	198	16	5772	9.10985	0.146132	0.0120787	1.87481
GOTERM_BP_DIRECT	GO:0009060~aerobic respiration	8	4.0404	0.00291029	YIL070C, YFR033C, YLR163C, YEL024W, YDR031W, YMR267W, YBL045C, YMR002W	195	55	5511	4.11077	0.544757	0.0634731	3.75958
GOTERM_MF_DIRECT	GO:0008121~ubiquinol-cytochrome-c reductase activity	3	1.51515	0.0423143	YFR033C, YEL024W, YBL045C	180	9	4774	8.84074	0.999809	0.482379	41.7847
Annotation Cluster 5	Enrichment Score: 2.5401370855145333
Category	Term	Count	%	PValue	Genes	List Total	Pop Hits	Pop Total	Fold Enrichment	Bonferroni	Benjamini	FDR
UP_KEYWORDS	Iron	16	8.08081	5.83268e-06	YDR256C, YEL039C, YLL041C, YHL021C, YOR356W, YOR065W, YOR176W, YLR304C, YGR088W, YDL120W, YPR067W, YOR196C, YOR125C, YKL087C, YEL024W, YLL027W	198	116	5907	4.11494	0.000862866	0.000123312	0.00694879
GOTERM_MF_DIRECT	GO:0051537~2 iron, 2 sulfur cluster binding	5	2.52525	0.00244099	YLL041C, YPR067W, YEL024W, YLL027W, YKL195W	180	16	4774	8.28819	0.38363	0.0922456	3.01194
GOTERM_MF_DIRECT	GO:0051539~4 iron, 4 sulfur cluster binding	6	3.0303	0.00288878	YLL041C, YPR067W, YOR196C, YOR356W, YLL027W, YLR304C	180	27	4774	5.89383	0.436059	0.0910523	3.55532
GOTERM_MF_DIRECT	GO:0051536~iron-sulfur cluster binding	6	3.0303	0.012885	YLL041C, YOR196C, YOR356W, YEL024W, YLL027W, YLR304C	180	38	4774	4.18772	0.923297	0.248221	14.9799
UP_KEYWORDS	Iron-sulfur	5	2.52525	0.0307206	YLL041C, YOR196C, YOR356W, YEL024W, YLR304C	198	36	5907	4.14352	0.990127	0.280971	31.0468
UP_KEYWORDS	4Fe-4S	4	2.0202	0.0352788	YLL041C, YOR196C, YOR356W, YLR304C	198	22	5907	5.42424	0.995086	0.298387	34.8125
Annotation Cluster 6	Enrichment Score: 1.966754620996086
Category	Term	Count	%	PValue	Genes	List Total	Pop Hits	Pop Total	Fold Enrichment	Bonferroni	Benjamini	FDR
GOTERM_BP_DIRECT	GO:0030150~protein import into mitochondrial matrix	8	4.0404	3.15854e-06	YJL104W, YGR082W, YLR008C, YNL131W, YOR232W, YNL121C, YIL022W, YNL070W	195	20	5511	11.3046	0.000852442	0.000170547	0.00415281
UP_SEQ_FEATURE	topological domain:Mitochondrial intermembrane	10	5.05051	5.52452e-05	YGR082W, YLR008C, YGR112W, YNL131W, YDR375C, YNL121C, YKL195W, YNL070W, YER154W, YOL027C	198	53	5872	5.59558	0.019584	0.00984042	0.0757848
GOTERM_CC_DIRECT	GO:0005742~mitochondrial outer membrane translocase complex	4	2.0202	0.00123824	YGR082W, YNL131W, YNL121C, YNL070W	198	7	5772	16.658	0.106626	0.00935178	1.34167
GOTERM_MF_DIRECT	GO:0015266~protein channel activity	4	2.0202	0.0202474	YGR082W, YNL131W, YNL121C, YNL070W	180	16	4774	6.63056	0.98258	0.308017	22.5829
GOTERM_CC_DIRECT	GO:0031307~integral component of mitochondrial outer membrane	4	2.0202	0.0518772	YGR082W, YNL131W, YNL121C, YNL070W	198	25	5772	4.66424	0.992153	0.225193	44.0526
UP_KEYWORDS	Mitochondrion outer membrane	6	3.0303	0.0548405	YGR082W, YLL001W, YNL131W, YNL121C, YNL070W, YJL112W	198	62	5907	2.8871	0.999763	0.341224	48.9296
GOTERM_CC_DIRECT	GO:0005741~mitochondrial outer membrane	6	3.0303	0.229647	YGR082W, YLL001W, YNL131W, YNL121C, YNL070W, YJL112W	198	96	5772	1.82197	1	0.694903	94.183
GOTERM_BP_DIRECT	GO:0006886~intracellular protein transport	4	2.0202	0.696886	YGR082W, YNL131W, YGR142W, YNL121C	195	101	5511	1.11927	1	0.999985	100
UP_SEQ_FEATURE	topological domain:Cytoplasmic	10	5.05051	0.999895	YGR082W, YGR038W, YGR065C, YKR093W, YGL077C, YLR064W, YNL131W, YJL183W, YNL121C, YNL070W	198	693	5872	0.427945	1	1	100
Annotation Cluster 7	Enrichment Score: 1.7507549657888353
Category	Term	Count	%	PValue	Genes	List Total	Pop Hits	Pop Total	Fold Enrichment	Bonferroni	Benjamini	FDR
KEGG_PATHWAY	sce00860:Porphyrin and chlorophyll metabolism	5	2.52525	0.00157612	YDR047W, YDL120W, YKL087C, YER141W, YOR176W	70	17	2190	9.20168	0.0626251	0.0213266	1.44111
UP_KEYWORDS	Heme biosynthesis	3	1.51515	0.0417517	YDR047W, YDL120W, YOR176W	198	10	5907	8.95	0.998186	0.325981	39.8368
GOTERM_BP_DIRECT	GO:0006783~heme biosynthetic process	3	1.51515	0.0850102	YDR047W, YDL120W, YOR176W	195	14	5511	6.05604	1	0.680903	68.9047
Annotation Cluster 8	Enrichment Score: 1.5483092437133177
Category	Term	Count	%	PValue	Genes	List Total	Pop Hits	Pop Total	Fold Enrichment	Bonferroni	Benjamini	FDR
SMART	SM00271:SM00271	4	2.0202	0.0103202	YLR008C, YNL064C, YNL007C, YFL016C	38	21	1658	8.31078	0.304471	0.304471	8.7792
INTERPRO	IPR002939:Chaperone DnaJ, C-terminal	3	1.51515	0.017072	YNL064C, YNL007C, YFL016C	180	6	5048	14.0222	0.999111	0.970185	21.4055
INTERPRO	IPR008971:HSP40/DnaJ peptide-binding	3	1.51515	0.017072	YNL064C, YNL007C, YFL016C	180	6	5048	14.0222	0.999111	0.970185	21.4055
GOTERM_MF_DIRECT	GO:0001671~ATPase activator activity	4	2.0202	0.0202474	YDR214W, YLR008C, YNL064C, YFL016C	180	16	4774	6.63056	0.98258	0.308017	22.5829
UP_SEQ_FEATURE	domain:J	4	2.0202	0.035814	YLR008C, YNL064C, YNL007C, YFL016C	198	22	5872	5.3921	0.999998	0.886517	39.3762
INTERPRO	IPR001623:DnaJ domain	4	2.0202	0.0411422	YLR008C, YNL064C, YNL007C, YFL016C	180	22	5048	5.09899	1	0.913597	44.4386
UP_SEQ_FEATURE	compositionally biased region:Gly-rich	3	1.51515	0.0422065	YNL064C, YNL007C, YFL016C	198	10	5872	8.89697	1	0.889798	44.6651
INTERPRO	IPR018253:DnaJ domain, conserved site	3	1.51515	0.108438	YNL064C, YNL007C, YFL016C	180	16	5048	5.25833	1	0.997131	79.9226
Annotation Cluster 9	Enrichment Score: 1.4588931157309257
Category	Term	Count	%	PValue	Genes	List Total	Pop Hits	Pop Total	Fold Enrichment	Bonferroni	Benjamini	FDR
UP_SEQ_FEATURE	metal ion-binding site:Iron (heme axial ligand)	4	2.0202	0.0209235	YDR256C, YEL039C, YGR088W, YOR065W	198	18	5872	6.59035	0.999484	0.779977	25.1867
UP_KEYWORDS	Heme	5	2.52525	0.0280152	YDR256C, YEL039C, YGR088W, YKL087C, YOR065W	198	35	5907	4.2619	0.985086	0.276384	28.7186
GOTERM_MF_DIRECT	GO:0020037~heme binding	4	2.0202	0.0716625	YDR256C, YEL039C, YGR088W, YOR065W	180	26	4774	4.08034	1	0.601562	60.564
Annotation Cluster 10	Enrichment Score: 1.4321860449836354
Category	Term	Count	%	PValue	Genes	List Total	Pop Hits	Pop Total	Fold Enrichment	Bonferroni	Benjamini	FDR
GOTERM_BP_DIRECT	GO:0055114~oxidation-reduction process	22	11.1111	0.00566291	YDR256C, YEL039C, YML120C, YFR033C, YKL148C, YHR104W, YLL041C, YHL021C, YOR356W, YDR347W, YER141W, YOR065W, YOR136W, YBL045C, YGR255C, YGR088W, YDL120W, YJR101W, YOR125C, YHR009C, YEL024W, YKL195W	195	330	5511	1.8841	0.784185	0.111258	7.19489
UP_KEYWORDS	Oxidoreductase	15	7.57576	0.0460528	YDR256C, YML120C, YKL148C, YHR104W, YLL041C, YHL021C, YOR356W, YOR136W, YGR255C, YGR088W, YDL120W, YOR125C, YHR009C, YEL024W, YKL195W	198	256	5907	1.74805	0.999068	0.336652	42.9764
GOTERM_MF_DIRECT	GO:0016491~oxidoreductase activity	15	7.57576	0.193707	YDR256C, YML120C, YKL148C, YHR104W, YLL041C, YHL021C, YOR356W, YOR136W, YGR255C, YGR088W, YDL120W, YOR125C, YHR009C, YEL024W, YKL195W	180	289	4774	1.37659	1	0.881347	93.2405
Annotation Cluster 11	Enrichment Score: 1.408088589487459
Category	Term	Count	%	PValue	Genes	List Total	Pop Hits	Pop Total	Fold Enrichment	Bonferroni	Benjamini	FDR
GOTERM_MF_DIRECT	GO:0004222~metalloendopeptidase activity	5	2.52525	0.00577898	YHR024C, YER017C, YLR163C, YMR089C, YBL045C	180	20	4774	6.63056	0.682589	0.151204	6.99566
INTERPRO	IPR007863:Peptidase M16, C-terminal domain	3	1.51515	0.0233483	YHR024C, YLR163C, YBL045C	180	7	5048	12.019	0.999935	0.959765	28.1417
INTERPRO	IPR011249:Metalloenzyme, LuxS/M16 peptidase-like	3	1.51515	0.0304135	YHR024C, YLR163C, YBL045C	180	8	5048	10.5167	0.999997	0.919562	35.0814
INTERPRO	IPR011237:Peptidase M16 domain	3	1.51515	0.0304135	YHR024C, YLR163C, YBL045C	180	8	5048	10.5167	0.999997	0.919562	35.0814
INTERPRO	IPR011765:Peptidase M16, N-terminal	3	1.51515	0.0304135	YHR024C, YLR163C, YBL045C	180	8	5048	10.5167	0.999997	0.919562	35.0814
GOTERM_MF_DIRECT	GO:0008270~zinc ion binding	7	3.53535	0.937916	YHR024C, YGR211W, YER017C, YGL070C, YLR163C, YMR089C, YBL045C	180	264	4774	0.703241	1	1	100
Annotation Cluster 12	Enrichment Score: 1.1685388390732137
Category	Term	Count	%	PValue	Genes	List Total	Pop Hits	Pop Total	Fold Enrichment	Bonferroni	Benjamini	FDR
KEGG_PATHWAY	sce00860:Porphyrin and chlorophyll metabolism	5	2.52525	0.00157612	YDR047W, YDL120W, YKL087C, YER141W, YOR176W	70	17	2190	9.20168	0.0626251	0.0213266	1.44111
UP_KEYWORDS	Lyase	5	2.52525	0.398899	YDR047W, YKL087C, YCL064C, YOR176W, YLR304C	198	96	5907	1.55382	1	0.938581	99.7675
GOTERM_MF_DIRECT	GO:0016829~lyase activity	5	2.52525	0.496514	YDR047W, YKL087C, YCL064C, YOR176W, YLR304C	180	97	4774	1.36712	1	0.993475	99.9813
Annotation Cluster 13	Enrichment Score: 1.167737108630382
Category	Term	Count	%	PValue	Genes	List Total	Pop Hits	Pop Total	Fold Enrichment	Bonferroni	Benjamini	FDR
GOTERM_MF_DIRECT	GO:0019843~rRNA binding	7	3.53535	0.00616342	YNL137C, YHR147C, YKL003C, YDR337W, YBL038W, YJR113C, YMR188C	180	45	4774	4.12568	0.705988	0.141885	7.44467
UP_KEYWORDS	rRNA-binding	4	2.0202	0.0540885	YNL137C, YHR147C, YDR337W, YMR188C	198	26	5907	4.58974	0.999733	0.351533	48.4434
UP_KEYWORDS	RNA-binding	8	4.0404	0.94159	YMR024W, YNL137C, YHR147C, YDR337W, YEL026W, YNR052C, YOR136W, YMR188C	198	339	5907	0.704031	1	0.999973	100
Annotation Cluster 14	Enrichment Score: 1.079686583867643
Category	Term	Count	%	PValue	Genes	List Total	Pop Hits	Pop Total	Fold Enrichment	Bonferroni	Benjamini	FDR
KEGG_PATHWAY	sce01200:Carbon metabolism	9	4.54545	0.0245837	YDR036C, YDR256C, YGR088W, YKL148C, YLL041C, YCL064C, YOR136W, YLR089C, YLR304C	70	114	2190	2.46992	0.639595	0.225186	20.4722
UP_KEYWORDS	Tricarboxylic acid cycle	4	2.0202	0.0490113	YKL148C, YLL041C, YOR136W, YLR304C	198	25	5907	4.77333	0.999411	0.338465	45.0481
KEGG_PATHWAY	sce01110:Biosynthesis of secondary metabolites	15	7.57576	0.0696245	YDR256C, YDR047W, YKL148C, YLL041C, YER141W, YOR136W, YHR072W, YOR176W, YLR304C, YGR255C, YGR088W, YBR003W, YOR125C, YCL064C, YBL011W	70	294	2190	1.59621	0.948121	0.446653	48.5279
KEGG_PATHWAY	sce00020:Citrate cycle (TCA cycle)	4	2.0202	0.0774549	YKL148C, YLL041C, YOR136W, YLR304C	70	32	2190	3.91071	0.963315	0.423567	52.3797
GOTERM_BP_DIRECT	GO:0006099~tricarboxylic acid cycle	4	2.0202	0.0939949	YKL148C, YLL041C, YOR136W, YLR304C	195	31	5511	3.64665	1	0.702234	72.6884
KEGG_PATHWAY	sce01130:Biosynthesis of antibiotics	8	4.0404	0.544531	YDR256C, YGR088W, YKL148C, YLL041C, YCL064C, YOR136W, YHR072W, YLR304C	70	219	2190	1.14286	1	0.931912	99.9281
Annotation Cluster 15	Enrichment Score: 0.7565602349529768
Category	Term	Count	%	PValue	Genes	List Total	Pop Hits	Pop Total	Fold Enrichment	Bonferroni	Benjamini	FDR
INTERPRO	IPR023753:Pyridine nucleotide-disulphide oxidoreductase, FAD/NAD(P)-binding domain	5	2.52525	0.0160823	YGR255C, YML120C, YKL148C, YOR356W, YHR009C	180	28	5048	5.00794	0.99866	0.99866	20.2914
GOTERM_MF_DIRECT	GO:0050660~flavin adenine dinucleotide binding	3	1.51515	0.268803	YGR255C, YML120C, YKL148C	180	27	4774	2.94691	1	0.947756	98.0111
UP_SEQ_FEATURE	nucleotide phosphate-binding region:FAD	3	1.51515	0.291754	YML120C, YKL148C, YOR356W	198	32	5872	2.7803	1	0.999996	99.1207
UP_KEYWORDS	FAD	4	2.0202	0.295877	YGR255C, YML120C, YKL148C, YOR356W	198	57	5907	2.09357	1	0.864241	98.4693
UP_KEYWORDS	Flavoprotein	4	2.0202	0.441863	YGR255C, YML120C, YKL148C, YOR356W	198	73	5907	1.6347	1	0.95415	99.9039
Annotation Cluster 16	Enrichment Score: 0.49137033238360617
Category	Term	Count	%	PValue	Genes	List Total	Pop Hits	Pop Total	Fold Enrichment	Bonferroni	Benjamini	FDR
GOTERM_MF_DIRECT	GO:0004222~metalloendopeptidase activity	5	2.52525	0.00577898	YHR024C, YER017C, YLR163C, YMR089C, YBL045C	180	20	4774	6.63056	0.682589	0.151204	6.99566
UP_KEYWORDS	Metalloprotease	4	2.0202	0.0960515	YHR024C, YER017C, YLR163C, YMR089C	198	33	5907	3.61616	1	0.477851	69.9739
GOTERM_MF_DIRECT	GO:0008237~metallopeptidase activity	4	2.0202	0.15995	YHR024C, YER017C, YLR163C, YMR089C	180	37	4774	2.86727	1	0.852986	88.7071
GOTERM_BP_DIRECT	GO:0006508~proteolysis	6	3.0303	0.712046	YHR024C, YER017C, YFR006W, YLR163C, YBL022C, YMR089C	195	168	5511	1.00934	1	0.999986	100
UP_KEYWORDS	Protease	5	2.52525	0.748366	YHR024C, YER017C, YLR163C, YBL022C, YMR089C	198	151	5907	0.987859	1	0.998307	100
GOTERM_MF_DIRECT	GO:0008233~peptidase activity	5	2.52525	0.854929	YHR024C, YER017C, YLR163C, YBL022C, YMR089C	180	159	4774	0.834032	1	0.999997	100
GOTERM_MF_DIRECT	GO:0008270~zinc ion binding	7	3.53535	0.937916	YHR024C, YGR211W, YER017C, YGL070C, YLR163C, YMR089C, YBL045C	180	264	4774	0.703241	1	1	100
UP_KEYWORDS	Hydrolase	12	6.06061	0.997071	YHR024C, YDR036C, YER017C, YCL050C, YLL001W, YFR006W, YLR163C, YJR069C, YNR052C, YBL022C, YMR089C, YMR267W	198	643	5907	0.556765	1	1	100
GOTERM_MF_DIRECT	GO:0016787~hydrolase activity	12	6.06061	0.999738	YHR024C, YDR036C, YER017C, YCL050C, YLL001W, YFR006W, YLR163C, YJR069C, YNR052C, YBL022C, YMR089C, YMR267W	180	662	4774	0.480765	1	1	100
Annotation Cluster 17	Enrichment Score: 0.483203296972461
Category	Term	Count	%	PValue	Genes	List Total	Pop Hits	Pop Total	Fold Enrichment	Bonferroni	Benjamini	FDR
UP_SEQ_FEATURE	repeat:Solcar 3	3	1.51515	0.316797	YDL198C, YFR045W, YER053C	198	34	5872	2.61676	1	0.999996	99.4635
UP_SEQ_FEATURE	repeat:Solcar 2	3	1.51515	0.316797	YDL198C, YFR045W, YER053C	198	34	5872	2.61676	1	0.999996	99.4635
UP_SEQ_FEATURE	repeat:Solcar 1	3	1.51515	0.316797	YDL198C, YFR045W, YER053C	198	34	5872	2.61676	1	0.999996	99.4635
INTERPRO	IPR018108:Mitochondrial substrate/solute carrier	3	1.51515	0.340935	YDL198C, YFR045W, YER053C	180	34	5048	2.47451	1	1	99.7068
INTERPRO	IPR023395:Mitochondrial carrier domain	3	1.51515	0.353973	YDL198C, YFR045W, YER053C	180	35	5048	2.40381	1	1	99.7783
Annotation Cluster 18	Enrichment Score: 0.48226667975815146
Category	Term	Count	%	PValue	Genes	List Total	Pop Hits	Pop Total	Fold Enrichment	Bonferroni	Benjamini	FDR
UP_KEYWORDS	Translocation	8	4.0404	0.00971619	YJL104W, YLR008C, YEL020W-A, YLR064W, YHR005C-A, YNL131W, YKL195W, YIL022W	198	72	5907	3.31481	0.76426	0.113451	10.9813
UP_KEYWORDS	Transport	28	14.1414	0.646244	YLR008C, YEL039C, YLR064W, YHR005C-A, YKL148C, YLL041C, YOR065W, YFR045W, YGR065C, YKR093W, YKL053C-A, YEL024W, YKL195W, YNL070W, YGR082W, YEL020W-A, YGL077C, YFR033C, YOR356W, YER053C, YBL045C, YJL104W, YDL198C, YNL064C, YDL120W, YNL131W, YHR009C, YIL022W	198	852	5907	0.980438	1	0.994062	99.9996
UP_KEYWORDS	Protein transport	12	6.06061	0.759114	YJL104W, YGR082W, YLR008C, YEL020W-A, YKR093W, YNL064C, YLR064W, YHR005C-A, YNL131W, YKL195W, YIL022W, YNL070W	198	389	5907	0.920308	1	0.998311	100
GOTERM_BP_DIRECT	GO:0015031~protein transport	12	6.06061	0.8201	YJL104W, YGR082W, YLR008C, YEL020W-A, YKR093W, YNL064C, YLR064W, YHR005C-A, YNL131W, YKL195W, YIL022W, YNL070W	195	390	5511	0.869586	1	0.999999	100
GOTERM_BP_DIRECT	GO:0006810~transport	19	9.59596	0.992204	YLR008C, YGR082W, YEL020W-A, YGL077C, YHR005C-A, YLR064W, YFR045W, YER053C, YJL104W, YGR065C, YDL198C, YKR093W, YDL120W, YNL064C, YNL131W, YHR009C, YKL195W, YIL022W, YNL070W	195	814	5511	0.659667	1	1	100
Annotation Cluster 19	Enrichment Score: 0.39974745811245016
Category	Term	Count	%	PValue	Genes	List Total	Pop Hits	Pop Total	Fold Enrichment	Bonferroni	Benjamini	FDR
INTERPRO	IPR003959:ATPase, AAA-type, core	5	2.52525	0.0309246	YER017C, YDR375C, YDR258C, YBL022C, YMR089C	180	34	5048	4.12418	0.999997	0.881882	35.5584
SMART	SM00382:SM00382	5	2.52525	0.121306	YER017C, YDR375C, YDR258C, YBL022C, YMR089C	38	86	1658	2.53672	0.989178	0.895969	68.192
INTERPRO	IPR003960:ATPase, AAA-type, conserved site	3	1.51515	0.169551	YER017C, YDR375C, YMR089C	180	21	5048	4.00635	1	0.99978	92.5642
INTERPRO	IPR003593:AAA+ ATPase domain	5	2.52525	0.364063	YER017C, YDR375C, YDR258C, YBL022C, YMR089C	180	86	5048	1.63049	1	0.999999	99.8221
GOTERM_MF_DIRECT	GO:0016887~ATPase activity	6	3.0303	0.478049	YER017C, YLR259C, YJL034W, YDR375C, YDR258C, YMR089C	180	121	4774	1.31515	1	0.992926	99.9707
GOTERM_BP_DIRECT	GO:0006508~proteolysis	6	3.0303	0.712046	YHR024C, YER017C, YFR006W, YLR163C, YBL022C, YMR089C	195	168	5511	1.00934	1	0.999986	100
UP_KEYWORDS	Protease	5	2.52525	0.748366	YHR024C, YER017C, YLR163C, YBL022C, YMR089C	198	151	5907	0.987859	1	0.998307	100
INTERPRO	IPR027417:P-loop containing nucleoside triphosphate hydrolase	10	5.05051	0.835571	YKL001C, YER017C, YLL001W, YLR069C, YOR187W, YDR375C, YGL129C, YDR258C, YBL022C, YMR089C	180	329	5048	0.852415	1	1	100
GOTERM_MF_DIRECT	GO:0008233~peptidase activity	5	2.52525	0.854929	YHR024C, YER017C, YLR163C, YBL022C, YMR089C	180	159	4774	0.834032	1	0.999997	100
UP_KEYWORDS	ATP-binding	16	8.08081	0.958191	YGL115W, YER017C, YKL001C, YCL050C, YLR259C, YNL073W, YDR258C, YGL129C, YBR169C, YMR089C, YPL240C, YJL034W, YDR375C, YBR082C, YIL022W, YBL022C	198	651	5907	0.733231	1	0.999989	100
UP_SEQ_FEATURE	nucleotide phosphate-binding region:ATP	7	3.53535	0.99233	YKL001C, YER017C, YDR375C, YGL129C, YBL022C, YIL022W, YMR089C	198	390	5872	0.532297	1	1	100
Annotation Cluster 20	Enrichment Score: 0.0777913286347538
Category	Term	Count	%	PValue	Genes	List Total	Pop Hits	Pop Total	Fold Enrichment	Bonferroni	Benjamini	FDR
UP_SEQ_FEATURE	nucleotide phosphate-binding region:GTP	3	1.51515	0.800965	YLL001W, YLR069C, YOR187W	198	88	5872	1.01102	1	1	100
GOTERM_MF_DIRECT	GO:0003924~GTPase activity	3	1.51515	0.808946	YLL001W, YLR069C, YOR187W	180	80	4774	0.994583	1	0.999988	100
UP_KEYWORDS	GTP-binding	3	1.51515	0.836154	YLL001W, YLR069C, YOR187W	198	96	5907	0.932292	1	0.999619	100
GOTERM_MF_DIRECT	GO:0005525~GTP binding	3	1.51515	0.901603	YLL001W, YLR069C, YOR187W	180	102	4774	0.780065	1	1	100
Annotation Cluster 21	Enrichment Score: 0.029370457307137544
Category	Term	Count	%	PValue	Genes	List Total	Pop Hits	Pop Total	Fold Enrichment	Bonferroni	Benjamini	FDR
INTERPRO	IPR027417:P-loop containing nucleoside triphosphate hydrolase	10	5.05051	0.835571	YKL001C, YER017C, YLL001W, YLR069C, YOR187W, YDR375C, YGL129C, YDR258C, YBL022C, YMR089C	180	329	5048	0.852415	1	1	100
UP_KEYWORDS	Nucleotide-binding	20	10.101	0.935413	YGL115W, YER017C, YKL001C, YCL050C, YLR259C, YNL073W, YLL001W, YLR069C, YJR069C, YDR258C, YGL129C, YBR169C, YMR089C, YPL240C, YJL034W, YDR375C, YOR187W, YBR082C, YIL022W, YBL022C	198	760	5907	0.785088	1	0.999969	100
GOTERM_MF_DIRECT	GO:0005524~ATP binding	19	9.59596	0.955498	YGL115W, YER017C, YKL001C, YCL050C, YLR259C, YNL073W, YDR258C, YGL129C, YBR169C, YMR089C, YPL240C, YOR020C, YJL034W, YNL064C, YDR375C, YFL016C, YBR082C, YIL022W, YBL022C	180	667	4774	0.755506	1	1	100
UP_KEYWORDS	ATP-binding	16	8.08081	0.958191	YGL115W, YER017C, YKL001C, YCL050C, YLR259C, YNL073W, YDR258C, YGL129C, YBR169C, YMR089C, YPL240C, YJL034W, YDR375C, YBR082C, YIL022W, YBL022C	198	651	5907	0.733231	1	0.999989	100
GOTERM_MF_DIRECT	GO:0000166~nucleotide binding	20	10.101	0.996504	YGL115W, YER017C, YKL001C, YCL050C, YLR259C, YNL073W, YLL001W, YLR069C, YJR069C, YDR258C, YGL129C, YBR169C, YMR089C, YPL240C, YJL034W, YDR375C, YOR187W, YBR082C, YIL022W, YBL022C	180	833	4774	0.636788	1	1	100
Annotation Cluster 22	Enrichment Score: 1.759171753092183E-4
Category	Term	Count	%	PValue	Genes	List Total	Pop Hits	Pop Total	Fold Enrichment	Bonferroni	Benjamini	FDR
UP_KEYWORDS	Endoplasmic reticulum	5	2.52525	0.999109	YGR038W, YJL034W, YLR064W, YBL011W, YHR072W	198	381	5907	0.391514	1	1	100
GOTERM_CC_DIRECT	GO:0005789~endoplasmic reticulum membrane	4	2.0202	0.99973	YGR038W, YLR064W, YBL011W, YHR072W	198	359	5772	0.324808	1	1	100
GOTERM_CC_DIRECT	GO:0005783~endoplasmic reticulum	5	2.52525	0.999946	YGR038W, YJL034W, YLR064W, YBL011W, YHR072W	198	465	5772	0.313457	1	1	100
Annotation Cluster 23	Enrichment Score: 5.7409588528790994E-5
Category	Term	Count	%	PValue	Genes	List Total	Pop Hits	Pop Total	Fold Enrichment	Bonferroni	Benjamini	FDR
UP_KEYWORDS	Transcription regulation	6	3.0303	0.999748	YGL115W, YDR296W, YCR097W, YOR298C-A, YNR052C, YDR308C	198	476	5907	0.37605	1	1	100
UP_KEYWORDS	Transcription	7	3.53535	0.99976	YGL115W, YDR296W, YCR097W, YGL070C, YOR298C-A, YNR052C, YDR308C	198	527	5907	0.396268	1	1	100
GOTERM_BP_DIRECT	GO:0006351~transcription, DNA-templated	7	3.53535	0.999902	YGL115W, YDR296W, YCR097W, YGL070C, YOR298C-A, YNR052C, YDR308C	195	529	5511	0.373971	1	1	100
GOTERM_BP_DIRECT	GO:0006355~regulation of transcription, DNA-templated	6	3.0303	0.999957	YGL115W, YDR296W, YCR097W, YOR298C-A, YNR052C, YDR308C	195	508	5511	0.333798	1	1	100
GOTERM_MF_DIRECT	GO:0003677~DNA binding	6	3.0303	0.999973	YDR296W, YCR097W, YNL007C, YGL070C, YOR298C-A, YBL022C	180	489	4774	0.325426	1	1	100
Annotation Cluster 24	Enrichment Score: 1.3620233675735776E-8
Category	Term	Count	%	PValue	Genes	List Total	Pop Hits	Pop Total	Fold Enrichment	Bonferroni	Benjamini	FDR
UP_KEYWORDS	Cytoplasm	25	12.6263	1	YDR214W, YGL115W, YGR211W, YCL050C, YDL110C, YDR047W, YHR104W, YGR142W, YHR121W, YJR069C, YNR033W, YGR147C, YLR304C, YPL240C, YGR088W, YNL007C, YNL064C, YOR298C-A, YKL053C-A, YNR052C, YHR009C, YBR101C, YLR216C, YHR087W, YJR133W	198	1591	5907	0.468783	1	1	100
UP_KEYWORDS	Nucleus	19	9.59596	1	YGL115W, YGR211W, YDR296W, YCL050C, YDL110C, YEL026W, YDR047W, YLR064W, YHR104W, YHR121W, YJR069C, YNL007C, YCR097W, YGL070C, YOR298C-A, YKL053C-A, YNR052C, YHR087W, YDR308C	198	1722	5907	0.329172	1	1	100
GOTERM_CC_DIRECT	GO:0005634~nucleus	25	12.6263	1	YGL115W, YGR211W, YCL050C, YDL110C, YEL026W, YDR047W, YLR064W, YHR104W, YGR142W, YDR031W, YCR097W, YER156C, YNL007C, YGL070C, YKL053C-A, YDR296W, YBL059C-A, YHR121W, YJR069C, YMR024W, YOR298C-A, YNR052C, YHR087W, YDR308C, YMR002W	198	2123	5772	0.343282	1	1	100

## Sheet: Glyc16C_HMtSu_v_Sc.dn
Annotation Cluster 1	Enrichment Score: 8.146036847810983
Category	Term	Count	%	PValue	Genes	List Total	Pop Hits	Pop Total	Fold Enrichment	Bonferroni	Benjamini	FDR
UP_KEYWORDS	Oxidoreductase	19	25.6757	1.03755e-09	YKL029C, YOR375C, YPL061W, YJR009C, YML131W, YJL026W, YIL094C, YJL052W, YBR145W, YJR025C, YER073W, YLR214W, YLR355C, YGR234W, YNR050C, YLR056W, YKL216W, YGR060W, YMR058W	74	256	5907	5.92446	1.31769e-07	1.31769e-07	1.20325e-06
GOTERM_BP_DIRECT	GO:0055114~oxidation-reduction process	20	27.027	7.95273e-09	YKL029C, YOR375C, YPL061W, YJR009C, YML131W, YJL026W, YIL094C, YJL052W, YBR145W, YJR025C, YER073W, YLR214W, YLR355C, YGR234W, YNR050C, YMR038C, YLR056W, YKL216W, YGR060W, YMR058W	69	330	5511	4.84058	1.62236e-06	1.62236e-06	1.00002e-05
GOTERM_MF_DIRECT	GO:0016491~oxidoreductase activity	19	25.6757	4.41942e-08	YKL029C, YOR375C, YPL061W, YJR009C, YML131W, YJL026W, YIL094C, YJL052W, YBR145W, YJR025C, YER073W, YLR214W, YLR355C, YGR234W, YNR050C, YLR056W, YKL216W, YGR060W, YMR058W	68	289	4774	4.61561	7.02685e-06	7.02685e-06	5.33068e-05
Annotation Cluster 2	Enrichment Score: 6.314057477023766
Category	Term	Count	%	PValue	Genes	List Total	Pop Hits	Pop Total	Fold Enrichment	Bonferroni	Benjamini	FDR
KEGG_PATHWAY	sce01130:Biosynthesis of antibiotics	19	25.6757	4.73537e-09	YHR208W, YPL061W, YJR009C, YMR120C, YIL094C, YGL253W, YDL182W, YJL052W, YBR145W, YDR248C, YER073W, YLR355C, YMR108W, YNR050C, YLR056W, YMR062C, YGR060W, YEL046C, YOR283W	40	219	2190	4.75	2.27298e-07	2.27298e-07	4.51924e-06
KEGG_PATHWAY	sce01100:Metabolic pathways	29	39.1892	1.54697e-07	YOR375C, YJR009C, YMR120C, YIL094C, YGL253W, YJL052W, YBR145W, YJR025C, YDR248C, YER073W, YLR355C, YMR108W, YKL008C, YKL216W, YMR062C, YEL046C, YOR283W, YHR208W, YPL061W, YLR231C, YIL053W, YJL026W, YDL182W, YLR328W, YGL009C, YOR303W, YNR050C, YLR056W, YGR060W	40	680	2190	2.33493	7.42545e-06	3.71273e-06	0.000147637
KEGG_PATHWAY	sce01230:Biosynthesis of amino acids	12	16.2162	4.92055e-06	YHR208W, YLR355C, YMR108W, YJR009C, YNR050C, YIL094C, YDL182W, YMR062C, YJL052W, YGL009C, YEL046C, YOR283W	40	123	2190	5.34146	0.000236159	7.87259e-05	0.00469587
KEGG_PATHWAY	sce01110:Biosynthesis of secondary metabolites	17	22.973	1.53787e-05	YHR208W, YPL061W, YJR009C, YMR120C, YGL253W, YJL052W, YGL009C, YBR145W, YDR248C, YER073W, YLR355C, YMR108W, YNR050C, YLR056W, YMR062C, YEL046C, YOR283W	40	294	2190	3.16582	0.000737911	0.000184529	0.0146758
Annotation Cluster 3	Enrichment Score: 2.8744855949933674
Category	Term	Count	%	PValue	Genes	List Total	Pop Hits	Pop Total	Fold Enrichment	Bonferroni	Benjamini	FDR
UP_KEYWORDS	Ubl conjugation	9	12.1622	0.00122048	YOR375C, YPL061W, YKR071C, YGR032W, YIL053W, YLR056W, YGR060W, YGL008C, YEL046C	74	173	5907	4.15271	0.143666	0.0192002	1.40628
UP_KEYWORDS	Isopeptide bond	8	10.8108	0.00123814	YOR375C, YPL061W, YGR032W, YIL053W, YLR056W, YGR060W, YGL008C, YEL046C	74	134	5907	4.76563	0.145588	0.0173304	1.4265
UP_SEQ_FEATURE	cross-link:Glycyl lysine isopeptide (Lys-Gly) (interchain with G-Cter in ubiquitin)	7	9.45946	0.00157487	YOR375C, YPL061W, YGR032W, YLR056W, YGR060W, YGL008C, YEL046C	74	102	5872	5.44568	0.269222	0.099269	1.95451
Annotation Cluster 4	Enrichment Score: 2.8470337169280726
Category	Term	Count	%	PValue	Genes	List Total	Pop Hits	Pop Total	Fold Enrichment	Bonferroni	Benjamini	FDR
UP_SEQ_FEATURE	nucleotide phosphate-binding region:NAD	6	8.10811	0.000292113	YBR145W, YOR375C, YER073W, YPL061W, YJR009C, YJL052W	74	48	5872	9.91892	0.0564812	0.0564812	0.365218
KEGG_PATHWAY	sce00010:Glycolysis / Gluconeogenesis	7	9.45946	0.00043972	YBR145W, YER073W, YPL061W, YJR009C, YGL253W, YJL052W, YOR283W	40	58	2190	6.60776	0.0208899	0.00351235	0.418863
UP_SEQ_FEATURE	active site:Nucleophile	7	9.45946	0.000973388	YBR093C, YOR303W, YER073W, YPL061W, YJR009C, YKL216W, YJL052W	74	93	5872	5.97268	0.176176	0.0923526	1.21223
GOTERM_MF_DIRECT	GO:0016620~oxidoreductase activity, acting on the aldehyde or oxo group of donors, NAD or NADP as acceptor	4	5.40541	0.00106567	YER073W, YPL061W, YJR009C, YJL052W	68	15	4774	18.7216	0.15594	0.0549435	1.27785
KEGG_PATHWAY	sce00071:Fatty acid degradation	3	4.05405	0.0436713	YBR145W, YER073W, YPL061W	40	19	2190	8.64474	0.882742	0.141955	34.6985
Annotation Cluster 5	Enrichment Score: 2.75315241423034
Category	Term	Count	%	PValue	Genes	List Total	Pop Hits	Pop Total	Fold Enrichment	Bonferroni	Benjamini	FDR
KEGG_PATHWAY	sce01230:Biosynthesis of amino acids	12	16.2162	4.92055e-06	YHR208W, YLR355C, YMR108W, YJR009C, YNR050C, YIL094C, YDL182W, YMR062C, YJL052W, YGL009C, YEL046C, YOR283W	40	123	2190	5.34146	0.000236159	7.87259e-05	0.00469587
GOTERM_BP_DIRECT	GO:0008652~cellular amino acid biosynthetic process	9	12.1622	2.30319e-05	YOR303W, YHR208W, YLR355C, YMR108W, YNR050C, YIL094C, YDL182W, YMR062C, YGL009C	69	98	5511	7.33496	0.00468754	0.00234653	0.0289579
UP_KEYWORDS	Amino-acid biosynthesis	9	12.1622	2.38201e-05	YOR303W, YHR208W, YLR355C, YMR108W, YNR050C, YIL094C, YDL182W, YMR062C, YGL009C	74	98	5907	7.33081	0.00302062	0.000604855	0.0276209
KEGG_PATHWAY	sce01210:2-Oxocarboxylic acid metabolism	7	9.45946	2.38297e-05	YHR208W, YLR355C, YMR108W, YIL094C, YDL182W, YMR062C, YGL009C	40	35	2190	10.95	0.00114319	0.000228742	0.0227397
GOTERM_BP_DIRECT	GO:0009082~branched-chain amino acid biosynthetic process	4	5.40541	0.000470445	YHR208W, YLR355C, YMR108W, YGL009C	69	13	5511	24.5753	0.0915299	0.0314913	0.589958
UP_KEYWORDS	Branched-chain amino acid biosynthesis	4	5.40541	0.000473904	YHR208W, YLR355C, YMR108W, YGL009C	74	13	5907	24.5613	0.0584238	0.00856313	0.548211
KEGG_PATHWAY	sce00290:Valine, leucine and isoleucine biosynthesis	4	5.40541	0.00102866	YHR208W, YLR355C, YMR108W, YGL009C	40	12	2190	18.25	0.0482009	0.00703248	0.97741
GOTERM_BP_DIRECT	GO:0009099~valine biosynthetic process	3	4.05405	0.00217962	YHR208W, YLR355C, YMR108W	69	6	5511	39.9348	0.359258	0.105314	2.70648
GOTERM_BP_DIRECT	GO:0009097~isoleucine biosynthetic process	3	4.05405	0.00633343	YHR208W, YLR355C, YMR108W	69	10	5511	23.9609	0.726411	0.149572	7.67855
KEGG_PATHWAY	sce00770:Pantothenate and CoA biosynthesis	3	4.05405	0.0280391	YHR208W, YLR355C, YMR108W	40	15	2190	10.95	0.744646	0.116709	23.7701
GOTERM_CC_DIRECT	GO:0005759~mitochondrial matrix	5	6.75676	0.0533057	YKL029C, YHR208W, YER073W, YGR234W, YMR062C	70	119	5772	3.46459	0.958297	0.470296	42.0167
UP_KEYWORDS	Mitochondrion	14	18.9189	0.143243	YKL029C, YHR208W, YOR271C, YNL036W, YKR042W, YIL094C, YER073W, YLR355C, YJR095W, YMR108W, YKR071C, YMR038C, YKL120W, YMR062C	74	765	5907	1.46084	1	0.544049	83.3525
UP_SEQ_FEATURE	transit peptide:Mitochondrion	7	9.45946	0.213773	YKL029C, YHR208W, YER073W, YLR355C, YMR108W, YIL094C, YMR062C	74	324	5872	1.71438	1	0.987107	95.081
UP_KEYWORDS	Transit peptide	7	9.45946	0.306482	YKL029C, YHR208W, YER073W, YLR355C, YMR108W, YIL094C, YMR062C	74	370	5907	1.51019	1	0.76601	98.5654
Annotation Cluster 6	Enrichment Score: 2.676815511474932
Category	Term	Count	%	PValue	Genes	List Total	Pop Hits	Pop Total	Fold Enrichment	Bonferroni	Benjamini	FDR
UP_KEYWORDS	NAD	9	12.1622	1.89511e-05	YKL029C, YBR145W, YER073W, YJR009C, YGR234W, YIL094C, YLR328W, YGR060W, YJL052W	74	95	5907	7.5623	0.00240391	0.000601521	0.0219754
UP_SEQ_FEATURE	binding site:NAD	4	5.40541	0.00348405	YKL029C, YBR145W, YJR009C, YJL052W	74	25	5872	12.6962	0.500694	0.159396	4.27678
GOTERM_MF_DIRECT	GO:0051287~NAD binding	4	5.40541	0.00607475	YKL029C, YJR009C, YIL094C, YJL052W	68	27	4774	10.4009	0.620474	0.176149	7.08609
KEGG_PATHWAY	sce01200:Carbon metabolism	6	8.10811	0.0489206	YKL029C, YDR248C, YJR009C, YGL253W, YJL052W, YOR283W	40	114	2190	2.88158	0.909966	0.148286	38.0402
Annotation Cluster 7	Enrichment Score: 2.1446568975165317
Category	Term	Count	%	PValue	Genes	List Total	Pop Hits	Pop Total	Fold Enrichment	Bonferroni	Benjamini	FDR
GOTERM_BP_DIRECT	GO:0019363~pyridine nucleotide biosynthetic process	3	4.05405	0.00633343	YJR025C, YLR231C, YLR328W	69	10	5511	23.9609	0.726411	0.149572	7.67855
UP_KEYWORDS	Pyridine nucleotide biosynthesis	3	4.05405	0.00635818	YJR025C, YLR231C, YLR328W	74	10	5907	23.9473	0.555172	0.0652775	7.13019
GOTERM_BP_DIRECT	GO:0009435~NAD biosynthetic process	3	4.05405	0.00914234	YJR025C, YLR231C, YLR328W	69	12	5511	19.9674	0.846433	0.187939	10.9071
Annotation Cluster 8	Enrichment Score: 2.1017468818923017
Category	Term	Count	%	PValue	Genes	List Total	Pop Hits	Pop Total	Fold Enrichment	Bonferroni	Benjamini	FDR
GOTERM_BP_DIRECT	GO:0019878~lysine biosynthetic process via aminoadipic acid	3	4.05405	0.00633343	YNR050C, YIL094C, YDL182W	69	10	5511	23.9609	0.726411	0.149572	7.67855
GOTERM_BP_DIRECT	GO:0009085~lysine biosynthetic process	3	4.05405	0.00633343	YNR050C, YIL094C, YDL182W	69	10	5511	23.9609	0.726411	0.149572	7.67855
UP_KEYWORDS	Lysine biosynthesis	3	4.05405	0.00635818	YNR050C, YIL094C, YDL182W	74	10	5907	23.9473	0.555172	0.0652775	7.13019
KEGG_PATHWAY	sce00300:Lysine biosynthesis	3	4.05405	0.0153604	YNR050C, YIL094C, YDL182W	40	11	2190	14.9318	0.524324	0.0792417	13.7336
Annotation Cluster 9	Enrichment Score: 1.8044661089352678
Category	Term	Count	%	PValue	Genes	List Total	Pop Hits	Pop Total	Fold Enrichment	Bonferroni	Benjamini	FDR
KEGG_PATHWAY	sce00010:Glycolysis / Gluconeogenesis	7	9.45946	0.00043972	YBR145W, YER073W, YPL061W, YJR009C, YGL253W, YJL052W, YOR283W	40	58	2190	6.60776	0.0208899	0.00351235	0.418863
GOTERM_BP_DIRECT	GO:0006006~glucose metabolic process	3	4.05405	0.0270882	YJR009C, YGL253W, YJL052W	69	21	5511	11.4099	0.99631	0.428917	29.2007
GOTERM_BP_DIRECT	GO:0006096~glycolytic process	3	4.05405	0.040305	YJR009C, YGL253W, YJL052W	69	26	5511	9.21572	0.999773	0.503104	40.3881
UP_KEYWORDS	Glycolysis	3	4.05405	0.0404449	YJR009C, YGL253W, YJL052W	74	26	5907	9.2105	0.994717	0.31238	38.0468
KEGG_PATHWAY	sce01200:Carbon metabolism	6	8.10811	0.0489206	YKL029C, YDR248C, YJR009C, YGL253W, YJL052W, YOR283W	40	114	2190	2.88158	0.909966	0.148286	38.0402
Annotation Cluster 10	Enrichment Score: 1.0826081712849145
Category	Term	Count	%	PValue	Genes	List Total	Pop Hits	Pop Total	Fold Enrichment	Bonferroni	Benjamini	FDR
GOTERM_CC_DIRECT	GO:0009277~fungal-type cell wall	6	8.10811	0.00443131	YOR247W, YBR093C, YJR009C, YBR162C, YKR042W, YJL052W	70	91	5772	5.43673	0.227086	0.227086	4.32246
GOTERM_CC_DIRECT	GO:0005576~extracellular region	5	6.75676	0.0384868	YOR247W, YBR093C, YBR162C, YKR042W, YOL011W	70	107	5772	3.85314	0.897339	0.433955	32.3269
UP_KEYWORDS	Secreted	4	5.40541	0.0897048	YOR247W, YBR093C, YBR162C, YKR042W	74	86	5907	3.71276	0.999993	0.484762	66.3772
UP_SEQ_FEATURE	signal peptide	7	9.45946	0.143594	YOR247W, YBR093C, YLR214W, YBR162C, YKR042W, YOL011W, YMR058W	74	286	5872	1.94217	1	0.954256	85.6482
UP_KEYWORDS	Signal	7	9.45946	0.150875	YOR247W, YBR093C, YLR214W, YBR162C, YKR042W, YOL011W, YMR058W	74	292	5907	1.9136	1	0.550165	84.9935
UP_SEQ_FEATURE	glycosylation site:N-linked (GlcNAc...)	8	10.8108	0.231116	YOR247W, YBR093C, YLR214W, YBR162C, YKL008C, YOL011W, YMR011W, YMR058W	74	402	5872	1.57913	1	0.9872	96.2799
UP_KEYWORDS	Glycoprotein	8	10.8108	0.344747	YOR247W, YBR093C, YLR214W, YBR162C, YKL008C, YOL011W, YMR011W, YMR058W	74	462	5907	1.38224	1	0.793826	99.2572
Annotation Cluster 11	Enrichment Score: 1.077947708443115
Category	Term	Count	%	PValue	Genes	List Total	Pop Hits	Pop Total	Fold Enrichment	Bonferroni	Benjamini	FDR
GOTERM_BP_DIRECT	GO:0006811~ion transport	7	9.45946	0.00289001	YMR266W, YLR214W, YOR271C, YIL121W, YGL008C, YMR058W, YMR319C	69	116	5511	4.81972	0.445903	0.0937161	3.57391
UP_KEYWORDS	Ion transport	7	9.45946	0.00294005	YMR266W, YLR214W, YOR271C, YIL121W, YGL008C, YMR058W, YMR319C	74	116	5907	4.81699	0.31198	0.0367032	3.35698
UP_KEYWORDS	Iron transport	4	5.40541	0.00383932	YLR214W, YOR271C, YMR058W, YMR319C	74	26	5907	12.2807	0.386473	0.0434402	4.363
GOTERM_BP_DIRECT	GO:0055072~iron ion homeostasis	4	5.40541	0.00472097	YLR214W, YOR271C, YMR058W, YMR319C	69	28	5511	11.4099	0.619153	0.128821	5.77691
GOTERM_CC_DIRECT	GO:0005886~plasma membrane	13	17.5676	0.00787856	YOL019W, YJR009C, YMR120C, YJL052W, YGL008C, YMR319C, YNL180C, YLR214W, YIL121W, YOL011W, YGR060W, YMR011W, YMR058W	70	462	5772	2.32022	0.367937	0.204976	7.568
UP_KEYWORDS	Cell membrane	7	9.45946	0.0627374	YOL019W, YNL180C, YLR214W, YIL121W, YOL011W, YGL008C, YMR058W	74	229	5907	2.44004	0.999733	0.402072	52.8291
GOTERM_BP_DIRECT	GO:0055085~transmembrane transport	7	9.45946	0.0642098	YJR095W, YOR271C, YIL121W, YKL120W, YMR011W, YGL008C, YMR319C	69	231	5511	2.42029	0.999999	0.619785	56.5909
UP_SEQ_FEATURE	topological domain:Extracellular	8	10.8108	0.110232	YLR214W, YGR032W, YML131W, YIL121W, YMR011W, YGL008C, YMR058W, YMR319C	74	327	5872	1.94132	1	0.924412	76.839
GOTERM_CC_DIRECT	GO:0005887~integral component of plasma membrane	4	5.40541	0.166674	YIL121W, YMR011W, YGL008C, YMR319C	70	118	5772	2.79516	0.999974	0.691187	83.7011
UP_SEQ_FEATURE	transmembrane region	18	24.3243	0.268348	YOL019W, YOR271C, YDR281C, YGR032W, YML131W, YGL008C, YMR319C, YMR266W, YNR019W, YJR095W, YLR214W, YKL008C, YIL121W, YKL120W, YLR056W, YMR011W, YGR060W, YMR058W	74	1164	5872	1.22708	1	0.988219	98.002
UP_KEYWORDS	Transmembrane helix	18	24.3243	0.272132	YOL019W, YOR271C, YDR281C, YGR032W, YML131W, YGL008C, YMR319C, YMR266W, YNR019W, YJR095W, YLR214W, YKL008C, YIL121W, YKL120W, YLR056W, YMR011W, YGR060W, YMR058W	74	1174	5907	1.22388	1	0.739371	97.4869
UP_KEYWORDS	Transmembrane	18	24.3243	0.279594	YOL019W, YOR271C, YDR281C, YGR032W, YML131W, YGL008C, YMR319C, YMR266W, YNR019W, YJR095W, YLR214W, YKL008C, YIL121W, YKL120W, YLR056W, YMR011W, YGR060W, YMR058W	74	1180	5907	1.21766	1	0.739068	97.7699
UP_SEQ_FEATURE	topological domain:Cytoplasmic	11	14.8649	0.358171	YOL019W, YLR214W, YGR032W, YML131W, YKL008C, YIL121W, YLR056W, YMR011W, YGL008C, YMR058W, YMR319C	74	693	5872	1.25955	1	0.997213	99.6126
GOTERM_CC_DIRECT	GO:0016021~integral component of membrane	18	24.3243	0.409638	YOL019W, YOR271C, YDR281C, YGR032W, YML131W, YGL008C, YMR319C, YMR266W, YNR019W, YJR095W, YLR214W, YKL008C, YIL121W, YKL120W, YLR056W, YMR011W, YGR060W, YMR058W	70	1321	5772	1.12356	1	0.937889	99.4718
GOTERM_CC_DIRECT	GO:0016020~membrane	22	29.7297	0.519712	YOL019W, YOR271C, YDR281C, YGR032W, YML131W, YKR042W, YGL008C, YMR319C, YMR266W, YNL180C, YLR214W, YNR019W, YJR095W, YLR228C, YKL008C, YIL121W, YOL011W, YKL120W, YLR056W, YMR011W, YGR060W, YMR058W	70	1736	5772	1.04496	1	0.97112	99.9322
UP_KEYWORDS	Transport	11	14.8649	0.621543	YMR266W, YLR214W, YJR095W, YOR271C, YKL143W, YIL121W, YKL120W, YMR011W, YGL008C, YMR058W, YMR319C	74	852	5907	1.0306	1	0.961124	99.9987
UP_KEYWORDS	Membrane	21	28.3784	0.657459	YOL019W, YOR271C, YDR281C, YGR032W, YML131W, YKR042W, YGL008C, YMR319C, YMR266W, YNL180C, YLR214W, YNR019W, YJR095W, YKL008C, YIL121W, YOL011W, YKL120W, YLR056W, YMR011W, YGR060W, YMR058W	74	1709	5907	0.980872	1	0.969462	99.9996
GOTERM_BP_DIRECT	GO:0006810~transport	10	13.5135	0.691912	YMR266W, YJR095W, YOR271C, YKL143W, YIL121W, YKL120W, YMR011W, YGL008C, YMR058W, YMR319C	69	814	5511	0.981199	1	0.999994	100
Annotation Cluster 12	Enrichment Score: 0.8760202765310406
Category	Term	Count	%	PValue	Genes	List Total	Pop Hits	Pop Total	Fold Enrichment	Bonferroni	Benjamini	FDR
GOTERM_MF_DIRECT	GO:0043565~sequence-specific DNA binding	6	8.10811	0.0742939	YMR136W, YPR013C, YER169W, YLR228C, YFL021W, YMR016C	68	161	4774	2.61637	0.999995	0.826835	60.5905
UP_KEYWORDS	Zinc	10	13.5135	0.129353	YMR136W, YBR145W, YPR013C, YER169W, YLR228C, YLR136C, YFL021W, YNL036W, YNL227C, YMR038C	74	475	5907	1.68051	1	0.534602	79.9392
UP_KEYWORDS	Zinc-finger	6	8.10811	0.245025	YMR136W, YPR013C, YER169W, YLR136C, YFL021W, YNL227C	74	272	5907	1.76083	1	0.707969	96.1596
Annotation Cluster 13	Enrichment Score: 0.85763036511881
Category	Term	Count	%	PValue	Genes	List Total	Pop Hits	Pop Total	Fold Enrichment	Bonferroni	Benjamini	FDR
UP_SEQ_FEATURE	zinc finger region:C2H2-type 1	3	4.05405	0.0732411	YPR013C, YER169W, YNL227C	74	36	5872	6.61261	1	0.884943	61.4253
SMART	SM00355:SM00355	3	4.05405	0.124025	YPR013C, YER169W, YNL227C	21	51	1658	4.64426	0.938009	0.938009	64.0284
INTERPRO	IPR007087:Zinc finger, C2H2	3	4.05405	0.147353	YPR013C, YER169W, YNL227C	71	49	5048	4.35297	1	0.999961	86.234
INTERPRO	IPR015880:Zinc finger, C2H2-like	3	4.05405	0.157042	YPR013C, YER169W, YNL227C	71	51	5048	4.18227	1	0.999713	88.0582
UP_KEYWORDS	Zinc-finger	6	8.10811	0.245025	YMR136W, YPR013C, YER169W, YLR136C, YFL021W, YNL227C	74	272	5907	1.76083	1	0.707969	96.1596
Annotation Cluster 14	Enrichment Score: 0.6678903816314131
Category	Term	Count	%	PValue	Genes	List Total	Pop Hits	Pop Total	Fold Enrichment	Bonferroni	Benjamini	FDR
KEGG_PATHWAY	sce00100:Steroid biosynthesis	3	4.05405	0.0355152	YNR019W, YLR056W, YGR060W	40	17	2190	9.66176	0.82373	0.124989	29.1856
UP_KEYWORDS	Lipid biosynthesis	4	5.40541	0.0758105	YLR099C, YKL008C, YLR056W, YGR060W	74	80	5907	3.99122	0.999955	0.4451	59.9199
UP_KEYWORDS	Lipid metabolism	5	6.75676	0.101822	YLR099C, YKL008C, YOL011W, YLR056W, YGR060W	74	144	5907	2.77168	0.999999	0.512175	71.2168
GOTERM_BP_DIRECT	GO:0006629~lipid metabolic process	5	6.75676	0.119342	YLR099C, YKL008C, YOL011W, YLR056W, YGR060W	69	153	5511	2.61012	1	0.802169	79.771
GOTERM_CC_DIRECT	GO:0005789~endoplasmic reticulum membrane	4	5.40541	0.812478	YNR019W, YKL008C, YLR056W, YGR060W	70	359	5772	0.918743	1	0.998454	100
UP_KEYWORDS	Endoplasmic reticulum	4	5.40541	0.859084	YNR019W, YKL008C, YLR056W, YGR060W	74	381	5907	0.838051	1	0.996935	100
GOTERM_CC_DIRECT	GO:0005783~endoplasmic reticulum	4	5.40541	0.924997	YNR019W, YKL008C, YLR056W, YGR060W	70	465	5772	0.709309	1	0.999916	100
Annotation Cluster 15	Enrichment Score: 0.31393420044751263
Category	Term	Count	%	PValue	Genes	List Total	Pop Hits	Pop Total	Fold Enrichment	Bonferroni	Benjamini	FDR
GOTERM_MF_DIRECT	GO:0043565~sequence-specific DNA binding	6	8.10811	0.0742939	YMR136W, YPR013C, YER169W, YLR228C, YFL021W, YMR016C	68	161	4774	2.61637	0.999995	0.826835	60.5905
GOTERM_MF_DIRECT	GO:0003700~transcription factor activity, sequence-specific DNA binding	3	4.05405	0.26286	YMR136W, YFL021W, YMR016C	68	71	4774	2.96645	1	0.987824	97.4742
GOTERM_MF_DIRECT	GO:0003677~DNA binding	8	10.8108	0.537626	YMR136W, YGL169W, YPR013C, YER169W, YLR228C, YFL021W, YML098W, YMR016C	68	489	4774	1.14856	1	0.99992	99.9909
UP_KEYWORDS	DNA-binding	6	8.10811	0.554103	YMR136W, YGL169W, YER169W, YLR228C, YFL021W, YMR016C	74	399	5907	1.20037	1	0.937479	99.9914
GOTERM_BP_DIRECT	GO:0006355~regulation of transcription, DNA-templated	6	8.10811	0.764255	YMR136W, YER169W, YLR228C, YFL021W, YML098W, YMR016C	69	508	5511	0.943341	1	0.999999	100
UP_KEYWORDS	Transcription regulation	5	6.75676	0.850928	YER169W, YLR228C, YFL021W, YML098W, YMR016C	74	476	5907	0.838491	1	0.996834	100
UP_KEYWORDS	Transcription	5	6.75676	0.901358	YER169W, YLR228C, YFL021W, YML098W, YMR016C	74	527	5907	0.757347	1	0.998551	100
GOTERM_BP_DIRECT	GO:0006351~transcription, DNA-templated	5	6.75676	0.903131	YER169W, YLR228C, YFL021W, YML098W, YMR016C	69	529	5511	0.754911	1	1	100
Annotation Cluster 16	Enrichment Score: 0.041036975897029634
Category	Term	Count	%	PValue	Genes	List Total	Pop Hits	Pop Total	Fold Enrichment	Bonferroni	Benjamini	FDR
UP_KEYWORDS	ATP-binding	7	9.45946	0.830333	YDR248C, YOR303W, YGL169W, YGL253W, YLR328W, YNR029C, YGL008C	74	651	5907	0.858326	1	0.996419	100
UP_KEYWORDS	Nucleotide-binding	8	10.8108	0.846515	YDR248C, YOR303W, YGL169W, YNL180C, YGL253W, YLR328W, YNR029C, YGL008C	74	760	5907	0.840256	1	0.996988	100
GOTERM_MF_DIRECT	GO:0005524~ATP binding	7	9.45946	0.922072	YDR248C, YOR303W, YGL169W, YGL253W, YLR328W, YNR029C, YGL008C	68	667	4774	0.736793	1	1	100
INTERPRO	IPR027417:P-loop containing nucleoside triphosphate hydrolase	3	4.05405	0.948568	YDR248C, YNL180C, YNR029C	71	329	5048	0.648315	1	1	100
UP_SEQ_FEATURE	nucleotide phosphate-binding region:ATP	3	4.05405	0.959824	YDR248C, YGL253W, YNR029C	74	390	5872	0.610395	1	1	100
GOTERM_MF_DIRECT	GO:0000166~nucleotide binding	8	10.8108	0.961315	YDR248C, YOR303W, YGL169W, YNL180C, YGL253W, YLR328W, YNR029C, YGL008C	68	833	4774	0.674246	1	1	100

## Sheet: Glyc28C_HMtSu_v_Sc.up
Annotation Cluster 1	Enrichment Score: 42.18369288725118
Category	Term	Count	%	PValue	Genes	List Total	Pop Hits	Pop Total	Fold Enrichment	Bonferroni	Benjamini	FDR
UP_KEYWORDS	Mitochondrion	122	60.396	1.19056e-58	YLR295C, YLR008C, YHR147C, YNL177C, YDR337W, YKL016C, YGR084C, YKL040C, YJL166W, YHR059W, YDL181W, YMR286W, YOL096C, YHR051W, YNL005C, YMR193W, YLR163C, YKR087C, YJR101W, YNL306W, YPL173W, YKL195W, YGR222W, YCR003W, YOR158W, YKL003C, YFR033C, YML009C, YBL059C-A, YBR185C, YGR236C, YJL104W, YNL122C, YGR215W, YNL131W, YOR354C, YGR165W, YDR511W, YCR071C, YKL141W, YPR166C, YNL081C, YER182W, YDR175C, Y…	202	765	5907	4.66352	1.77393e-56	1.77393e-56	1.42008e-55
UP_SEQ_FEATURE	transit peptide:Mitochondrion	68	33.6634	2.20725e-36	YBR024W, YLR295C, YHR147C, YNL177C, YDR337W, YGR084C, YKR006C, YKL040C, YDL181W, YHR059W, YOL096C, YHR051W, YNL005C, YMR193W, YLR163C, YNL306W, YGL187C, YKL195W, YCR003W, YAL044C, YNL315C, YDR116C, YMR064W, YBR185C, YOR286W, YOR354C, YGL068W, YBL038W, YGR165W, YDR511W, YBR282W, YCR071C, YKL141W, YDR494W, YPR166C, YLR164W, YLR069C, YBR251W, YDR175C, YNL284C, YFR049W, YER050C, YMR097C, YDR298C, YBR…	202	324	5872	6.10097	6.99698e-34	6.99698e-34	2.97433e-33
UP_KEYWORDS	Transit peptide	69	34.1584	1.06984e-33	YBR024W, YLR295C, YHR147C, YNL177C, YDR337W, YGR084C, YKR006C, YKL040C, YDL181W, YHR059W, YOL096C, YHR051W, YNL005C, YMR193W, YLR163C, YNL306W, YGL187C, YKL195W, YCR003W, YAL044C, YNL315C, YDR116C, YMR064W, YBR185C, YNL122C, YOR286W, YOR354C, YGL068W, YBL038W, YGR165W, YDR511W, YBR282W, YCR071C, YKL141W, YDR494W, YPR166C, YLR164W, YLR069C, YBR251W, YDR175C, YNL284C, YFR049W, YER050C, YMR097C, YDR…	202	370	5907	5.45334	1.59407e-31	5.31356e-32	1.27609e-30
Annotation Cluster 2	Enrichment Score: 26.188071671221692
Category	Term	Count	%	PValue	Genes	List Total	Pop Hits	Pop Total	Fold Enrichment	Bonferroni	Benjamini	FDR
GOTERM_BP_DIRECT	GO:0032543~mitochondrial translation	54	26.7327	2.36773e-48	YHR147C, YDR337W, YNL177C, YGR084C, YPL118W, YDL045W-A, YKR006C, YMR286W, YNL005C, YMR193W, YJR101W, YNL306W, YPL173W, YCR003W, YOR158W, YKL003C, YML009C, YDR116C, YKL170W, YNL122C, YGR215W, YGL068W, YGR076C, YGR165W, YBL038W, YBR282W, YCR071C, YNR022C, YDR494W, YPR166C, YNL081C, YLR069C, YPR100W, YBR251W, YDR175C, YNL284C, YFR049W, YER050C, YMR097C, YBR122C, YOR150W, YKR085C, YDR296W, YNL137C, Y…	190	118	5511	13.2736	7.15053e-46	7.15053e-46	3.1672e-45
UP_KEYWORDS	Ribosomal protein	57	28.2178	8.29498e-36	YHR147C, YNL096C, YDR337W, YNL177C, YGR084C, YPL118W, YDL045W-A, YKR006C, YMR286W, YIL069C, YNL005C, YMR193W, YJR101W, YNL306W, YPL173W, YCR003W, YOR158W, YKL003C, YPR102C, YML009C, YDR116C, YKL170W, YNL122C, YGR215W, YGL068W, YGR076C, YGR165W, YBL038W, YBR282W, YCR071C, YNR022C, YDR494W, YPR166C, YNL081C, YPR100W, YBR251W, YDR175C, YNL284C, YFR049W, YER050C, YBR122C, YOR150W, YKR085C, YNL137C, Y…	202	216	5907	7.71679	1.23595e-33	6.17976e-34	9.89413e-33
GOTERM_MF_DIRECT	GO:0003735~structural constituent of ribosome	59	29.2079	1.44058e-34	YHR147C, YNL096C, YDR337W, YNL177C, YGR084C, YPL118W, YDL045W-A, YKR006C, YMR286W, YIL069C, YNL005C, YMR193W, YJR101W, YNL306W, YPL173W, YOR158W, YCR003W, YNL002C, YKL003C, YPR102C, YML009C, YDR116C, YKL170W, YNL122C, YGR215W, YGL068W, YGR076C, YGR165W, YBL038W, YBR282W, YCR071C, YNR022C, YDR494W, YPR166C, YNL081C, YPR100W, YBR251W, YDR175C, YNL284C, YFR049W, YER050C, YBR122C, YOR150W, YKR085C, Y…	178	233	4774	6.79139	2.83795e-32	2.83795e-32	1.80115e-31
GOTERM_CC_DIRECT	GO:0030529~ribonucleoprotein complex	61	30.198	8.63803e-31	YHR147C, YNL096C, YDR337W, YNL177C, YGR084C, YPL118W, YEL026W, YDL045W-A, YKR006C, YMR286W, YIL069C, YNL005C, YMR193W, YJR101W, YNL306W, YDL208W, YPL173W, YOR158W, YCR003W, YKL003C, YPR102C, YML009C, YDR116C, YKL170W, YNL122C, YGR215W, YGL068W, YGR076C, YGR165W, YBL038W, YBR282W, YCR071C, YNR022C, YLR197W, YDR494W, YPR166C, YNL081C, YPR100W, YBR251W, YDR175C, YNL284C, YFR049W, YER050C, YDL051W, Y…	199	308	5772	5.7445	1.11431e-28	5.57153e-29	1.00456e-27
UP_KEYWORDS	Ribonucleoprotein	60	29.703	2.76671e-30	YHR147C, YNL096C, YDR337W, YNL177C, YGR084C, YPL118W, YEL026W, YDL045W-A, YKR006C, YMR286W, YIL069C, YNL005C, YMR193W, YJR101W, YNL306W, YDL208W, YPL173W, YOR158W, YCR003W, YKL003C, YPR102C, YML009C, YDR116C, YKL170W, YNL122C, YGR215W, YGL068W, YGR076C, YGR165W, YBL038W, YBR282W, YCR071C, YNR022C, YLR197W, YDR494W, YPR166C, YNL081C, YPR100W, YBR251W, YDR175C, YNL284C, YFR049W, YER050C, YBR122C, Y…	202	304	5907	5.77156	4.12239e-28	1.0306e-28	3.30008e-27
GOTERM_CC_DIRECT	GO:0005762~mitochondrial large ribosomal subunit	29	14.3564	6.42928e-29	YNR022C, YHR147C, YNL177C, YKR006C, YPR100W, YNL284C, YMR286W, YNL005C, YBR122C, YMR193W, YOR150W, YPL173W, YKR085C, YCR003W, YDR296W, YML009C, YDR116C, YMR225C, YGR220C, YKL170W, YNL122C, YJL096W, YGL068W, YDR237W, YGR076C, YLR312W-A, YBL038W, YBR282W, YCR071C	199	50	5772	16.8229	8.29377e-27	2.76459e-27	7.47691e-26
GOTERM_CC_DIRECT	GO:0005840~ribosome	58	28.7129	1.21916e-28	YHR147C, YNL096C, YDR337W, YNL177C, YGR084C, YPL118W, YDL045W-A, YKR006C, YMR286W, YIL069C, YNL005C, YMR193W, YJR101W, YNL306W, YPL173W, YOR158W, YCR003W, YKL003C, YPR102C, YML009C, YDR116C, YHR121W, YKL170W, YNL122C, YGR215W, YGL068W, YGR076C, YGR165W, YBL038W, YBR282W, YCR071C, YNR022C, YDR494W, YPR166C, YNL081C, YPR100W, YBR251W, YDR175C, YNL284C, YFR049W, YER050C, YBR122C, YOR150W, YKR085C, Y…	199	299	5772	5.62639	1.57272e-26	3.93179e-27	1.41782e-25
GOTERM_BP_DIRECT	GO:0006412~translation	42	20.7921	1.5531e-16	YHR147C, YNL096C, YDR337W, YNL177C, YPR166C, YNL081C, YLR069C, YBR251W, YNL284C, YMR286W, YER050C, YIL069C, YDR429C, YNL005C, YOR150W, YNL306W, YPL173W, YBR143C, YCR003W, YHL001W, YKL003C, YPR102C, YML009C, YDR116C, YBL090W, YMR260C, YPR016C, YGR220C, YKL170W, YNL122C, YBR146W, YDR023W, YMR158W, YGL068W, YDR237W, YOR276W, YBL038W, YCR071C, YBR282W, YFL034C-A, YMR188C, YER102W	190	274	5511	4.44606	3.35287e-14	1.67644e-14	1.44329e-13
KEGG_PATHWAY	sce03010:Ribosome	25	12.3762	2.88033e-08	YNL002C, YHL001W, YHR147C, YNL096C, YDR337W, YKL003C, YPR166C, YPR102C, YNL081C, YBR251W, YNL284C, YER050C, YGR220C, YIL069C, YBR146W, YMR193W, YOR150W, YDR237W, YGL068W, YNL306W, YFL034C-A, YPL173W, YMR188C, YER102W, YCR003W	87	180	2190	3.49617	1.23854e-06	6.1927e-07	2.68043e-05
GOTERM_CC_DIRECT	GO:0005622~intracellular	24	11.8812	5.55082e-07	YHL001W, YNL137C, YHR147C, YPR166C, YDR337W, YNL096C, YPR102C, YKL009W, YNL081C, YML009C, YLR069C, YER050C, YGR220C, YIL069C, YNL122C, YNL005C, YGL068W, YBL038W, YCR071C, YDR063W, YFL034C-A, YPL173W, YMR188C, YER102W	199	209	5772	3.33072	7.1603e-05	1.02293e-05	0.000645529
Annotation Cluster 3	Enrichment Score: 5.316859308363164
Category	Term	Count	%	PValue	Genes	List Total	Pop Hits	Pop Total	Fold Enrichment	Bonferroni	Benjamini	FDR
GOTERM_BP_DIRECT	GO:0006122~mitochondrial electron transport, ubiquinol to cytochrome c	8	3.9604	7.20327e-08	YGR183C, YEL039C, YHR001W-A, YFR033C, YLR163C, YJL166W, YEL024W, YDR529C	190	13	5511	17.8494	2.17537e-05	7.25127e-06	9.6355e-05
GOTERM_CC_DIRECT	GO:0005750~mitochondrial respiratory chain complex III	7	3.46535	6.05026e-07	YGR183C, YHR001W-A, YFR033C, YLR163C, YJL166W, YEL024W, YDR529C	199	11	5772	18.4577	7.80454e-05	9.75601e-06	0.000703612
GOTERM_MF_DIRECT	GO:0008121~ubiquinol-cytochrome-c reductase activity	6	2.9703	7.39662e-06	YGR183C, YHR001W-A, YFR033C, YJL166W, YEL024W, YDR529C	178	9	4774	17.8801	0.00145608	0.000728304	0.00924756
UP_KEYWORDS	Respiratory chain	7	3.46535	8.67705e-06	YGR183C, YEL039C, YHR001W-A, YFR033C, YJL166W, YEL024W, YDR529C	202	16	5907	12.7936	0.00129205	0.000215458	0.0103494
GOTERM_CC_DIRECT	GO:0070469~respiratory chain	7	3.46535	9.07796e-06	YGR183C, YEL039C, YHR001W-A, YFR033C, YJL166W, YEL024W, YDR529C	199	16	5772	12.6897	0.00117038	0.00013011	0.0105567
UP_KEYWORDS	Electron transport	10	4.9505	2.70884e-05	YKL141W, YGR183C, YEL039C, YDR513W, YHR001W-A, YFR033C, YJL166W, YEL024W, YDR529C, YGR207C	202	48	5907	6.0922	0.0040281	0.000576438	0.0323059
GOTERM_BP_DIRECT	GO:0009060~aerobic respiration	10	4.9505	8.80041e-05	YKL141W, YGR183C, YHR001W-A, YFR033C, YLR163C, YJL166W, YGL187C, YEL024W, YDR529C, YMR267W	190	55	5511	5.27368	0.0262283	0.00530158	0.117655
Annotation Cluster 4	Enrichment Score: 4.388029637883128
Category	Term	Count	%	PValue	Genes	List Total	Pop Hits	Pop Total	Fold Enrichment	Bonferroni	Benjamini	FDR
GOTERM_CC_DIRECT	GO:0005743~mitochondrial inner membrane	40	19.802	9.89516e-18	YBR024W, YKL141W, YGR183C, YLR295C, YLR008C, YKL016C, YHR005C-A, YLR164W, YLR168C, YJL166W, YDR119W-A, YMR097C, YOL096C, YHR051W, YFR011C, YDR298C, YHR001W-A, YLR395C, YKR087C, YOL077W-A, YKL087C, YGL187C, YEL024W, YDR529C, YKL195W, YGR222W, YCR003W, YEL020W-A, YPL078C, YFR033C, YBL059C-A, YBR185C, YMR256C, YDR350C, YDR079W, YJL104W, YNL100W, YDL004W, YGR132C, YPL189C-A	199	228	5772	5.0886	1.27648e-15	2.12746e-16	1.15075e-14
UP_KEYWORDS	Mitochondrion inner membrane	37	18.3168	1.15836e-16	YBR024W, YKL141W, YGR183C, YLR295C, YLR008C, YKL016C, YHR005C-A, YLR164W, YLR168C, YJL166W, YMR097C, YOL096C, YHR051W, YFR011C, YDR298C, YHR001W-A, YLR395C, YKR087C, YOL077W-A, YKL087C, YGL187C, YEL024W, YDR529C, YKL195W, YGR222W, YEL020W-A, YPL078C, YFR033C, YBL059C-A, YBR185C, YMR256C, YDR350C, YJL104W, YNL100W, YDL004W, YGR132C, YPL189C-A	202	208	5907	5.2018	1.65423e-14	3.33067e-15	1.33227e-13
GOTERM_CC_DIRECT	GO:0016021~integral component of membrane	52	25.7426	0.185219	YOR320C, YBR024W, YGR183C, YLR008C, YLR295C, YFR002W, YKL016C, YBR054W, YJL166W, YDR119W-A, YHR051W, YDR033W, YOR016C, YKR087C, YGL187C, YNL044W, YIL040W, YKL195W, YFR033C, YDL232W, YGR236C, YMR256C, YER044C, YNL131W, YFL048C, YKL141W, YDR434W, YHR005C-A, YLR164W, YER182W, YAR027W, YDR298C, YHR001W-A, YKL057C, YLR395C, YHR181W, YOL077W-A, YDR086C, YEL024W, YDR529C, YNL070W, YNL048W, YEL020W-A, YC…	199	1321	5772	1.14176	1	0.733182	90.7646
UP_KEYWORDS	Membrane	65	32.1782	0.19788	YBR024W, YOR320C, YGR183C, YFR002W, YLR008C, YLR295C, YKL016C, YBR054W, YJL166W, YLR168C, YDR119W-A, YOL096C, YHR051W, YOR016C, YDR033W, YKR087C, YGL187C, YNL044W, YIL040W, YGR222W, YKL195W, YFR033C, YBL059C-A, YDL232W, YBR185C, YGR236C, YMR256C, YER044C, YJL104W, YNL131W, YGR132C, YFL048C, YKL141W, YDR434W, YER123W, YHR005C-A, YLR164W, YER182W, YAR027W, YMR097C, YFR011C, YDR298C, YHR001W-A, YKL0…	202	1709	5907	1.11221	1	0.717371	92.7926
GOTERM_CC_DIRECT	GO:0016020~membrane	65	32.1782	0.264807	YBR024W, YOR320C, YGR183C, YFR002W, YLR008C, YLR295C, YKL016C, YBR054W, YJL166W, YLR168C, YDR119W-A, YOL096C, YHR051W, YOR016C, YDR033W, YKR087C, YGL187C, YNL044W, YIL040W, YGR222W, YKL195W, YFR033C, YBL059C-A, YDL232W, YBR185C, YGR236C, YMR256C, YER044C, YJL104W, YNL131W, YGR132C, YFL048C, YKL141W, YDR434W, YER123W, YHR005C-A, YLR164W, YER182W, YAR027W, YMR097C, YFR011C, YDR298C, YHR001W-A, YKL0…	199	1736	5772	1.08602	1	0.821891	97.2054
UP_KEYWORDS	Transmembrane helix	35	17.3267	0.878278	YOR320C, YBR024W, YKL141W, YGR183C, YLR008C, YDR434W, YBR054W, YLR164W, YER182W, YDR119W-A, YAR027W, YHR001W-A, YDR033W, YOR016C, YKR087C, YOL077W-A, YHR181W, YDR086C, YEL024W, YIL040W, YNL044W, YKL195W, YNL070W, YNL048W, YCR010C, YDL232W, YGR236C, YMR256C, YML030W, YER044C, YDR079W, YNL100W, YNL131W, YFL048C, YBR230C	202	1174	5907	0.871797	1	0.99891	100
UP_KEYWORDS	Transmembrane	35	17.3267	0.88538	YOR320C, YBR024W, YKL141W, YGR183C, YLR008C, YDR434W, YBR054W, YLR164W, YER182W, YDR119W-A, YAR027W, YHR001W-A, YDR033W, YOR016C, YKR087C, YOL077W-A, YHR181W, YDR086C, YEL024W, YIL040W, YNL044W, YKL195W, YNL070W, YNL048W, YCR010C, YDL232W, YGR236C, YMR256C, YML030W, YER044C, YDR079W, YNL100W, YNL131W, YFL048C, YBR230C	202	1180	5907	0.867364	1	0.998959	100
UP_SEQ_FEATURE	transmembrane region	34	16.8317	0.909327	YOR320C, YBR024W, YKL141W, YGR183C, YLR008C, YDR434W, YBR054W, YLR164W, YER182W, YDR119W-A, YAR027W, YHR001W-A, YDR033W, YOR016C, YKR087C, YOL077W-A, YHR181W, YDR086C, YIL040W, YNL044W, YKL195W, YNL070W, YNL048W, YCR010C, YDL232W, YGR236C, YMR256C, YML030W, YER044C, YDR079W, YNL100W, YNL131W, YFL048C, YBR230C	202	1164	5872	0.849103	1	1	100
Annotation Cluster 5	Enrichment Score: 2.318985944880488
Category	Term	Count	%	PValue	Genes	List Total	Pop Hits	Pop Total	Fold Enrichment	Bonferroni	Benjamini	FDR
GOTERM_MF_DIRECT	GO:0046933~proton-transporting ATP synthase activity, rotational mechanism	6	2.9703	0.000284956	YLR295C, YKL016C, YPL078C, YDR298C, YDL004W, YOL077W-A	178	17	4774	9.46596	0.0545973	0.013938	0.355696
GOTERM_BP_DIRECT	GO:0015986~ATP synthesis coupled proton transport	6	2.9703	0.000353459	YLR295C, YKL016C, YPL078C, YDR298C, YDL004W, YOL077W-A	190	19	5511	9.15956	0.101262	0.0176365	0.471773
UP_KEYWORDS	ATP synthesis	5	2.47525	0.00132204	YLR295C, YKL016C, YDR298C, YDL004W, YOL077W-A	202	15	5907	9.74752	0.178903	0.0216635	1.56557
GOTERM_BP_DIRECT	GO:0006754~ATP biosynthetic process	5	2.47525	0.00224521	YLR295C, YKL016C, YDR298C, YDL004W, YOL077W-A	190	17	5511	8.53096	0.492783	0.0813518	2.96195
GOTERM_CC_DIRECT	GO:0000274~mitochondrial proton-transporting ATP synthase, stator stalk	3	1.48515	0.00343342	YKL016C, YPL078C, YDR298C	199	3	5772	29.005	0.358325	0.0335529	3.92083
UP_KEYWORDS	CF(0)	4	1.9802	0.00523216	YLR295C, YKL016C, YPL078C, YOL077W-A	202	11	5907	10.6337	0.542344	0.0685921	6.06547
GOTERM_CC_DIRECT	GO:0045263~proton-transporting ATP synthase complex, coupling factor F(o)	4	1.9802	0.00535077	YLR295C, YKL016C, YPL078C, YOL077W-A	199	11	5772	10.5473	0.499477	0.0482338	6.04871
GOTERM_CC_DIRECT	GO:0000276~mitochondrial proton-transporting ATP synthase complex, coupling factor F(o)	4	1.9802	0.00535077	YLR295C, YKL016C, YPL078C, YOL077W-A	199	11	5772	10.5473	0.499477	0.0482338	6.04871
UP_KEYWORDS	Hydrogen ion transport	6	2.9703	0.00693028	YLR295C, YKL016C, YPL078C, YDR298C, YDL004W, YOL077W-A	202	36	5907	4.87376	0.645202	0.071342	7.96037
GOTERM_BP_DIRECT	GO:0015992~proton transport	6	2.9703	0.0136688	YLR295C, YKL016C, YPL078C, YDR298C, YDL004W, YOL077W-A	190	42	5511	4.14361	0.984337	0.256874	16.815
UP_KEYWORDS	Ion transport	8	3.9604	0.0995403	YLR295C, YCR010C, YKL016C, YPL078C, YDR298C, YDL120W, YDL004W, YOL077W-A	202	116	5907	2.01673	1	0.580178	71.3676
GOTERM_BP_DIRECT	GO:0006811~ion transport	8	3.9604	0.102525	YLR295C, YCR010C, YKL016C, YPL078C, YDR298C, YDL120W, YDL004W, YOL077W-A	190	116	5511	2.00036	1	0.788935	76.4711
Annotation Cluster 6	Enrichment Score: 2.2073508523828713
Category	Term	Count	%	PValue	Genes	List Total	Pop Hits	Pop Total	Fold Enrichment	Bonferroni	Benjamini	FDR
GOTERM_BP_DIRECT	GO:1902600~hydrogen ion transmembrane transport	8	3.9604	3.2059e-05	YHR051W, YFR033C, YLR395C, YLR038C, YJL166W, YGL187C, YMR256C, YEL024W	190	28	5511	8.28722	0.00963524	0.00241756	0.0428753
GOTERM_BP_DIRECT	GO:0006123~mitochondrial electron transport, cytochrome c to oxygen	5	2.47525	0.000751258	YHR051W, YEL039C, YLR395C, YGL187C, YMR256C	190	13	5511	11.1559	0.203052	0.0319036	1.00027
GOTERM_CC_DIRECT	GO:0005751~mitochondrial respiratory chain complex IV	5	2.47525	0.000752847	YHR051W, YLR395C, YLR038C, YGL187C, YMR256C	199	13	5772	11.1558	0.0925836	0.00806347	0.872027
GOTERM_BP_DIRECT	GO:0055114~oxidation-reduction process	22	10.8911	0.00417748	YKL141W, YGR183C, YEL039C, YFR033C, YLR038C, YMR015C, YJL166W, YMR256C, YHR051W, YDR513W, YHR001W-A, YLR395C, YDL120W, YNR050C, YJR101W, YGL187C, YDL178W, YER174C, YEL024W, YDR529C, YKL195W, YGR207C	190	330	5511	1.93368	0.717547	0.118759	5.44584
GOTERM_MF_DIRECT	GO:0004129~cytochrome-c oxidase activity	5	2.47525	0.00555291	YHR051W, YLR395C, YLR038C, YGL187C, YMR256C	178	20	4774	6.70506	0.666119	0.167089	6.72529
GOTERM_BP_DIRECT	GO:0006119~oxidative phosphorylation	3	1.48515	0.0219297	YHR051W, YLR038C, YGL187C	190	7	5511	12.4308	0.998765	0.360092	25.6664
UP_KEYWORDS	Oxidoreductase	11	5.44554	0.373035	YHR051W, YDL120W, YLR395C, YLR038C, YNR050C, YMR015C, YGL187C, YMR256C, YDL178W, YEL024W, YKL195W	202	256	5907	1.25652	1	0.901604	99.6184
GOTERM_MF_DIRECT	GO:0016491~oxidoreductase activity	11	5.44554	0.637575	YHR051W, YDL120W, YLR395C, YLR038C, YNR050C, YMR015C, YGL187C, YMR256C, YDL178W, YEL024W, YKL195W	178	289	4774	1.02084	1	0.999985	99.9997
Annotation Cluster 7	Enrichment Score: 1.7033498701762326
Category	Term	Count	%	PValue	Genes	List Total	Pop Hits	Pop Total	Fold Enrichment	Bonferroni	Benjamini	FDR
GOTERM_MF_DIRECT	GO:0019843~rRNA binding	8	3.9604	0.00117673	YNL002C, YNL137C, YHR147C, YKL003C, YDR337W, YPR102C, YBL038W, YMR188C	178	45	4774	4.76804	0.207016	0.0453307	1.46134
UP_KEYWORDS	rRNA-binding	5	2.47525	0.0108069	YNL137C, YHR147C, YDR337W, YPR102C, YMR188C	202	26	5907	5.62357	0.801902	0.102312	12.1557
UP_KEYWORDS	RNA-binding	12	5.94059	0.610342	YNL002C, YNL137C, YDR429C, YHR147C, YDR337W, YPR102C, YEL026W, YMR125W, YDL208W, YGR222W, YDL051W, YMR188C	202	339	5907	1.03514	1	0.979775	99.9987
Annotation Cluster 8	Enrichment Score: 1.5607627051023012
Category	Term	Count	%	PValue	Genes	List Total	Pop Hits	Pop Total	Fold Enrichment	Bonferroni	Benjamini	FDR
UP_KEYWORDS	Heme	6	2.9703	0.00613368	YKL141W, YHR051W, YEL039C, YLR164W, YMR015C, YKL087C	202	35	5907	5.01301	0.600176	0.0735492	7.07587
UP_KEYWORDS	Iron	10	4.9505	0.0168497	YKL141W, YHR051W, YEL039C, YDL120W, YLR164W, YOR196C, YMR015C, YKL087C, YEL024W, YER174C	202	116	5907	2.52091	0.9205	0.146364	18.3472
UP_SEQ_FEATURE	metal ion-binding site:Iron (heme axial ligand)	4	1.9802	0.022061	YKL141W, YEL039C, YLR164W, YMR015C	202	18	5872	6.45985	0.999151	0.756911	25.9631
GOTERM_MF_DIRECT	GO:0020037~heme binding	3	1.48515	0.250616	YKL141W, YEL039C, YMR015C	178	26	4774	3.09464	1	0.971339	97.2871
Annotation Cluster 9	Enrichment Score: 0.9682321541666769
Category	Term	Count	%	PValue	Genes	List Total	Pop Hits	Pop Total	Fold Enrichment	Bonferroni	Benjamini	FDR
UP_KEYWORDS	Translocation	10	4.9505	0.000678236	YJL104W, YFR002W, YLR008C, YEL020W-A, YKL057C, YHR005C-A, YNL131W, YDR086C, YKL195W, YJL061W	202	72	5907	4.06147	0.0961496	0.0125569	0.805998
UP_KEYWORDS	Transport	36	17.8218	0.13124	YKL141W, YGR183C, YLR295C, YLR008C, YFR002W, YEL039C, YKL016C, YHR005C-A, YKL143W, YMR125W, YJL166W, YIL064W, YDR298C, YKL057C, YHR001W-A, YOR016C, YOL077W-A, YHR181W, YDR086C, YEL024W, YDR529C, YIL040W, YNL015W, YKL195W, YNL070W, YGR207C, YEL020W-A, YCR010C, YPL078C, YFR033C, YJL104W, YDR513W, YDL120W, YDL004W, YNL131W, YJL061W	202	852	5907	1.2356	1	0.668225	81.3274
UP_KEYWORDS	Protein transport	15	7.42574	0.454143	YLR008C, YFR002W, YEL020W-A, YHR005C-A, YKL143W, YJL104W, YKL057C, YOR016C, YNL131W, YHR181W, YDR086C, YNL015W, YKL195W, YNL070W, YJL061W	202	389	5907	1.12761	1	0.935006	99.9269
GOTERM_BP_DIRECT	GO:0015031~protein transport	15	7.42574	0.4702	YLR008C, YFR002W, YEL020W-A, YHR005C-A, YKL143W, YJL104W, YKL057C, YOR016C, YNL131W, YHR181W, YDR086C, YNL015W, YKL195W, YNL070W, YJL061W	190	390	5511	1.11559	1	0.991739	99.9796
GOTERM_BP_DIRECT	GO:0006810~transport	26	12.8713	0.75843	YLR008C, YLR295C, YFR002W, YEL020W-A, YCR010C, YKL016C, YPL078C, YKL143W, YHR005C-A, YMR125W, YIL064W, YJL104W, YDR298C, YKL057C, YDL120W, YDL004W, YOR016C, YNL131W, YOL077W-A, YHR181W, YDR086C, YIL040W, YNL015W, YKL195W, YNL070W, YJL061W	190	814	5511	0.926458	1	0.999954	100
Annotation Cluster 10	Enrichment Score: 0.8590961110311909
Category	Term	Count	%	PValue	Genes	List Total	Pop Hits	Pop Total	Fold Enrichment	Bonferroni	Benjamini	FDR
GOTERM_MF_DIRECT	GO:0045182~translation regulator activity	3	1.48515	0.0603407	YMR064W, YGR222W, YDR350C	178	11	4774	7.31461	0.999995	0.784028	54.0748
UP_KEYWORDS	Translation regulation	4	1.9802	0.179091	YOR276W, YMR064W, YGR222W, YDR350C	202	43	5907	2.72024	1	0.721528	90.4999
GOTERM_BP_DIRECT	GO:0006417~regulation of translation	4	1.9802	0.244922	YOR276W, YMR064W, YGR222W, YDR350C	190	50	5511	2.32042	1	0.929442	97.6668
Annotation Cluster 11	Enrichment Score: 0.8525072094315802
Category	Term	Count	%	PValue	Genes	List Total	Pop Hits	Pop Total	Fold Enrichment	Bonferroni	Benjamini	FDR
UP_KEYWORDS	Initiation factor	4	1.9802	0.0804651	YDR429C, YOR276W, YMR260C, YPR016C	202	30	5907	3.89901	0.999996	0.520613	63.2339
UP_KEYWORDS	Protein biosynthesis	7	3.46535	0.14234	YDR429C, YDR023W, YLR069C, YOR276W, YMR260C, YPR016C, YBR143C	202	104	5907	1.96825	1	0.681436	83.9826
GOTERM_MF_DIRECT	GO:0003743~translation initiation factor activity	4	1.9802	0.156211	YDR429C, YOR276W, YMR260C, YPR016C	178	37	4774	2.89948	1	0.938481	88.0406
GOTERM_BP_DIRECT	GO:0006413~translational initiation	4	1.9802	0.217433	YDR429C, YOR276W, YMR260C, YPR016C	190	47	5511	2.46853	1	0.922168	96.2357
Annotation Cluster 12	Enrichment Score: 0.5578167922951557
Category	Term	Count	%	PValue	Genes	List Total	Pop Hits	Pop Total	Fold Enrichment	Bonferroni	Benjamini	FDR
GOTERM_BP_DIRECT	GO:0006099~tricarboxylic acid cycle	4	1.9802	0.088506	YKL141W, YCR005C, YLR164W, YFR049W	190	31	5511	3.74261	1	0.753236	71.0503
KEGG_PATHWAY	sce00020:Citrate cycle (TCA cycle)	3	1.48515	0.360133	YKL141W, YCR005C, YLR164W	87	32	2190	2.35991	1	0.935607	98.4315
KEGG_PATHWAY	sce01200:Carbon metabolism	5	2.47525	0.665448	YKL141W, YOR095C, YCR005C, YLR164W, YDR019C	87	114	2190	1.10405	1	0.99098	99.9962
Annotation Cluster 13	Enrichment Score: 0.5503200242535224
Category	Term	Count	%	PValue	Genes	List Total	Pop Hits	Pop Total	Fold Enrichment	Bonferroni	Benjamini	FDR
GOTERM_CC_DIRECT	GO:0031965~nuclear membrane	6	2.9703	0.104555	YFR002W, YKL057C, YER123W, YAR027W, YIL040W, YJL061W	199	73	5772	2.38397	0.999999	0.546812	72.3155
UP_KEYWORDS	mRNA transport	5	2.47525	0.17932	YFR002W, YKL057C, YMR125W, YIL040W, YJL061W	202	65	5907	2.24943	1	0.706802	90.5316
GOTERM_BP_DIRECT	GO:0051028~mRNA transport	5	2.47525	0.182736	YFR002W, YKL057C, YMR125W, YIL040W, YJL061W	190	65	5511	2.23117	1	0.904047	93.2747
GOTERM_BP_DIRECT	GO:0000055~ribosomal large subunit export from nucleus	3	1.48515	0.236413	YFR002W, YKL057C, YJL061W	190	27	5511	3.22281	1	0.927754	97.2895
GOTERM_MF_DIRECT	GO:0017056~structural constituent of nuclear pore	3	1.48515	0.236705	YFR002W, YKL057C, YJL061W	178	25	4774	3.21843	1	0.971202	96.5856
GOTERM_BP_DIRECT	GO:0006406~mRNA export from nucleus	3	1.48515	0.338928	YKL057C, YIL040W, YJL061W	190	35	5511	2.48617	1	0.971881	99.606
GOTERM_BP_DIRECT	GO:0006606~protein import into nucleus	3	1.48515	0.401077	YFR002W, YKL057C, YJL061W	190	40	5511	2.17539	1	0.982991	99.8948
UP_KEYWORDS	Nuclear pore complex	3	1.48515	0.409282	YFR002W, YKL057C, YJL061W	202	41	5907	2.1397	1	0.913804	99.8125
KEGG_PATHWAY	sce03013:RNA transport	5	2.47525	0.492763	YFR002W, YDR429C, YKL057C, YMR125W, YMR260C	87	92	2190	1.36807	1	0.960955	99.8194
GOTERM_CC_DIRECT	GO:0005643~nuclear pore	3	1.48515	0.597208	YFR002W, YKL057C, YJL061W	199	58	5772	1.50026	1	0.979962	99.9974
Annotation Cluster 14	Enrichment Score: 0.5190496061844121
Category	Term	Count	%	PValue	Genes	List Total	Pop Hits	Pop Total	Fold Enrichment	Bonferroni	Benjamini	FDR
UP_KEYWORDS	Sterol biosynthesis	3	1.48515	0.171071	YPL117C, YMR015C, YER044C	202	22	5907	3.98762	1	0.719365	89.3318
UP_KEYWORDS	Steroid metabolism	3	1.48515	0.171071	YPL117C, YMR015C, YER044C	202	22	5907	3.98762	1	0.719365	89.3318
UP_KEYWORDS	Sterol metabolism	3	1.48515	0.171071	YPL117C, YMR015C, YER044C	202	22	5907	3.98762	1	0.719365	89.3318
GOTERM_BP_DIRECT	GO:0008202~steroid metabolic process	3	1.48515	0.185617	YPL117C, YMR015C, YER044C	190	23	5511	3.7833	1	0.899398	93.585
UP_KEYWORDS	Steroid biosynthesis	3	1.48515	0.195846	YPL117C, YMR015C, YER044C	202	24	5907	3.65532	1	0.727213	92.5714
GOTERM_BP_DIRECT	GO:0006694~steroid biosynthetic process	3	1.48515	0.210858	YPL117C, YMR015C, YER044C	190	25	5511	3.48063	1	0.922242	95.7899
GOTERM_BP_DIRECT	GO:0016126~sterol biosynthetic process	3	1.48515	0.236413	YPL117C, YMR015C, YER044C	190	27	5511	3.22281	1	0.927754	97.2895
UP_KEYWORDS	Lipid biosynthesis	3	1.48515	0.762728	YPL117C, YMR015C, YER044C	202	80	5907	1.0966	1	0.995292	100
UP_KEYWORDS	Lipid metabolism	3	1.48515	0.960151	YPL117C, YMR015C, YER044C	202	144	5907	0.60922	1	0.999919	100
GOTERM_BP_DIRECT	GO:0006629~lipid metabolic process	3	1.48515	0.970682	YPL117C, YMR015C, YER044C	190	153	5511	0.568731	1	1	100
Annotation Cluster 15	Enrichment Score: 0.4615981016563875
Category	Term	Count	%	PValue	Genes	List Total	Pop Hits	Pop Total	Fold Enrichment	Bonferroni	Benjamini	FDR
GOTERM_BP_DIRECT	GO:0042254~ribosome biogenesis	11	5.44554	0.143559	YNL002C, YLR197W, YNL096C, YOR210W, YBR154C, YEL026W, YKL009W, YPR016C, YDL208W, YMR097C, YOL077C	190	199	5511	1.60331	1	0.869297	87.4188
UP_KEYWORDS	Ribosome biogenesis	10	4.9505	0.155543	YNL002C, YLR197W, YNL096C, YOR210W, YBR154C, YEL026W, YKL009W, YPR016C, YDL208W, YOL077C	202	179	5907	1.63366	1	0.698665	86.6885
GOTERM_CC_DIRECT	GO:0030687~preribosome, large subunit precursor	5	2.47525	0.341222	YNL002C, YHL001W, YKL009W, YPR016C, YOL077C	199	86	5772	1.68634	1	0.873914	99.2201
KEGG_PATHWAY	sce03008:Ribosome biogenesis in eukaryotes	5	2.47525	0.457641	YLR197W, YEL026W, YPR016C, YDL208W, YOR039W	87	88	2190	1.43025	1	0.962693	99.6633
GOTERM_CC_DIRECT	GO:0005730~nucleolus	10	4.9505	0.584974	YNL002C, YLR197W, YNL096C, YOR210W, YEL026W, YKL009W, YPR016C, YDL208W, YOL077C, YDL051W	199	270	5772	1.07426	1	0.979997	99.9964
GOTERM_BP_DIRECT	GO:0006364~rRNA processing	6	2.9703	0.833354	YLR197W, YNL096C, YEL026W, YKL009W, YPR016C, YDL208W	190	203	5511	0.857298	1	0.999994	100
Annotation Cluster 16	Enrichment Score: 0.3162482337849031
Category	Term	Count	%	PValue	Genes	List Total	Pop Hits	Pop Total	Fold Enrichment	Bonferroni	Benjamini	FDR
GOTERM_CC_DIRECT	GO:0031307~integral component of mitochondrial outer membrane	3	1.48515	0.210943	YNL131W, YBR230C, YNL070W	199	25	5772	3.4806	1	0.750724	93.6405
UP_KEYWORDS	Mitochondrion outer membrane	3	1.48515	0.629262	YNL131W, YBR230C, YNL070W	202	62	5907	1.41496	1	0.981608	99.9993
GOTERM_CC_DIRECT	GO:0005741~mitochondrial outer membrane	3	1.48515	0.847732	YNL131W, YBR230C, YNL070W	199	96	5772	0.906407	1	0.999362	100
Annotation Cluster 17	Enrichment Score: 0.23432562974144297
Category	Term	Count	%	PValue	Genes	List Total	Pop Hits	Pop Total	Fold Enrichment	Bonferroni	Benjamini	FDR
KEGG_PATHWAY	sce01130:Biosynthesis of antibiotics	11	5.44554	0.355696	YKL141W, YAL044C, YOL064C, YOR095C, YCR005C, YMR120C, YPL117C, YLR164W, YNR050C, YMR015C, YDR019C	87	219	2190	1.26437	1	0.957163	98.3274
KEGG_PATHWAY	sce01200:Carbon metabolism	5	2.47525	0.665448	YKL141W, YOR095C, YCR005C, YLR164W, YDR019C	87	114	2190	1.10405	1	0.99098	99.9962
KEGG_PATHWAY	sce01110:Biosynthesis of secondary metabolites	10	4.9505	0.837203	YKL141W, YAL044C, YOR095C, YCR005C, YMR120C, YPL117C, YLR164W, YNR050C, YOL096C, YDR019C	87	294	2190	0.856205	1	0.997532	100
Annotation Cluster 18	Enrichment Score: 0.21518334653567966
Category	Term	Count	%	PValue	Genes	List Total	Pop Hits	Pop Total	Fold Enrichment	Bonferroni	Benjamini	FDR
GOTERM_CC_DIRECT	GO:0030134~ER to Golgi transport vesicle	3	1.48515	0.173244	YHR181W, YFL048C, YNL044W	199	22	5772	3.95523	1	0.725188	89.0569
GOTERM_BP_DIRECT	GO:0006888~ER to Golgi vesicle-mediated transport	4	1.9802	0.538228	YOR016C, YHR181W, YFL048C, YNL044W	190	82	5511	1.41489	1	0.996625	99.9968
GOTERM_CC_DIRECT	GO:0000139~Golgi membrane	3	1.48515	0.943536	YOR320C, YFL048C, YNL044W	199	131	5772	0.664237	1	0.999956	100
UP_KEYWORDS	Golgi apparatus	4	1.9802	0.965462	YOR320C, YHR181W, YFL048C, YNL044W	202	195	5907	0.599848	1	0.999935	100
GOTERM_CC_DIRECT	GO:0005794~Golgi apparatus	4	1.9802	0.988473	YOR320C, YHR181W, YFL048C, YNL044W	199	233	5772	0.49794	1	0.999999	100
Annotation Cluster 19	Enrichment Score: 0.10391436046032142
Category	Term	Count	%	PValue	Genes	List Total	Pop Hits	Pop Total	Fold Enrichment	Bonferroni	Benjamini	FDR
UP_SEQ_FEATURE	cross-link:Glycyl lysine isopeptide (Lys-Gly) (interchain with G-Cter in ubiquitin)	4	1.9802	0.684798	YBR054W, YCR005C, YMR015C, YAR027W	202	102	5872	1.13997	1	1	100
UP_KEYWORDS	Isopeptide bond	4	1.9802	0.840958	YBR054W, YCR005C, YMR015C, YAR027W	202	134	5907	0.872913	1	0.99853	100
UP_KEYWORDS	Ubl conjugation	5	2.47525	0.847072	YMR022W, YBR054W, YCR005C, YMR015C, YAR027W	202	173	5907	0.845161	1	0.998269	100
Annotation Cluster 20	Enrichment Score: 0.0750855547737116
Category	Term	Count	%	PValue	Genes	List Total	Pop Hits	Pop Total	Fold Enrichment	Bonferroni	Benjamini	FDR
UP_SEQ_FEATURE	metal ion-binding site:Zinc	3	1.48515	0.596004	YOR210W, YLR163C, YGL187C	202	58	5872	1.50358	1	1	99.9995
UP_KEYWORDS	Zinc	7	3.46535	0.999246	YEL020W-A, YOR210W, YHR005C-A, YKR087C, YLR163C, YGL187C, YDR043C	202	475	5907	0.430943	1	1	100
GOTERM_MF_DIRECT	GO:0008270~zinc ion binding	3	1.48515	0.99959	YOR210W, YLR163C, YGL187C	178	264	4774	0.304775	1	1	100
Annotation Cluster 21	Enrichment Score: 0.06294404794963607
Category	Term	Count	%	PValue	Genes	List Total	Pop Hits	Pop Total	Fold Enrichment	Bonferroni	Benjamini	FDR
KEGG_PATHWAY	sce04141:Protein processing in endoplasmic reticulum	4	1.9802	0.666516	YMR022W, YDL232W, YDR086C, YFL048C	87	86	2190	1.17081	1	0.986333	99.9964
UP_SEQ_FEATURE	topological domain:Lumenal	8	3.9604	0.763992	YOR320C, YDR434W, YOR016C, YDL232W, YHR181W, YFL048C, YER044C, YNL048W	202	251	5872	0.926512	1	1	100
GOTERM_CC_DIRECT	GO:0005783~endoplasmic reticulum	12	5.94059	0.932719	YMR022W, YDR434W, YOR016C, YDL232W, YMR015C, YHR181W, YDR086C, YFL048C, YNL044W, YIL040W, YER044C, YNL048W	199	465	5772	0.748517	1	0.999952	100
GOTERM_CC_DIRECT	GO:0005789~endoplasmic reticulum membrane	9	4.45545	0.933098	YMR022W, YDR434W, YOR016C, YDL232W, YDR086C, YFL048C, YIL040W, YER044C, YNL048W	199	359	5772	0.727145	1	0.999938	100
UP_KEYWORDS	Endoplasmic reticulum	9	4.45545	0.953209	YMR022W, YDR434W, YOR016C, YDL232W, YDR086C, YFL048C, YIL040W, YER044C, YNL048W	202	381	5907	0.690769	1	0.999891	100
UP_SEQ_FEATURE	topological domain:Cytoplasmic	15	7.42574	0.992133	YOR320C, YCR010C, YDR434W, YBR054W, YDL232W, YER044C, YDR033W, YOR016C, YNL131W, YHR181W, YFL048C, YDR086C, YIL040W, YNL070W, YNL048W	202	693	5872	0.629206	1	1	100
Annotation Cluster 22	Enrichment Score: 0.03903130588186714
Category	Term	Count	%	PValue	Genes	List Total	Pop Hits	Pop Total	Fold Enrichment	Bonferroni	Benjamini	FDR
UP_SEQ_FEATURE	topological domain:Lumenal	8	3.9604	0.763992	YOR320C, YDR434W, YOR016C, YDL232W, YHR181W, YFL048C, YER044C, YNL048W	202	251	5872	0.926512	1	1	100
UP_SEQ_FEATURE	glycosylation site:N-linked (GlcNAc...)	5	2.47525	0.999641	YOR320C, YDR434W, YGL068W, YHR181W, YNL048W	202	402	5872	0.361559	1	1	100
UP_KEYWORDS	Glycoprotein	5	2.47525	0.999938	YOR320C, YDR434W, YGL068W, YHR181W, YNL048W	202	462	5907	0.316478	1	1	100
Annotation Cluster 23	Enrichment Score: 0.00638511612408184
Category	Term	Count	%	PValue	Genes	List Total	Pop Hits	Pop Total	Fold Enrichment	Bonferroni	Benjamini	FDR
GOTERM_CC_DIRECT	GO:0005774~vacuolar membrane	3	1.48515	0.977658	YOR320C, YCR010C, YER123W	199	162	5772	0.53713	1	0.999998	100
UP_KEYWORDS	Vacuole	3	1.48515	0.985696	YOR320C, YCR010C, YER123W	202	178	5907	0.492852	1	0.999992	100
GOTERM_CC_DIRECT	GO:0005773~vacuole	3	1.48515	0.992921	YOR320C, YCR010C, YER123W	199	199	5772	0.437262	1	1	100
Annotation Cluster 24	Enrichment Score: 1.4174454068471427E-5
Category	Term	Count	%	PValue	Genes	List Total	Pop Hits	Pop Total	Fold Enrichment	Bonferroni	Benjamini	FDR
UP_KEYWORDS	DNA-binding	4	1.9802	0.999921	YBR154C, YCR097W, YBR087W, YDR043C	202	399	5907	0.293159	1	1	100
UP_KEYWORDS	Transcription	6	2.9703	0.999957	YGL115W, YDR296W, YOR210W, YBR154C, YCR097W, YDR043C	202	527	5907	0.332933	1	1	100
GOTERM_BP_DIRECT	GO:0006351~transcription, DNA-templated	6	2.9703	0.999966	YGL115W, YDR296W, YOR210W, YBR154C, YCR097W, YDR043C	190	529	5511	0.328982	1	1	100
GOTERM_MF_DIRECT	GO:0003677~DNA binding	6	2.9703	0.999968	YDR296W, YOR210W, YBR154C, YCR097W, YBR087W, YDR043C	178	489	4774	0.329083	1	1	100
UP_KEYWORDS	Transcription regulation	4	1.9802	0.999994	YGL115W, YDR296W, YCR097W, YDR043C	202	476	5907	0.245736	1	1	100
GOTERM_BP_DIRECT	GO:0006355~regulation of transcription, DNA-templated	4	1.9802	0.999998	YGL115W, YDR296W, YCR097W, YDR043C	190	508	5511	0.228388	1	1	100
Annotation Cluster 25	Enrichment Score: 1.1624192745392835E-5
Category	Term	Count	%	PValue	Genes	List Total	Pop Hits	Pop Total	Fold Enrichment	Bonferroni	Benjamini	FDR
UP_SEQ_FEATURE	nucleotide phosphate-binding region:ATP	4	1.9802	0.999902	YKL001C, YDR023W, YER123W, YBR087W	202	390	5872	0.298147	1	1	100
GOTERM_MF_DIRECT	GO:0000166~nucleotide binding	14	6.93069	0.999978	YGL115W, YKL001C, YER123W, YBR087W, YLR069C, YJR069C, YMR097C, YDL051W, YIL069C, YDR429C, YMR022W, YDR023W, YDR399W, YGR222W	178	833	4774	0.45076	1	1	100
UP_KEYWORDS	Nucleotide-binding	10	4.9505	0.999987	YGL115W, YKL001C, YMR022W, YDR023W, YER123W, YBR087W, YLR069C, YJR069C, YMR097C, YDR399W	202	760	5907	0.384771	1	1	100
UP_KEYWORDS	ATP-binding	6	2.9703	0.999999	YGL115W, YKL001C, YMR022W, YDR023W, YER123W, YBR087W	202	651	5907	0.269517	1	1	100
GOTERM_MF_DIRECT	GO:0005524~ATP binding	6	2.9703	1	YGL115W, YKL001C, YMR022W, YDR023W, YER123W, YBR087W	178	667	4774	0.241261	1	1	100

## Sheet: Glyc28C_HMtSu_v_Sc.dn
Annotation Cluster 1	Enrichment Score: 5.954895927672837
Category	Term	Count	%	PValue	Genes	List Total	Pop Hits	Pop Total	Fold Enrichment	Bonferroni	Benjamini	FDR
KEGG_PATHWAY	sce01100:Metabolic pathways	91	21.3615	1.14913e-08	YHR074W, YPR183W, YBR001C, YML008C, YHR188C, YGR256W, YJL052W, YJR016C, YGL022W, YDL185W, YLR355C, YMR108W, YJR148W, YAL054C, YML070W, YBR015C, YJR105W, YKL216W, YOL126C, YJR073C, YEL046C, YPR113W, YOR332W, YHR208W, YER023W, YEL036C, YPL061W, YPR184W, YLR231C, YMR205C, YDR516C, YLR354C, YIL053W, YER003C, YPR035W, YGR012W, YLR328W, YGL009C, YNL241C, YOR303W, YNL169C, YPR036W, YPL023C, YLR299W, YOR…	179	680	2190	1.63728	1.01123e-06	1.01123e-06	1.24469e-05
KEGG_PATHWAY	sce01110:Biosynthesis of secondary metabolites	51	11.9718	4.72632e-08	YML008C, YDL022W, YGR256W, YJL052W, YJR016C, YLR355C, YJR148W, YMR108W, YAL054C, YOL126C, YEL046C, YJR073C, YOL059W, YHR208W, YER023W, YPL061W, YMR205C, YLR354C, YER003C, YDR516C, YGR012W, YNL241C, YGL009C, YNL169C, YOR323C, YGL245W, YBR221C, YFR053C, YJR009C, YLR432W, YGL026C, YOR374W, YLR027C, YER073W, YGL234W, YMR250W, YFL018C, YNL280C, YGL202W, YIL145C, YIL155C, YGR240C, YLR450W, YCR053W, YKL…	179	294	2190	2.12233	4.15916e-06	2.07958e-06	5.11936e-05
KEGG_PATHWAY	sce01130:Biosynthesis of antibiotics	36	8.4507	3.44885e-05	YFR053C, YML008C, YJR009C, YGR256W, YJL052W, YOR374W, YLR027C, YJR016C, YER073W, YLR355C, YJR148W, YMR108W, YGL234W, YAL054C, YFL018C, YOL126C, YEL046C, YNL280C, YHR208W, YER023W, YPL061W, YGL202W, YMR205C, YDR516C, YLR354C, YGR012W, YGR240C, YLR450W, YNL241C, YKL085W, YLR028C, YKR043C, YOR323C, YNL071W, YBR221C, YKL152C	179	219	2190	2.01117	0.00303044	0.000758471	0.0373501
KEGG_PATHWAY	sce01230:Biosynthesis of amino acids	24	5.6338	8.08816e-05	YHR208W, YER023W, YGL202W, YMR205C, YJR009C, YLR354C, YPR035W, YGR012W, YGL062W, YGR240C, YJL052W, YBR218C, YGL009C, YGL026C, YCR053W, YLR027C, YJR016C, YLR355C, YMR108W, YJR148W, YKR043C, YOR323C, YEL046C, YKL152C	179	123	2190	2.38725	0.0070926	0.00118561	0.0875728
Annotation Cluster 2	Enrichment Score: 5.117611756242002
Category	Term	Count	%	PValue	Genes	List Total	Pop Hits	Pop Total	Fold Enrichment	Bonferroni	Benjamini	FDR
UP_SEQ_FEATURE	cross-link:Glycyl lysine isopeptide (Lys-Gly) (interchain with G-Cter in ubiquitin)	24	5.6338	6.39204e-07	YGR260W, YHR042W, YOR375C, YPL061W, YDL140C, YBR059C, YOR322C, YHR097C, YPR035W, YDR342C, YPL058C, YGL008C, YDR497C, YIL041W, YKL187C, YLL026W, YPR154W, YDR388W, YOR042W, YER164W, YBL101C, YGR136W, YKL217W, YEL046C	426	102	5872	3.2433	0.000616003	0.000616003	0.0010052
UP_KEYWORDS	Isopeptide bond	26	6.10329	7.53046e-06	YOR375C, YBR059C, YOR322C, YHR097C, YGL008C, YDR497C, YNL289W, YBL101C, YGR136W, YEL046C, YGR260W, YHR042W, YPL061W, YDL140C, YIL053W, YPR035W, YDR342C, YPL058C, YIL041W, YKL187C, YLL026W, YPR154W, YDR388W, YOR042W, YER164W, YKL217W	426	134	5907	2.69046	0.00184327	0.000614801	0.00975125
UP_KEYWORDS	Ubl conjugation	28	6.57277	9.21943e-05	YOR375C, YBR059C, YOR322C, YHR097C, YGL008C, YDR497C, YNL289W, YGR136W, YBL101C, YEL046C, YGR260W, YHR042W, YPL061W, YDL140C, YIL053W, YPR035W, YDR342C, YPL058C, YIL041W, YKL187C, YLL026W, YPR154W, YDR388W, YOR042W, YER164W, YPR181C, YNR013C, YKL217W	426	173	5907	2.24424	0.0223354	0.00375769	0.119323
Annotation Cluster 3	Enrichment Score: 3.6415312428895694
Category	Term	Count	%	PValue	Genes	List Total	Pop Hits	Pop Total	Fold Enrichment	Bonferroni	Benjamini	FDR
UP_SEQ_FEATURE	nucleotide phosphate-binding region:NAD	15	3.52113	4.30156e-06	YOL059W, YOR375C, YPL061W, YJR009C, YLR432W, YDL022W, YJL052W, YMR145C, YOR374W, YKL085W, YER073W, YFL018C, YOL126C, YPL015C, YHR037W	426	48	5872	4.30751	0.00413812	0.00138128	0.00676436
UP_KEYWORDS	NAD	18	4.22535	0.00036745	YOL059W, YHR074W, YJR009C, YLR432W, YDL022W, YPL231W, YLR328W, YJL052W, YMR145C, YOR374W, YKL085W, YER073W, YFL018C, YEL047C, YOL126C, YAL061W, YHR037W, YPL015C	426	95	5907	2.62728	0.0861069	0.00995475	0.474792
UP_SEQ_FEATURE	binding site:NAD	7	1.64319	0.00752632	YOL059W, YKL085W, YJR009C, YDL022W, YFL018C, YJL052W, YOL126C	426	25	5872	3.85953	0.999313	0.554787	11.202
Annotation Cluster 4	Enrichment Score: 3.641481341804005
Category	Term	Count	%	PValue	Genes	List Total	Pop Hits	Pop Total	Fold Enrichment	Bonferroni	Benjamini	FDR
UP_KEYWORDS	Oxidoreductase	40	9.38967	4.57315e-06	YDL174C, YOR375C, YJR009C, YPR037C, YLR432W, YDL022W, YGR256W, YJL052W, YOR374W, YER073W, YLR355C, YGR204W, YBR265W, YFL018C, YKL216W, YOL126C, YMR058W, YAL061W, YNL280C, YHR037W, YOL059W, YER023W, YHR042W, YPL061W, YJL026W, YIL155C, YPL231W, YPL091W, YMR145C, YLR450W, YNL241C, YML086C, YIL010W, YKL085W, YKR043C, YPL023C, YOR323C, YER070W, YEL047C, YBR221C	426	256	5907	2.16659	0.0011198	0.000560055	0.00592191
GOTERM_MF_DIRECT	GO:0016491~oxidoreductase activity	42	9.85915	7.50497e-05	YDL174C, YML051W, YOR375C, YJR009C, YPR037C, YLR432W, YDL022W, YGR256W, YJL052W, YOR374W, YER073W, YLR355C, YGR204W, YBR265W, YFL018C, YKL216W, YOL126C, YMR058W, YAL061W, YMR315W, YNL280C, YHR037W, YOL059W, YER023W, YHR042W, YPL061W, YJL026W, YIL155C, YPL231W, YPL091W, YMR145C, YNL241C, YLR450W, YML086C, YIL010W, YKL085W, YKR043C, YPL023C, YOR323C, YER070W, YEL047C, YBR221C	370	289	4774	1.87513	0.0373367	0.018846	0.108231
GOTERM_BP_DIRECT	GO:0055114~oxidation-reduction process	43	10.0939	0.000200043	YDL174C, YML051W, YOR375C, YJR009C, YPR037C, YLR432W, YDL022W, YGR256W, YPR191W, YJL052W, YOR374W, YER073W, YLR355C, YGR204W, YBR265W, YFL018C, YKL216W, YOL126C, YMR058W, YAL061W, YMR315W, YNL280C, YHR037W, YOL059W, YER023W, YHR042W, YPL061W, YJL026W, YIL155C, YPL231W, YPL091W, YMR145C, YNL241C, YLR450W, YML086C, YIL010W, YKL085W, YKR043C, YPL023C, YOR323C, YER070W, YEL047C, YBR221C	402	330	5511	1.78632	0.154521	0.0805009	0.30854
UP_KEYWORDS	NADP	16	3.75587	0.00295927	YHR042W, YER023W, YOR375C, YPL061W, YGR256W, YPL231W, YPL091W, YLR450W, YNL241C, YER073W, YLR355C, YGR204W, YBR265W, YPL023C, YOR323C, YNL280C	426	95	5907	2.33536	0.516206	0.0472535	3.76512
INTERPRO	IPR016040:NAD(P)-binding domain	18	4.22535	0.00305297	YOL059W, YML051W, YER023W, YOR375C, YJR009C, YDL022W, YKL210W, YGR256W, YPL231W, YJL052W, YNL241C, YKL085W, YLR355C, YGR204W, YBR265W, YOL126C, YAL061W, YMR315W	390	107	5048	2.17743	0.920721	0.920721	4.60599
Annotation Cluster 5	Enrichment Score: 2.5649612127833854
Category	Term	Count	%	PValue	Genes	List Total	Pop Hits	Pop Total	Fold Enrichment	Bonferroni	Benjamini	FDR
GOTERM_CC_DIRECT	GO:0030479~actin cortical patch	19	4.46009	1.17036e-07	YBL007C, YNL138W, YHR016C, YIR006C, YJR065C, YDR129C, YGR080W, YGR241C, YFL039C, YBL047C, YLR429W, YIR003W, YBR108W, YPR154W, YJL020C, YJR125C, YDR388W, YGR136W, YLR337C	420	60	5772	4.3519	3.07801e-05	3.07801e-05	0.000153254
UP_KEYWORDS	Actin-binding	9	2.11268	0.00187952	YBL007C, YNL138W, YLR429W, YIR006C, YDR129C, YJR065C, YGR080W, YDR388W, YPR080W	426	33	5907	3.78169	0.369295	0.0348339	2.40677
GOTERM_MF_DIRECT	GO:0003779~actin binding	10	2.34742	0.00402435	YBL007C, YNL138W, YLR429W, YIR006C, YDR129C, YJR065C, YGR080W, YDR388W, YPR080W, YLR337C	370	42	4774	3.07207	0.87055	0.335614	5.65225
GOTERM_CC_DIRECT	GO:0005856~cytoskeleton	21	4.92958	0.00648967	YBL007C, YNL138W, YHR016C, YFL037W, YIL106W, YIR006C, YOR141C, YJR065C, YDR171W, YGR080W, YPR080W, YFL039C, YML124C, YJL042W, YIR003W, YPR154W, YJL020C, YDR388W, YML085C, YGR136W, YLR337C	420	152	5772	1.89868	0.819558	0.192687	8.17229
UP_KEYWORDS	Cytoskeleton	20	4.69484	0.00999918	YBL007C, YNL138W, YHR016C, YFL037W, YIL106W, YIR006C, YOR141C, YJR065C, YGR080W, YPR080W, YFL039C, YML124C, YJL042W, YIR003W, YPR154W, YJL020C, YDR388W, YML085C, YGR136W, YLR337C	426	149	5907	1.86123	0.914747	0.11583	12.2025
GOTERM_BP_DIRECT	GO:0007015~actin filament organization	8	1.87793	0.0135262	YNL138W, YLR429W, YHR016C, YDR129C, YJR065C, YGR080W, YJR125C, YLR337C	402	36	5511	3.04643	0.999989	0.489371	18.9701
GOTERM_MF_DIRECT	GO:0051015~actin filament binding	5	1.17371	0.030332	YLR429W, YHR016C, YDR129C, YGR080W, YLR337C	370	16	4774	4.03209	1	0.699185	35.8805
GOTERM_CC_DIRECT	GO:0043332~mating projection tip	13	3.05164	0.128228	YNL138W, YBL007C, YDR129C, YIR006C, YGR080W, YNL283C, YBL047C, YCR030C, YDL195W, YIR003W, YDR388W, YHR158C, YLR337C	420	115	5772	1.55354	1	0.724441	83.4191
Annotation Cluster 6	Enrichment Score: 2.43416809100632
Category	Term	Count	%	PValue	Genes	List Total	Pop Hits	Pop Total	Fold Enrichment	Bonferroni	Benjamini	FDR
KEGG_PATHWAY	sce01200:Carbon metabolism	23	5.39906	7.11564e-05	YFR053C, YJR009C, YMR205C, YDR516C, YLR354C, YGR012W, YGR256W, YGL062W, YGR240C, YJL052W, YBR218C, YNL241C, YLR027C, YKL085W, YKR043C, YAL054C, YML070W, YPL023C, YFL018C, YNL071W, YOL126C, YBR221C, YKL152C	179	114	2190	2.46839	0.00624242	0.00125161	0.0770467
KEGG_PATHWAY	sce00010:Glycolysis / Gluconeogenesis	15	3.52113	0.000138377	YFR053C, YPL061W, YMR205C, YJR009C, YDR516C, YGR240C, YJL052W, YOR374W, YER073W, YKR043C, YAL054C, YFL018C, YNL071W, YBR221C, YKL152C	179	58	2190	3.16413	0.0121041	0.0017382	0.149782
UP_KEYWORDS	Glycolysis	8	1.87793	0.00187903	YFR053C, YMR205C, YJR009C, YDR516C, YGR240C, YJL052W, YBR221C, YKL152C	426	26	5907	4.26652	0.369218	0.0376716	2.40614
GOTERM_BP_DIRECT	GO:0006096~glycolytic process	8	1.87793	0.00200163	YFR053C, YMR205C, YJR009C, YDR516C, YGR240C, YJL052W, YBR221C, YKL152C	402	26	5511	4.21814	0.813822	0.21349	3.04742
UP_KEYWORDS	Allosteric enzyme	6	1.40845	0.0094139	YFR053C, YMR205C, YFR015C, YGR240C, YER070W, YLR258W	426	19	5907	4.3788	0.901464	0.11482	11.528
KEGG_PATHWAY	sce00051:Fructose and mannose metabolism	5	1.17371	0.0848131	YFR053C, YMR205C, YDR516C, YER003C, YGR240C	179	21	2190	2.91301	0.99959	0.298481	61.7096
KEGG_PATHWAY	sce00052:Galactose metabolism	4	0.938967	0.309029	YFR053C, YMR205C, YDR516C, YGR240C	179	24	2190	2.03911	1	0.649834	98.1757
Annotation Cluster 7	Enrichment Score: 2.254782452055217
Category	Term	Count	%	PValue	Genes	List Total	Pop Hits	Pop Total	Fold Enrichment	Bonferroni	Benjamini	FDR
GOTERM_BP_DIRECT	GO:0009099~valine biosynthetic process	5	1.17371	0.000368274	YJR016C, YHR208W, YLR355C, YMR108W, YJR148W	402	6	5511	11.4241	0.265848	0.0743505	0.567326
UP_KEYWORDS	Branched-chain amino acid biosynthesis	6	1.40845	0.00149306	YJR016C, YHR208W, YLR355C, YMR108W, YJR148W, YGL009C	426	13	5907	6.39978	0.306548	0.0327318	1.91631
GOTERM_BP_DIRECT	GO:0009082~branched-chain amino acid biosynthetic process	6	1.40845	0.00156914	YJR016C, YHR208W, YLR355C, YMR108W, YJR148W, YGL009C	402	13	5511	6.32721	0.732207	0.197152	2.39641
KEGG_PATHWAY	sce00290:Valine, leucine and isoleucine biosynthesis	6	1.40845	0.00165791	YJR016C, YHR208W, YLR355C, YMR108W, YJR148W, YGL009C	179	12	2190	6.11732	0.135857	0.0180866	1.78121
GOTERM_BP_DIRECT	GO:0009097~isoleucine biosynthetic process	5	1.17371	0.00407398	YJR016C, YHR208W, YLR355C, YMR108W, YJR148W	402	10	5511	6.85448	0.967452	0.29001	6.11084
KEGG_PATHWAY	sce00770:Pantothenate and CoA biosynthesis	6	1.40845	0.00513742	YJR016C, YHR208W, YLR355C, YMR108W, YJR148W, YIL145C	179	15	2190	4.89385	0.364446	0.0403679	5.42621
KEGG_PATHWAY	sce01210:2-Oxocarboxylic acid metabolism	8	1.87793	0.0198402	YLR027C, YJR016C, YHR208W, YGL202W, YLR355C, YMR108W, YJR148W, YGL009C	179	35	2190	2.79649	0.828555	0.0985356	19.5119
UP_KEYWORDS	Amino-acid biosynthesis	14	3.28638	0.0225164	YER023W, YHR208W, YGR012W, YIL046W, YGL009C, YGL026C, YCR053W, YJR016C, YOR303W, YLR355C, YMR108W, YJR148W, YGR204W, YOR323C	426	98	5907	1.98089	0.996226	0.186696	25.5403
GOTERM_BP_DIRECT	GO:0008652~cellular amino acid biosynthetic process	14	3.28638	0.0243746	YER023W, YHR208W, YGR012W, YIL046W, YGL009C, YGL026C, YCR053W, YJR016C, YOR303W, YLR355C, YMR108W, YJR148W, YGR204W, YOR323C	402	98	5511	1.95842	1	0.593495	31.6928
GOTERM_BP_DIRECT	GO:0009098~leucine biosynthetic process	3	0.704225	0.0868877	YHR208W, YJR148W, YGL009C	402	7	5511	5.87527	1	0.872691	75.4384
Annotation Cluster 8	Enrichment Score: 2.2494843576061676
Category	Term	Count	%	PValue	Genes	List Total	Pop Hits	Pop Total	Fold Enrichment	Bonferroni	Benjamini	FDR
KEGG_PATHWAY	sce00620:Pyruvate metabolism	13	3.05164	3.20531e-05	YDL174C, YKL085W, YER073W, YPL061W, YAL054C, YBL015W, YGL062W, YFL018C, YOL126C, YNL071W, YBR218C, YBR221C, YOR374W	179	39	2190	4.07821	0.00281674	0.000939798	0.0347131
GOTERM_BP_DIRECT	GO:0006090~pyruvate metabolic process	5	1.17371	0.00603827	YGL062W, YFL018C, YNL071W, YBR218C, YOR374W	402	11	5511	6.23134	0.993789	0.32354	8.93074
INTERPRO	IPR011053:Single hybrid motif	4	0.938967	0.0268694	YGR193C, YGL062W, YNL071W, YBR218C	390	9	5048	5.75271	1	0.940539	34.2983
INTERPRO	IPR000089:Biotin/lipoyl attachment	4	0.938967	0.0268694	YGR193C, YGL062W, YNL071W, YBR218C	390	9	5048	5.75271	1	0.940539	34.2983
KEGG_PATHWAY	sce00020:Citrate cycle (TCA cycle)	7	1.64319	0.0404835	YKL085W, YGL062W, YFL018C, YOL126C, YNL071W, YBR218C, YBR221C	179	32	2190	2.67633	0.97366	0.16626	36.0855
Annotation Cluster 9	Enrichment Score: 1.816814446095867
Category	Term	Count	%	PValue	Genes	List Total	Pop Hits	Pop Total	Fold Enrichment	Bonferroni	Benjamini	FDR
GOTERM_CC_DIRECT	GO:0005789~endoplasmic reticulum membrane	41	9.62441	0.00372435	YPR183W, YCR048W, YJL001W, YML029W, YJL080C, YOL110W, YLR023C, YPR037C, YHR188C, YPL244C, YML013W, YER120W, YGL022W, YLR207W, YBR265W, YJL062W, YOR092W, YNL098C, YCR017C, YJR073C, YPL221W, YPR113W, YEL036C, YHR042W, YKL100C, YPR091C, YNL080C, YDL195W, YLR450W, YOR157C, YMR196W, YIL109C, YGL038C, YEL031W, YDL095W, YDR233C, YBR283C, YPR181C, YNL321W, YDR498C, YFL042C	420	359	5772	1.56952	0.625189	0.150881	4.76852
GOTERM_CC_DIRECT	GO:0005783~endoplasmic reticulum	49	11.5023	0.00701303	YDR093W, YPR183W, YML008C, YML029W, YHR188C, YPL244C, YML013W, YGL022W, YMR297W, YAL054C, YJL062W, YJR073C, YCR017C, YPR113W, YEL036C, YKL100C, YDR182W, YNL080C, YDR246W, YAR042W, YIL109C, YDR233C, YEL031W, YDL095W, YML128C, YBR283C, YPR181C, YDR498C, YCR048W, YJL158C, YOL110W, YJL080C, YPR037C, YLR023C, YER120W, YLR207W, YBR265W, YDR294C, YOR092W, YPL221W, YNL280C, YHR042W, YPR091C, YCL043C, YLR…	420	465	5772	1.44817	0.842908	0.185889	8.8037
UP_KEYWORDS	Endoplasmic reticulum	40	9.38967	0.014396	YPR183W, YCR048W, YML029W, YJL080C, YOL110W, YLR023C, YPR037C, YHR188C, YPL244C, YML013W, YER120W, YGL022W, YAL054C, YLR207W, YBR265W, YJL062W, YOR092W, YCR017C, YJR073C, YPL221W, YPR113W, YEL036C, YHR042W, YKL100C, YPR091C, YNL080C, YDR246W, YCL043C, YDL195W, YLR450W, YIL109C, YGL038C, YEL031W, YDL095W, YDR233C, YJL034W, YBR283C, YPR181C, YDR498C, YFL042C	426	381	5907	1.45577	0.971351	0.14912	17.1201
UP_SEQ_FEATURE	topological domain:Lumenal	24	5.6338	0.143729	YEL036C, YPR183W, YLR023C, YPR037C, YPR091C, YHR188C, YPL244C, YNL080C, YBR205W, YEL042W, YLR450W, YER120W, YGL038C, YGL022W, YDL095W, YDR233C, YMR171C, YBR283C, YJL062W, YLR299W, YDR498C, YPL221W, YPR113W, YNL280C	426	251	5872	1.318	1	0.982451	91.2853
Annotation Cluster 10	Enrichment Score: 1.783549661495898
Category	Term	Count	%	PValue	Genes	List Total	Pop Hits	Pop Total	Fold Enrichment	Bonferroni	Benjamini	FDR
GOTERM_CC_DIRECT	GO:0000324~fungal-type vacuole	19	4.46009	0.000477497	YOL019W, YBR139W, YDR281C, YBR162C, YCL057W, YBR205W, YDL128W, YPR075C, YOR247W, YBR286W, YPL163C, YMR297W, YJR001W, YDR477W, YLR299W, YNL321W, YEL060C, YPL221W, YKL103C	420	105	5772	2.4868	0.118043	0.0410061	0.623457
GOTERM_CC_DIRECT	GO:0000329~fungal-type vacuole membrane	21	4.92958	0.0209581	YOR332W, YOL060C, YPR080W, YHR205W, YBR205W, YDL128W, YPL057C, YPR075C, YGL156W, YGR141W, YDR497C, YBR127C, YDL185W, YJR001W, YPR156C, YPR036W, YFR021W, YDR229W, YNR013C, YNL321W, YLR173W	420	170	5772	1.69765	0.996192	0.328269	24.2213
UP_KEYWORDS	Vacuole	21	4.92958	0.0299868	YOL019W, YOR332W, YGL023C, YDR281C, YOL060C, YDL128W, YPR075C, YGL156W, YBR286W, YMR171C, YDL185W, YMR297W, YJR001W, YPR036W, YFR021W, YLR299W, YDR229W, YNR013C, YEL060C, YNL321W, YKL103C	426	178	5907	1.6359	0.999424	0.226796	32.5821
GOTERM_CC_DIRECT	GO:0005773~vacuole	22	5.16432	0.0517066	YOL019W, YOR332W, YGL023C, YDR281C, YOL060C, YCL025C, YDL128W, YPR075C, YGL156W, YBR286W, YMR171C, YDL185W, YMR297W, YJR001W, YPR036W, YFR021W, YLR299W, YDR229W, YNR013C, YEL060C, YNL321W, YKL103C	420	199	5772	1.51931	0.999999	0.485678	50.1028
GOTERM_CC_DIRECT	GO:0005774~vacuolar membrane	18	4.22535	0.0778848	YOL019W, YOR332W, YPL270W, YGL023C, YDR281C, YOL060C, YDL128W, YPR075C, YKL176C, YMR171C, YDL185W, YJR001W, YPR036W, YFR021W, YLR299W, YDR229W, YNR013C, YNL321W	420	162	5772	1.52698	1	0.588752	65.4157
Annotation Cluster 11	Enrichment Score: 1.749542006405374
Category	Term	Count	%	PValue	Genes	List Total	Pop Hits	Pop Total	Fold Enrichment	Bonferroni	Benjamini	FDR
UP_KEYWORDS	Glycoprotein	57	13.3803	5.09582e-05	YBR093C, YHR188C, YPL244C, YBL015W, YPR075C, YGL022W, YLR390W-A, YDR497C, YMR297W, YIL123W, YJL062W, YCR069W, YBR015C, YCR017C, YOR081C, YKL103C, YOL030W, YOR027W, YDR342C, YNL080C, YEL042W, YGR141W, YBR286W, YDL095W, YGR189C, YPL004C, YLR299W, YNL321W, YDR498C, YJL158C, YLR023C, YBR162C, YLR207W, YOL011W, YMR006C, YMR011W, YMR058W, YPL221W, YLR337C, YPR091C, YNL283C, YGR014W, YLR300W, YCL043C, Y…	426	462	5907	1.71076	0.0124075	0.0031164	0.0659691
UP_SEQ_FEATURE	glycosylation site:N-linked (GlcNAc...)	50	11.7371	0.000159609	YBR093C, YHR188C, YPL244C, YPR075C, YGL022W, YLR390W-A, YDR497C, YMR297W, YIL123W, YJL062W, YCR069W, YBR015C, YCR017C, YKL103C, YOR081C, YOL030W, YDR342C, YNL080C, YEL042W, YGR141W, YBR286W, YDL095W, YGR189C, YLR299W, YNL321W, YJL158C, YLR023C, YBR162C, YLR207W, YOL011W, YMR011W, YMR006C, YMR058W, YPL221W, YLR337C, YPR091C, YLR300W, YPL058C, YCL043C, YLR450W, YOR247W, YGL038C, YMR171C, YKL187C, Y…	426	402	5872	1.71443	0.142621	0.0253198	0.250704
GOTERM_CC_DIRECT	GO:0009277~fungal-type cell wall	17	3.99061	0.00073173	YBR093C, YOL030W, YJL158C, YJR009C, YBR162C, YLR300W, YJL052W, YOR247W, YLR390W-A, YPL163C, YGR189C, YIL123W, YLR120C, YNL327W, YER150W, YMR006C, YHR143W	420	91	5772	2.56735	0.175118	0.046989	0.953937
GOTERM_CC_DIRECT	GO:0005576~extracellular region	16	3.75587	0.00988259	YBR093C, YOL030W, YJL158C, YBR162C, YGR014W, YLR300W, YOR247W, YLR390W-A, YGR189C, YIL123W, YLR120C, YOL011W, YNL327W, YER150W, YMR006C, YHR143W	420	107	5772	2.05501	0.926616	0.229877	12.195
UP_KEYWORDS	Secreted	13	3.05164	0.0193466	YBR093C, YOL030W, YJL158C, YBR162C, YLR300W, YOR247W, YLR390W-A, YGR189C, YIL123W, YNL327W, YER150W, YMR006C, YHR143W	426	86	5907	2.09605	0.991657	0.187876	22.3522
GOTERM_CC_DIRECT	GO:0005618~cell wall	11	2.58216	0.0237491	YOR247W, YOL030W, YLR390W-A, YJL158C, YGR189C, YIL123W, YNL327W, YER150W, YMR006C, YLR300W, YHR143W	420	68	5772	2.22311	0.998203	0.296148	27.0018
UP_SEQ_FEATURE	propeptide:Removed in mature form	12	2.8169	0.0305417	YOL030W, YLR390W-A, YJL001W, YGR189C, YLR120C, YNL327W, YNL098C, YOL011W, YER150W, YMR006C, YHR143W, YOR157C	426	81	5872	2.04208	1	0.89975	38.6013
UP_KEYWORDS	Cell wall	10	2.34742	0.0416527	YOR247W, YOL030W, YLR390W-A, YJL158C, YGR189C, YNL327W, YER150W, YMR006C, YLR300W, YHR143W	426	65	5907	2.13326	0.99997	0.278004	42.3594
UP_KEYWORDS	Signal	30	7.04225	0.0455248	YBR093C, YJL158C, YBR162C, YHR188C, YGR023W, YLR390W-A, YMR297W, YIL123W, YLR207W, YJL062W, YOL011W, YCR069W, YMR006C, YMR058W, YPL221W, YOL030W, YNL283C, YLR300W, YGR014W, YCL043C, YOR247W, YBR286W, YPL163C, YGR189C, YJL034W, YLR120C, YNL327W, YER150W, YHR143W, YEL060C	426	292	5907	1.42461	0.999989	0.285197	45.3035
UP_KEYWORDS	Lipoprotein	16	3.75587	0.0509402	YOL030W, YAL014C, YER020W, YCL025C, YGL208W, YLR019W, YLR390W-A, YGR189C, YLL010C, YLR120C, YOL011W, YNL098C, YNL327W, YER150W, YMR006C, YHR143W	426	132	5907	1.68075	0.999997	0.306486	49.1888
UP_SEQ_FEATURE	signal peptide	29	6.80751	0.0613419	YBR093C, YJL158C, YBR162C, YHR188C, YGR023W, YLR390W-A, YMR297W, YIL123W, YLR207W, YJL062W, YOL011W, YCR069W, YMR006C, YMR058W, YPL221W, YOL030W, YNL283C, YLR300W, YCL043C, YOR247W, YBR286W, YPL163C, YGR189C, YJL034W, YLR120C, YNL327W, YER150W, YHR143W, YEL060C	426	286	5872	1.39768	1	0.93758	63.0465
UP_KEYWORDS	GPI-anchor	9	2.11268	0.0864899	YOL030W, YLR390W-A, YGR189C, YLR120C, YNL327W, YOL011W, YER150W, YMR006C, YHR143W	426	64	5907	1.94993	1	0.425395	69.0079
GOTERM_CC_DIRECT	GO:0031225~anchored component of membrane	9	2.11268	0.0964667	YOL030W, YLR390W-A, YGR189C, YLR120C, YNL327W, YOL011W, YER150W, YMR006C, YHR143W	420	65	5772	1.90286	1	0.641608	73.5083
UP_KEYWORDS	Cell wall biogenesis/degradation	11	2.58216	0.12986	YOR247W, YOL030W, YJL158C, YGR189C, YIL123W, YNL283C, YOR092W, YMR104C, YLR300W, YBL101C, YHR143W	426	93	5907	1.64009	1	0.508354	83.4918
GOTERM_BP_DIRECT	GO:0071555~cell wall organization	11	2.58216	0.136763	YOR247W, YOL030W, YJL158C, YGR189C, YIL123W, YNL283C, YOR092W, YMR104C, YLR300W, YBL101C, YHR143W	402	93	5511	1.62149	1	0.943272	89.6851
UP_SEQ_FEATURE	lipid moiety-binding region:GPI-anchor amidated asparagine	5	1.17371	0.140345	YGR189C, YLR120C, YOL011W, YER150W, YMR006C	426	28	5872	2.46144	1	0.982568	90.7277
Annotation Cluster 12	Enrichment Score: 1.7238020411511403
Category	Term	Count	%	PValue	Genes	List Total	Pop Hits	Pop Total	Fold Enrichment	Bonferroni	Benjamini	FDR
UP_KEYWORDS	Pyridoxal phosphate	12	2.8169	0.00210851	YCR053W, YLR027C, YHR208W, YJL060W, YGL202W, YLR231C, YJR148W, YDR294C, YMR250W, YGR012W, YEL046C, YGL026C	426	57	5907	2.9192	0.403771	0.036264	2.69631
GOTERM_MF_DIRECT	GO:0030170~pyridoxal phosphate binding	10	2.34742	0.00338714	YCR053W, YLR027C, YER152C, YJL060W, YGL202W, YLR231C, YDR294C, YMR250W, YGR012W, YGL026C	370	41	4774	3.147	0.820969	0.349523	4.77756
INTERPRO	IPR015421:Pyridoxal phosphate-dependent transferase, major region, subdomain 1	8	1.87793	0.0133059	YLR027C, YER152C, YJL060W, YGL202W, YLR231C, YDR294C, YMR250W, YEL046C	390	34	5048	3.04555	0.999985	0.937722	18.6637
INTERPRO	IPR015424:Pyridoxal phosphate-dependent transferase	8	1.87793	0.0133059	YLR027C, YER152C, YJL060W, YGL202W, YLR231C, YDR294C, YMR250W, YEL046C	390	34	5048	3.04555	0.999985	0.937722	18.6637
GOTERM_MF_DIRECT	GO:0047536~2-aminoadipate transaminase activity	3	0.704225	0.0169615	YER152C, YJL060W, YGL202W	370	3	4774	12.9027	0.999829	0.514594	21.8726
INTERPRO	IPR004839:Aminotransferase, class I/classII	4	0.938967	0.0592471	YLR027C, YER152C, YJL060W, YGL202W	390	12	5048	4.31453	1	0.973123	61.0108
GOTERM_BP_DIRECT	GO:0009058~biosynthetic process	6	1.40845	0.0705769	YLR027C, YER152C, YJL060W, YGL202W, YGR007W, YLR328W	402	31	5511	2.65335	1	0.844457	67.7132
INTERPRO	IPR015422:Pyridoxal phosphate-dependent transferase, major region, subdomain 2	5	1.17371	0.180674	YER152C, YJL060W, YGL202W, YLR231C, YEL046C	390	29	5048	2.23165	1	0.99826	95.3726
Annotation Cluster 13	Enrichment Score: 1.6236346228120704
Category	Term	Count	%	PValue	Genes	List Total	Pop Hits	Pop Total	Fold Enrichment	Bonferroni	Benjamini	FDR
GOTERM_CC_DIRECT	GO:0009331~glycerol-3-phosphate dehydrogenase complex	3	0.704225	0.0150137	YOL059W, YDL022W, YIL155C	420	3	5772	13.7429	0.981287	0.3035	17.9703
GOTERM_BP_DIRECT	GO:0006072~glycerol-3-phosphate metabolic process	3	0.704225	0.028716	YOL059W, YDL022W, YIL155C	402	4	5511	10.2817	1	0.623869	36.2398
GOTERM_BP_DIRECT	GO:0006116~NADH oxidation	4	0.938967	0.0312236	YOL059W, YDL022W, YIL155C, YMR145C	402	10	5511	5.48358	1	0.626827	38.7355
Annotation Cluster 14	Enrichment Score: 1.6105603905780217
Category	Term	Count	%	PValue	Genes	List Total	Pop Hits	Pop Total	Fold Enrichment	Bonferroni	Benjamini	FDR
UP_KEYWORDS	Aminopeptidase	6	1.40845	0.00308865	YBR286W, YIL137C, YBL091C, YOL057W, YLL029W, YKL103C	426	15	5907	5.54648	0.531346	0.0462638	3.92671
GOTERM_MF_DIRECT	GO:0004177~aminopeptidase activity	6	1.40845	0.00762932	YBR286W, YIL137C, YBL091C, YOL057W, YLL029W, YKL103C	370	17	4774	4.5539	0.979409	0.384526	10.4616
UP_KEYWORDS	Protease	20	4.69484	0.0114655	YJL001W, YKL100C, YBR139W, YBL091C, YOL057W, YIL108W, YCL057W, YOR157C, YER144C, YBR286W, YKR098C, YIL137C, YMR297W, YNL239W, YLR120C, YLL029W, YLR299W, YEL060C, YKL103C, YGL011C	426	151	5907	1.83658	0.940708	0.125879	13.8717
GOTERM_BP_DIRECT	GO:0006508~proteolysis	21	4.92958	0.0190067	YJL001W, YBR139W, YKL100C, YBL091C, YOL057W, YIL108W, YCL057W, YPR191W, YOR157C, YER144C, YBR286W, YKR098C, YIL137C, YMR297W, YNL239W, YLR120C, YLL029W, YLR299W, YEL060C, YKL103C, YGL011C	402	168	5511	1.71362	1	0.552914	25.6512
UP_KEYWORDS	Metalloprotease	7	1.64319	0.028138	YBR286W, YIL137C, YOL057W, YIL108W, YLL029W, YCL057W, YKL103C	426	33	5907	2.94131	0.999081	0.220995	30.8991
GOTERM_MF_DIRECT	GO:0008233~peptidase activity	20	4.69484	0.0362199	YJL001W, YKL100C, YBR139W, YBL091C, YOL057W, YIL108W, YCL057W, YOR157C, YER144C, YBR286W, YKR098C, YIL137C, YMR297W, YNL239W, YLR120C, YLL029W, YLR299W, YEL060C, YKL103C, YGL011C	370	159	4774	1.62298	1	0.689328	41.2747
GOTERM_MF_DIRECT	GO:0008237~metallopeptidase activity	7	1.64319	0.0618329	YBR286W, YIL137C, YOL057W, YIL108W, YLL029W, YCL057W, YKL103C	370	37	4774	2.44105	1	0.785827	60.1853
GOTERM_MF_DIRECT	GO:0070006~metalloaminopeptidase activity	3	0.704225	0.0965374	YIL137C, YBL091C, YKL103C	370	7	4774	5.52973	1	0.872398	76.8875
UP_SEQ_FEATURE	metal ion-binding site:Zinc; catalytic	5	1.17371	0.102388	YIL137C, YBL033C, YOL057W, YIL108W, YCL057W	426	25	5872	2.75681	1	0.975739	81.7072
Annotation Cluster 15	Enrichment Score: 1.5919974198430527
Category	Term	Count	%	PValue	Genes	List Total	Pop Hits	Pop Total	Fold Enrichment	Bonferroni	Benjamini	FDR
GOTERM_MF_DIRECT	GO:0016620~oxidoreductase activity, acting on the aldehyde or oxo group of donors, NAD or NADP as acceptor	7	1.64319	0.000561776	YER073W, YPL061W, YJR009C, YOR323C, YJL052W, YHR037W, YOR374W	370	15	4774	6.02126	0.247911	0.0905969	0.807512
KEGG_PATHWAY	sce00280:Valine, leucine and isoleucine degradation	6	1.40845	0.0025185	YHR208W, YER073W, YPL061W, YJR148W, YFL018C, YOR374W	179	13	2190	5.64676	0.19901	0.0243549	2.69441
INTERPRO	IPR016162:Aldehyde dehydrogenase, N-terminal	5	1.17371	0.00501486	YER073W, YPL061W, YOR323C, YHR037W, YOR374W	390	10	5048	6.47179	0.984513	0.875555	7.46034
INTERPRO	IPR016163:Aldehyde dehydrogenase, C-terminal	5	1.17371	0.00501486	YER073W, YPL061W, YOR323C, YHR037W, YOR374W	390	10	5048	6.47179	0.984513	0.875555	7.46034
INTERPRO	IPR015590:Aldehyde dehydrogenase domain	5	1.17371	0.00501486	YER073W, YPL061W, YOR323C, YHR037W, YOR374W	390	10	5048	6.47179	0.984513	0.875555	7.46034
KEGG_PATHWAY	sce00330:Arginine and proline metabolism	7	1.64319	0.00511777	YLR027C, YER023W, YER073W, YPL061W, YOR323C, YHR037W, YOR374W	179	21	2190	4.07821	0.36334	0.0441478	5.40598
INTERPRO	IPR016161:Aldehyde/histidinol dehydrogenase	5	1.17371	0.00740693	YER073W, YPL061W, YOR323C, YHR037W, YOR374W	390	11	5048	5.88345	0.997894	0.87183	10.8325
KEGG_PATHWAY	sce00380:Tryptophan metabolism	6	1.40845	0.00925985	YJL060W, YER073W, YPL061W, YGL202W, YLR231C, YOR374W	179	17	2190	4.31811	0.558979	0.0610322	9.58556
KEGG_PATHWAY	sce00410:beta-Alanine metabolism	5	1.17371	0.0168352	YER073W, YPL061W, YIL145C, YMR250W, YOR374W	179	13	2190	4.70563	0.775552	0.0948074	16.7985
GOTERM_BP_DIRECT	GO:0019413~acetate biosynthetic process	3	0.704225	0.028716	YER073W, YPL061W, YOR374W	402	4	5511	10.2817	1	0.623869	36.2398
GOTERM_MF_DIRECT	GO:0004030~aldehyde dehydrogenase [NAD(P)+] activity	3	0.704225	0.0321952	YER073W, YPL061W, YOR374W	370	4	4774	9.67703	1	0.694286	37.6354
GOTERM_MF_DIRECT	GO:0004029~aldehyde dehydrogenase (NAD) activity	4	0.938967	0.0473972	YER073W, YPL061W, YHR037W, YOR374W	370	11	4774	4.69189	1	0.764995	50.3718
INTERPRO	IPR016160:Aldehyde dehydrogenase, conserved site	3	0.704225	0.0721904	YER073W, YHR037W, YOR374W	390	6	5048	6.47179	1	0.984094	68.5112
UP_SEQ_FEATURE	site:Transition state stabilizer	4	0.938967	0.0754081	YER073W, YPL061W, YHR037W, YOR374W	426	14	5872	3.9383	1	0.951355	70.8569
KEGG_PATHWAY	sce00561:Glycerolipid metabolism	5	1.17371	0.139788	YER073W, YPL061W, YML070W, YIL053W, YOR374W	179	25	2190	2.44693	0.999998	0.39929	80.4263
KEGG_PATHWAY	sce00340:Histidine metabolism	3	0.704225	0.285723	YER073W, YPL061W, YOR374W	179	13	2190	2.82338	1	0.627315	97.387
KEGG_PATHWAY	sce00310:Lysine degradation	3	0.704225	0.347707	YER073W, YPL061W, YOR374W	179	15	2190	2.44693	1	0.679978	99.0225
KEGG_PATHWAY	sce00040:Pentose and glucuronate interconversions	3	0.704225	0.347707	YER073W, YPL061W, YOR374W	179	15	2190	2.44693	1	0.679978	99.0225
KEGG_PATHWAY	sce00071:Fatty acid degradation	3	0.704225	0.465178	YER073W, YPL061W, YOR374W	179	19	2190	1.93178	1	0.765258	99.8862
Annotation Cluster 16	Enrichment Score: 1.456782208526172
Category	Term	Count	%	PValue	Genes	List Total	Pop Hits	Pop Total	Fold Enrichment	Bonferroni	Benjamini	FDR
UP_KEYWORDS	SH3 domain	6	1.40845	0.021486	YBL007C, YHR016C, YJL020C, YPR154W, YDR388W, YGR136W	426	23	5907	3.61727	0.995114	0.191729	24.5175
INTERPRO	IPR001452:Src homology-3 domain	6	1.40845	0.0279858	YBL007C, YHR016C, YJL020C, YPR154W, YDR388W, YGR136W	390	23	5048	3.37659	1	0.9268	35.4511
SMART	SM00326:SM00326	6	1.40845	0.0476859	YBL007C, YHR016C, YJL020C, YPR154W, YDR388W, YGR136W	149	23	1658	2.90283	0.995588	0.933579	42.4754
UP_SEQ_FEATURE	domain:SH3	5	1.17371	0.0519263	YHR016C, YJL020C, YPR154W, YDR388W, YGR136W	426	20	5872	3.44601	1	0.923478	56.7664
Annotation Cluster 17	Enrichment Score: 1.3121037546091638
Category	Term	Count	%	PValue	Genes	List Total	Pop Hits	Pop Total	Fold Enrichment	Bonferroni	Benjamini	FDR
GOTERM_CC_DIRECT	GO:0033178~proton-transporting two-sector ATPase complex, catalytic domain	4	0.938967	0.00340072	YOR332W, YBR127C, YDL185W, YJR121W	420	5	5772	10.9943	0.591766	0.164047	4.36265
GOTERM_MF_DIRECT	GO:0016820~hydrolase activity, acting on acid anhydrides, catalyzing transmembrane movement of substances	4	0.938967	0.00767898	YBR127C, YDL185W, YPR036W, YJR121W	370	6	4774	8.6018	0.979925	0.352251	10.5262
GOTERM_CC_DIRECT	GO:0000221~vacuolar proton-transporting V-type ATPase, V1 domain	4	0.938967	0.0161493	YOR332W, YBR127C, YDL185W, YPR036W	420	8	5772	6.87143	0.986184	0.300107	19.2
KEGG_PATHWAY	sce04145:Phagosome	8	1.87793	0.0229895	YOR332W, YFL037W, YBR127C, YDL185W, YPR036W, YBR283C, YFL039C, YML085C	179	36	2190	2.71881	0.870839	0.107479	22.2693
GOTERM_BP_DIRECT	GO:0015991~ATP hydrolysis coupled proton transport	5	1.17371	0.0249186	YOR332W, YBR127C, YDL185W, YPR036W, YJR121W	402	16	5511	4.28405	1	0.586108	32.2787
GOTERM_BP_DIRECT	GO:0015992~proton transport	8	1.87793	0.0300766	YOR332W, YBR127C, YDL185W, YMR205C, YPR036W, YJR121W, YGR240C, YGL008C	402	42	5511	2.61123	1	0.626726	37.6055
INTERPRO	IPR000793:ATPase, F1/V1/A1 complex, alpha/beta subunit, C-terminal	3	0.704225	0.0320146	YBR127C, YDL185W, YJR121W	390	4	5048	9.70769	1	0.932621	39.456
INTERPRO	IPR020003:ATPase, alpha/beta subunit, nucleotide-binding domain, active site	3	0.704225	0.0320146	YBR127C, YDL185W, YJR121W	390	4	5048	9.70769	1	0.932621	39.456
INTERPRO	IPR000194:ATPase, F1/V1/A1 complex, alpha/beta subunit, nucleotide-binding domain	3	0.704225	0.0320146	YBR127C, YDL185W, YJR121W	390	4	5048	9.70769	1	0.932621	39.456
INTERPRO	IPR004100:ATPase, alpha/beta subunit, N-terminal	3	0.704225	0.0320146	YBR127C, YDL185W, YJR121W	390	4	5048	9.70769	1	0.932621	39.456
GOTERM_BP_DIRECT	GO:0046034~ATP metabolic process	3	0.704225	0.045578	YBR127C, YDL185W, YJR121W	402	5	5511	8.22537	1	0.74066	51.3514
GOTERM_MF_DIRECT	GO:0046961~proton-transporting ATPase activity, rotational mechanism	5	1.17371	0.0736699	YOR332W, YBR127C, YDL185W, YPR036W, YJR121W	370	21	4774	3.07207	1	0.801424	66.8505
UP_KEYWORDS	Hydrogen ion transport	6	1.40845	0.112998	YOR332W, YBR127C, YDL185W, YPR036W, YJR121W, YGL008C	426	36	5907	2.31103	1	0.471992	78.834
GOTERM_BP_DIRECT	GO:0007035~vacuolar acidification	4	0.938967	0.292701	YOR332W, YBR127C, YDL185W, YPR036W	402	26	5511	2.10907	1	0.984246	99.5247
UP_KEYWORDS	Ion transport	11	2.58216	0.322907	YOR332W, YBR127C, YDL185W, YPR036W, YJR121W, YIL121W, YDL128W, YGL008C, YNL321W, YMR058W, YMR319C	426	116	5907	1.3149	1	0.720241	99.3589
GOTERM_BP_DIRECT	GO:0006811~ion transport	11	2.58216	0.335562	YOR332W, YBR127C, YDL185W, YPR036W, YJR121W, YIL121W, YDL128W, YGL008C, YNL321W, YMR058W, YMR319C	402	116	5511	1.29999	1	0.989036	99.819
KEGG_PATHWAY	sce00190:Oxidative phosphorylation	7	1.64319	0.538447	YOR332W, YBR127C, YDL185W, YPR036W, YJR121W, YPR191W, YGL008C	179	72	2190	1.18948	1	0.825279	99.9769
Annotation Cluster 18	Enrichment Score: 1.307724133072344
Category	Term	Count	%	PValue	Genes	List Total	Pop Hits	Pop Total	Fold Enrichment	Bonferroni	Benjamini	FDR
UP_SEQ_FEATURE	lipid moiety-binding region:S-palmitoyl cysteine	6	1.40845	0.0308382	YLR019W, YAL014C, YLL010C, YNL098C, YER020W, YCL025C	426	25	5872	3.30817	1	0.884313	38.896
UP_KEYWORDS	Lipoprotein	16	3.75587	0.0509402	YOL030W, YAL014C, YER020W, YCL025C, YGL208W, YLR019W, YLR390W-A, YGR189C, YLL010C, YLR120C, YOL011W, YNL098C, YNL327W, YER150W, YMR006C, YHR143W	426	132	5907	1.68075	0.999997	0.306486	49.1888
UP_KEYWORDS	Palmitate	6	1.40845	0.0759762	YLR019W, YAL014C, YLL010C, YNL098C, YER020W, YCL025C	426	32	5907	2.59991	1	0.399177	64.0575
Annotation Cluster 19	Enrichment Score: 1.2506700391377257
Category	Term	Count	%	PValue	Genes	List Total	Pop Hits	Pop Total	Fold Enrichment	Bonferroni	Benjamini	FDR
KEGG_PATHWAY	sce01210:2-Oxocarboxylic acid metabolism	8	1.87793	0.0198402	YLR027C, YJR016C, YHR208W, YGL202W, YLR355C, YMR108W, YJR148W, YGL009C	179	35	2190	2.79649	0.828555	0.0985356	19.5119
UP_KEYWORDS	Aminotransferase	5	1.17371	0.0431554	YLR027C, YHR208W, YJL060W, YGL202W, YJR148W	426	19	5907	3.649	0.99998	0.279288	43.5189
GOTERM_MF_DIRECT	GO:0008483~transaminase activity	5	1.17371	0.0538255	YLR027C, YHR208W, YJL060W, YGL202W, YJR148W	370	19	4774	3.39545	1	0.754036	54.991
GOTERM_BP_DIRECT	GO:0019509~L-methionine biosynthetic process from methylthioadenosine	3	0.704225	0.215651	YHR208W, YGL202W, YJR148W	402	12	5511	3.42724	1	0.964594	97.6526
Annotation Cluster 20	Enrichment Score: 1.1898163942689128
Category	Term	Count	%	PValue	Genes	List Total	Pop Hits	Pop Total	Fold Enrichment	Bonferroni	Benjamini	FDR
KEGG_PATHWAY	sce00564:Glycerophospholipid metabolism	9	2.11268	0.00807889	YOL059W, YNL169C, YDL022W, YGR007W, YIL155C, YOL011W, YMR006C, YJR073C, YPR113W	179	37	2190	2.97599	0.510235	0.0577511	8.41133
UP_KEYWORDS	Lipid biosynthesis	11	2.58216	0.0595837	YLR099C, YHR042W, YNL169C, YML008C, YGR007W, YPL231W, YOR221C, YLR450W, YJR073C, YNL280C, YPR113W	426	80	5907	1.9066	1	0.334212	54.8659
GOTERM_BP_DIRECT	GO:0008654~phospholipid biosynthetic process	7	1.64319	0.066948	YLR099C, YER120W, YNL169C, YGR007W, YJR103W, YJR073C, YPR113W	402	40	5511	2.39907	1	0.837457	65.7102
UP_KEYWORDS	Phospholipid biosynthesis	5	1.17371	0.165787	YLR099C, YNL169C, YGR007W, YJR073C, YPR113W	426	30	5907	2.31103	1	0.57431	90.4377
UP_KEYWORDS	Phospholipid metabolism	5	1.17371	0.210451	YLR099C, YNL169C, YGR007W, YJR073C, YPR113W	426	33	5907	2.10094	1	0.637831	95.3108
Annotation Cluster 21	Enrichment Score: 1.1863434373305417
Category	Term	Count	%	PValue	Genes	List Total	Pop Hits	Pop Total	Fold Enrichment	Bonferroni	Benjamini	FDR
UP_KEYWORDS	FAD	10	2.34742	0.0193941	YML086C, YDL174C, YHR042W, YPR037C, YIL155C, YPL023C, YFL018C, YPL091W, YMR145C, YEL047C	426	57	5907	2.43267	0.991756	0.181209	22.4009
UP_KEYWORDS	Flavoprotein	11	2.58216	0.0349814	YML086C, YDL174C, YHR042W, YPR037C, YIL155C, YPL023C, YFL018C, YKL216W, YPL091W, YMR145C, YEL047C	426	73	5907	2.08943	0.999837	0.245286	36.9417
GOTERM_MF_DIRECT	GO:0050660~flavin adenine dinucleotide binding	6	1.40845	0.0527561	YML086C, YDL174C, YMR108W, YFL018C, YPL091W, YMR145C	370	27	4774	2.86727	1	0.764548	54.2514
INTERPRO	IPR023753:Pyridine nucleotide-disulphide oxidoreductase, FAD/NAD(P)-binding domain	5	1.17371	0.165105	YIL155C, YFL018C, YPL091W, YMR145C, YEL047C	390	28	5048	2.31136	1	0.998037	93.8139
UP_SEQ_FEATURE	nucleotide phosphate-binding region:FAD	5	1.17371	0.198036	YMR108W, YIL155C, YFL018C, YPL091W, YMR145C	426	32	5872	2.15376	1	0.993689	96.89
Annotation Cluster 22	Enrichment Score: 1.146407940898357
Category	Term	Count	%	PValue	Genes	List Total	Pop Hits	Pop Total	Fold Enrichment	Bonferroni	Benjamini	FDR
UP_SEQ_FEATURE	repeat:7	5	1.17371	0.019458	YBL007C, YDL140C, YGL122C, YNL327W, YGR014W	426	15	5872	4.59468	1	0.821298	26.5827
UP_SEQ_FEATURE	repeat:6	5	1.17371	0.0367399	YBL007C, YDL140C, YGL122C, YNL327W, YGR014W	426	18	5872	3.8289	1	0.895155	44.4923
UP_SEQ_FEATURE	repeat:5	5	1.17371	0.0439644	YBL007C, YDL140C, YGL122C, YNL327W, YGR014W	426	19	5872	3.62738	1	0.897832	50.6897
UP_SEQ_FEATURE	repeat:4	5	1.17371	0.0700317	YBL007C, YDL140C, YGL122C, YNL327W, YGR014W	426	22	5872	3.13274	1	0.945866	68.0748
UP_SEQ_FEATURE	repeat:9	4	0.938967	0.0754081	YBL007C, YDL140C, YGL122C, YNL327W	426	14	5872	3.9383	1	0.951355	70.8569
UP_SEQ_FEATURE	repeat:8	4	0.938967	0.104372	YBL007C, YDL140C, YGL122C, YNL327W	426	16	5872	3.44601	1	0.974376	82.3329
UP_SEQ_FEATURE	repeat:3	5	1.17371	0.127124	YBL007C, YDL140C, YGL122C, YNL327W, YGR014W	426	27	5872	2.5526	1	0.983358	88.2124
UP_SEQ_FEATURE	repeat:1	6	1.40845	0.136686	YBL007C, YML100W, YDL140C, YGL122C, YNL327W, YGR014W	426	38	5872	2.17643	1	0.984505	90.0872
UP_SEQ_FEATURE	repeat:2	6	1.40845	0.15986	YBL007C, YML100W, YDL140C, YGL122C, YNL327W, YGR014W	426	40	5872	2.06761	1	0.987952	93.5381
Annotation Cluster 23	Enrichment Score: 1.1115045741524903
Category	Term	Count	%	PValue	Genes	List Total	Pop Hits	Pop Total	Fold Enrichment	Bonferroni	Benjamini	FDR
GOTERM_CC_DIRECT	GO:0031588~AMP-activated protein kinase complex	3	0.704225	0.0453824	YGL208W, YER027C, YDR477W	420	5	5772	8.24571	0.999995	0.457053	45.5652
GOTERM_MF_DIRECT	GO:0004679~AMP-activated protein kinase activity	3	0.704225	0.050944	YGL208W, YER027C, YDR477W	370	5	4774	7.74162	1	0.770709	52.9723
GOTERM_BP_DIRECT	GO:0001403~invasive growth in response to glucose limitation	6	1.40845	0.200219	YGL208W, YGL045W, YPL203W, YER027C, YDL230W, YDR477W	402	43	5511	1.91288	1	0.960516	96.8283
Annotation Cluster 24	Enrichment Score: 1.1012790404758002
Category	Term	Count	%	PValue	Genes	List Total	Pop Hits	Pop Total	Fold Enrichment	Bonferroni	Benjamini	FDR
GOTERM_BP_DIRECT	GO:0031939~negative regulation of chromatin silencing at telomere	5	1.17371	0.0197984	YOL004W, YOR230W, YNL097C, YNL330C, YPL015C	402	15	5511	4.56965	1	0.550189	26.5726
GOTERM_BP_DIRECT	GO:0061186~negative regulation of chromatin silencing at silent mating-type cassette	4	0.938967	0.0406681	YOL004W, YOR230W, YNL097C, YNL330C	402	11	5511	4.98507	1	0.711789	47.3387
GOTERM_CC_DIRECT	GO:0070210~Rpd3L-Expanded complex	5	1.17371	0.0443683	YCR033W, YOL004W, YER088C, YNL097C, YNL330C	420	19	5772	3.61654	0.999993	0.466444	44.8031
GOTERM_BP_DIRECT	GO:0016479~negative regulation of transcription from RNA polymerase I promoter	3	0.704225	0.0651281	YOL004W, YNL097C, YNL330C	402	6	5511	6.85448	1	0.838408	64.6624
GOTERM_BP_DIRECT	GO:0061188~negative regulation of chromatin silencing at rDNA	3	0.704225	0.110434	YOL004W, YNL097C, YNL330C	402	8	5511	5.14086	1	0.914096	83.5938
GOTERM_CC_DIRECT	GO:0033698~Rpd3L complex	3	0.704225	0.214879	YOL004W, YNL097C, YNL330C	420	12	5772	3.43571	1	0.837623	95.7903
GOTERM_MF_DIRECT	GO:0003714~transcription corepressor activity	3	0.704225	0.35402	YOL004W, YOR230W, YNL330C	370	16	4774	2.41926	1	0.988098	99.8173
Annotation Cluster 25	Enrichment Score: 1.0325247249119078
Category	Term	Count	%	PValue	Genes	List Total	Pop Hits	Pop Total	Fold Enrichment	Bonferroni	Benjamini	FDR
UP_KEYWORDS	Lipid biosynthesis	11	2.58216	0.0595837	YLR099C, YHR042W, YNL169C, YML008C, YGR007W, YPL231W, YOR221C, YLR450W, YJR073C, YNL280C, YPR113W	426	80	5907	1.9066	1	0.334212	54.8659
UP_KEYWORDS	Lipid metabolism	16	3.75587	0.0928314	YLR099C, YHR042W, YML008C, YPL231W, YLR450W, YNL169C, YGR007W, YBR265W, YDR294C, YOL011W, YMR006C, YOR221C, YJR073C, YOR081C, YNL280C, YPR113W	426	144	5907	1.54069	1	0.433526	71.6812
GOTERM_BP_DIRECT	GO:0006629~lipid metabolic process	16	3.75587	0.144412	YLR099C, YHR042W, YML008C, YPL231W, YLR450W, YNL169C, YGR007W, YBR265W, YDR294C, YOL011W, YMR006C, YOR221C, YJR073C, YOR081C, YNL280C, YPR113W	402	153	5511	1.43362	1	0.94541	91.01
Annotation Cluster 26	Enrichment Score: 1.0110969015475706
Category	Term	Count	%	PValue	Genes	List Total	Pop Hits	Pop Total	Fold Enrichment	Bonferroni	Benjamini	FDR
GOTERM_CC_DIRECT	GO:0032221~Rpd3S complex	3	0.704225	0.0453824	YOL004W, YPR023C, YNL330C	420	5	5772	8.24571	0.999995	0.457053	45.5652
GOTERM_BP_DIRECT	GO:0030174~regulation of DNA-dependent DNA replication initiation	4	0.938967	0.105639	YOL004W, YIL046W, YPR023C, YNL330C	402	16	5511	3.42724	1	0.909446	82.1733
GOTERM_BP_DIRECT	GO:0016575~histone deacetylation	4	0.938967	0.193197	YCR033W, YOL004W, YPR023C, YNL330C	402	21	5511	2.61123	1	0.957569	96.3698
Annotation Cluster 27	Enrichment Score: 0.997080816105624
Category	Term	Count	%	PValue	Genes	List Total	Pop Hits	Pop Total	Fold Enrichment	Bonferroni	Benjamini	FDR
UP_SEQ_FEATURE	domain:UBX	3	0.704225	0.0860866	YDR330W, YMR067C, YML013W	426	7	5872	5.90744	1	0.96448	75.7229
INTERPRO	IPR001012:UBX	3	0.704225	0.0960375	YDR330W, YMR067C, YML013W	390	7	5048	5.54725	1	0.987788	78.9254
SMART	SM00166:SM00166	3	0.704225	0.123419	YDR330W, YMR067C, YML013W	149	7	1658	4.76894	1	0.946298	77.4797
Annotation Cluster 28	Enrichment Score: 0.9802503712089304
Category	Term	Count	%	PValue	Genes	List Total	Pop Hits	Pop Total	Fold Enrichment	Bonferroni	Benjamini	FDR
GOTERM_CC_DIRECT	GO:0045298~tubulin complex	3	0.704225	0.0150137	YML124C, YFL037W, YML085C	420	3	5772	13.7429	0.981287	0.3035	17.9703
INTERPRO	IPR017975:Tubulin, conserved site	3	0.704225	0.0320146	YML124C, YFL037W, YML085C	390	4	5048	9.70769	1	0.932621	39.456
INTERPRO	IPR008280:Tubulin/FtsZ, C-terminal	3	0.704225	0.0320146	YML124C, YFL037W, YML085C	390	4	5048	9.70769	1	0.932621	39.456
INTERPRO	IPR023123:Tubulin, C-terminal	3	0.704225	0.0320146	YML124C, YFL037W, YML085C	390	4	5048	9.70769	1	0.932621	39.456
INTERPRO	IPR000217:Tubulin	3	0.704225	0.0320146	YML124C, YFL037W, YML085C	390	4	5048	9.70769	1	0.932621	39.456
INTERPRO	IPR018316:Tubulin/FtsZ, 2-layer sandwich domain	3	0.704225	0.0320146	YML124C, YFL037W, YML085C	390	4	5048	9.70769	1	0.932621	39.456
SMART	SM00865:SM00865	3	0.704225	0.0421123	YML124C, YFL037W, YML085C	149	4	1658	8.34564	0.991568	0.991568	38.5481
SMART	SM00864:SM00864	3	0.704225	0.0421123	YML124C, YFL037W, YML085C	149	4	1658	8.34564	0.991568	0.991568	38.5481
INTERPRO	IPR003008:Tubulin/FtsZ, GTPase domain	3	0.704225	0.0506657	YML124C, YFL037W, YML085C	390	5	5048	7.76615	1	0.963689	55.15
GOTERM_BP_DIRECT	GO:0007017~microtubule-based process	4	0.938967	0.0632956	YML124C, YLR429W, YFL037W, YML085C	402	13	5511	4.21814	1	0.839373	63.5772
GOTERM_CC_DIRECT	GO:0005828~kinetochore microtubule	3	0.704225	0.0648554	YML124C, YFL037W, YML085C	420	6	5772	6.87143	1	0.535479	58.4404
GOTERM_CC_DIRECT	GO:0005880~nuclear microtubule	3	0.704225	0.0865331	YML124C, YFL037W, YML085C	420	7	5772	5.8898	1	0.614088	69.4303
GOTERM_BP_DIRECT	GO:0045143~homologous chromosome segregation	3	0.704225	0.110434	YML124C, YFL037W, YML085C	402	8	5511	5.14086	1	0.914096	83.5938
GOTERM_MF_DIRECT	GO:0005200~structural constituent of cytoskeleton	5	1.17371	0.166357	YML124C, YJL042W, YFL037W, YFL039C, YML085C	370	28	4774	2.30405	1	0.962917	92.7581
GOTERM_CC_DIRECT	GO:0005881~cytoplasmic microtubule	3	0.704225	0.297995	YML124C, YFL037W, YML085C	420	15	5772	2.74857	1	0.873543	99.0275
GOTERM_BP_DIRECT	GO:0030473~nuclear migration along microtubule	3	0.704225	0.29898	YML124C, YFL037W, YML085C	402	15	5511	2.74179	1	0.984066	99.5859
UP_KEYWORDS	Microtubule	5	1.17371	0.520814	YML124C, YJL042W, YGL173C, YFL037W, YML085C	426	52	5907	1.33329	1	0.885999	99.9927
GOTERM_CC_DIRECT	GO:0005874~microtubule	5	1.17371	0.587854	YML124C, YJL042W, YGL173C, YFL037W, YML085C	420	56	5772	1.22704	1	0.982034	99.9991
GOTERM_MF_DIRECT	GO:0003924~GTPase activity	7	1.64319	0.592275	YML124C, YFL037W, YLR293C, YPR080W, YNL098C, YER020W, YML085C	370	80	4774	1.12899	1	0.999086	99.9998
GOTERM_BP_DIRECT	GO:0000070~mitotic sister chromatid segregation	3	0.704225	0.594998	YML124C, YFL037W, YML085C	402	27	5511	1.52322	1	0.999629	99.9999
GOTERM_CC_DIRECT	GO:0005816~spindle pole body	4	0.938967	0.913051	YML124C, YIL106W, YFL037W, YML085C	420	74	5772	0.742857	1	0.999882	100
Annotation Cluster 29	Enrichment Score: 0.9276940896517395
Category	Term	Count	%	PValue	Genes	List Total	Pop Hits	Pop Total	Fold Enrichment	Bonferroni	Benjamini	FDR
INTERPRO	IPR009057:Homeodomain-like	8	1.87793	0.018082	YCR033W, YFR037C, YNL216W, YER088C, YER164W, YGL062W, YPL177C, YBR218C	390	36	5048	2.87635	1	0.919636	24.5281
UP_SEQ_FEATURE	domain:HTH myb-type	3	0.704225	0.0860866	YCR033W, YNL216W, YER088C	426	7	5872	5.90744	1	0.96448	75.7229
INTERPRO	IPR017930:Myb domain	3	0.704225	0.148824	YCR033W, YNL216W, YER088C	390	9	5048	4.31453	1	0.998272	91.6676
INTERPRO	IPR001005:SANT/Myb domain	4	0.938967	0.156892	YCR033W, YFR037C, YNL216W, YER088C	390	18	5048	2.87635	1	0.998389	92.8058
SMART	SM00717:SM00717	4	0.938967	0.212575	YCR033W, YFR037C, YNL216W, YER088C	149	18	1658	2.47278	1	0.977397	93.3106
UP_SEQ_FEATURE	DNA-binding region:H-T-H motif	3	0.704225	0.351451	YCR033W, YNL216W, YER088C	426	17	5872	2.43248	1	0.999674	99.8897
Annotation Cluster 30	Enrichment Score: 0.9163196795591295
Category	Term	Count	%	PValue	Genes	List Total	Pop Hits	Pop Total	Fold Enrichment	Bonferroni	Benjamini	FDR
UP_SEQ_FEATURE	domain:CBS 2	3	0.704225	0.109442	YBR214W, YLR432W, YOL060C	426	8	5872	5.16901	1	0.975874	83.8417
UP_SEQ_FEATURE	domain:CBS 1	3	0.704225	0.109442	YBR214W, YLR432W, YOL060C	426	8	5872	5.16901	1	0.975874	83.8417
INTERPRO	IPR000644:Cystathionine beta-synthase, core	3	0.704225	0.148824	YBR214W, YLR432W, YOL060C	390	9	5048	4.31453	1	0.998272	91.6676
Annotation Cluster 31	Enrichment Score: 0.8723989050662506
Category	Term	Count	%	PValue	Genes	List Total	Pop Hits	Pop Total	Fold Enrichment	Bonferroni	Benjamini	FDR
INTERPRO	IPR016035:Acyl transferase/acyl hydrolase/lysophospholipase	5	1.17371	0.00740693	YOL011W, YPL231W, YMR006C, YOR221C, YOR081C	390	11	5048	5.88345	0.997894	0.87183	10.8325
UP_KEYWORDS	Lipid degradation	3	0.704225	0.567755	YOL011W, YMR006C, YOR081C	426	26	5907	1.59995	1	0.898053	99.9981
GOTERM_BP_DIRECT	GO:0016042~lipid catabolic process	3	0.704225	0.574122	YOL011W, YMR006C, YOR081C	402	26	5511	1.5818	1	0.999468	99.9998
Annotation Cluster 32	Enrichment Score: 0.8550909441204979
Category	Term	Count	%	PValue	Genes	List Total	Pop Hits	Pop Total	Fold Enrichment	Bonferroni	Benjamini	FDR
UP_SEQ_FEATURE	zinc finger region:C2H2-type 1	7	1.64319	0.0423426	YPR013C, YDR463W, YJR127C, YER169W, YMR037C, YPL230W, YDR096W	426	36	5872	2.68023	1	0.90144	49.3577
INTERPRO	IPR013087:Zinc finger C2H2-type/integrase DNA-binding domain	7	1.64319	0.0428701	YPR013C, YJR127C, YER169W, YMR037C, YPL230W, YDL048C, YDR096W	390	34	5048	2.66486	1	0.963196	49.1213
UP_SEQ_FEATURE	zinc finger region:C2H2-type 2; atypical	3	0.704225	0.0645118	YDR463W, YER169W, YDR096W	426	6	5872	6.89202	1	0.938888	64.961
GOTERM_MF_DIRECT	GO:0043565~sequence-specific DNA binding	19	4.46009	0.0698667	YJR060W, YGL073W, YKL032C, YJR127C, YMR037C, YFL021W, YNL216W, YLR256W, YPL230W, YDR096W, YDL048C, YER068W, YIL130W, YPR013C, YER169W, YER088C, YDR169C, YKL112W, YPL177C	370	161	4774	1.52268	1	0.811587	64.8316
INTERPRO	IPR007087:Zinc finger, C2H2	8	1.87793	0.0793867	YPR013C, YDR463W, YJR127C, YER169W, YMR037C, YPL230W, YDL048C, YDR096W	390	49	5048	2.11324	1	0.986236	72.0743
INTERPRO	IPR015880:Zinc finger, C2H2-like	8	1.87793	0.0940176	YPR013C, YDR463W, YJR127C, YER169W, YMR037C, YPL230W, YDL048C, YDR096W	390	51	5048	2.03037	1	0.989404	78.1874
SMART	SM00355:SM00355	8	1.87793	0.163477	YPR013C, YDR463W, YJR127C, YER169W, YMR037C, YPL230W, YDL048C, YDR096W	149	51	1658	1.74549	1	0.9632	86.7359
UP_SEQ_FEATURE	zinc finger region:C2H2-type 2	4	0.938967	0.371303	YPR013C, YJR127C, YMR037C, YPL230W	426	30	5872	1.83787	1	0.999707	99.9323
GOTERM_MF_DIRECT	GO:0003676~nucleic acid binding	19	4.46009	0.850691	YJL080C, YMR037C, YJR127C, YOR048C, YBR212W, YBL032W, YDR432W, YDR096W, YDL048C, YLL018C, YPL230W, YER068W, YOL021C, YGL173C, YPR013C, YHR019C, YER169W, YER165W, YHR086W	370	285	4774	0.86018	1	0.999994	100
UP_KEYWORDS	Zinc-finger	16	3.75587	0.891941	YFR037C, YDR463W, YGL122C, YLR136C, YMR037C, YJR127C, YFL021W, YGL023C, YDR096W, YDL048C, YPL230W, YER068W, YJL210W, YPR013C, YER169W, YNL097C	426	272	5907	0.815659	1	0.992636	100
Annotation Cluster 33	Enrichment Score: 0.8221872571724336
Category	Term	Count	%	PValue	Genes	List Total	Pop Hits	Pop Total	Fold Enrichment	Bonferroni	Benjamini	FDR
GOTERM_BP_DIRECT	GO:0016311~dephosphorylation	9	2.11268	0.0127387	YLR019W, YBR093C, YOR155C, YKR043C, YLL010C, YDR074W, YDL047W, YIL053W, YDL230W	402	44	5511	2.8041	0.999979	0.489456	17.9652
UP_KEYWORDS	Protein phosphatase	6	1.40845	0.169067	YLR019W, YLL010C, YML057W, YDL047W, YOR090C, YDL230W	426	41	5907	2.0292	1	0.575201	90.9132
GOTERM_MF_DIRECT	GO:0004721~phosphoprotein phosphatase activity	6	1.40845	0.26575	YLR019W, YLL010C, YML057W, YDL047W, YOR090C, YDL230W	370	45	4774	1.72036	1	0.983779	98.8404
GOTERM_BP_DIRECT	GO:0006470~protein dephosphorylation	6	1.40845	0.297707	YLR019W, YLL010C, YML057W, YDL047W, YOR090C, YDL230W	402	50	5511	1.64507	1	0.984643	99.5741
GOTERM_MF_DIRECT	GO:0016791~phosphatase activity	4	0.938967	0.454586	YLR019W, YBR093C, YLL010C, YDL230W	370	32	4774	1.61284	1	0.996258	99.9841
Annotation Cluster 34	Enrichment Score: 0.7668544213211312
Category	Term	Count	%	PValue	Genes	List Total	Pop Hits	Pop Total	Fold Enrichment	Bonferroni	Benjamini	FDR
UP_KEYWORDS	Nucleotide-binding	67	15.7277	0.0562533	YHR074W, YDR093W, YBR059C, YPR080W, YHR205W, YER020W, YGL008C, YEL032W, YPR019W, YDL185W, YNL329C, YAL054C, YML070W, YJR105W, YML085C, YJR059W, YFL037W, YMR205C, YDR516C, YPR035W, YKL204W, YGL130W, YLR328W, YLL018C, YBR169C, YGR185C, YML124C, YER176W, YOR303W, YEL031W, YOR117W, YDR477W, YMR104C, YGL245W, YFR053C, YOR141C, YPL270W, YJL141C, YLR293C, YPL106C, YFL039C, YBR218C, YBR202W, YIL033C, YLR…	426	760	5907	1.22241	0.999999	0.325663	52.7517
UP_KEYWORDS	ATP-binding	56	13.1455	0.107141	YHR074W, YDR093W, YBR059C, YHR205W, YGL008C, YEL032W, YPR019W, YDL185W, YNL329C, YAL054C, YML070W, YJR105W, YJR059W, YMR205C, YDR516C, YPR035W, YKL204W, YLR328W, YLL018C, YBR169C, YGR185C, YER176W, YOR303W, YEL031W, YOR117W, YDR477W, YMR104C, YGL245W, YFR053C, YOR141C, YPL270W, YJL141C, YPL106C, YFL039C, YBR218C, YBR202W, YLR188W, YGL234W, YGR204W, YLR060W, YMR291W, YJR103W, YDR122W, YJR065C, YIL…	426	651	5907	1.19279	1	0.467953	76.9509
GOTERM_MF_DIRECT	GO:0000166~nucleotide binding	72	16.9014	0.19043	YHR074W, YDR093W, YBR059C, YPR080W, YHR205W, YER020W, YDR432W, YGL008C, YEL032W, YPR019W, YDL185W, YNL329C, YAL054C, YML070W, YJR105W, YML085C, YJR059W, YFL037W, YMR205C, YDR516C, YPR035W, YGL130W, YKL204W, YLR328W, YLL018C, YBR169C, YGR185C, YML124C, YER176W, YOR303W, YEL031W, YOR117W, YMR104C, YDR477W, YGL245W, YFR053C, YOR141C, YPL270W, YJL141C, YLR293C, YPL106C, YFL039C, YBR218C, YBR202W, YIL…	370	833	4774	1.11524	1	0.968412	95.2549
GOTERM_MF_DIRECT	GO:0005524~ATP binding	57	13.3803	0.268708	YHR074W, YDR093W, YBR059C, YHR205W, YGL008C, YEL032W, YPR019W, YDL185W, YNL329C, YAL054C, YML070W, YJR105W, YJR059W, YMR205C, YDR516C, YPR035W, YKL204W, YLR328W, YLL018C, YBR169C, YGR185C, YER176W, YOR303W, YEL031W, YOR117W, YDR477W, YMR104C, YGL245W, YFR053C, YOR141C, YPL270W, YJL141C, YPL106C, YFL039C, YBR218C, YBR202W, YLR188W, YGL234W, YGR204W, YLR060W, YMR291W, YJR103W, YDR122W, YJR065C, YIL…	370	667	4774	1.10263	1	0.979137	98.906
UP_SEQ_FEATURE	nucleotide phosphate-binding region:ATP	30	7.04225	0.474907	YHR074W, YFR053C, YPL270W, YBR059C, YJL141C, YHR205W, YBR202W, YEL032W, YPR019W, YDL185W, YLR188W, YNL329C, YGL234W, YGR204W, YMR291W, YJR059W, YDR122W, YMR205C, YKL210W, YJR121W, YDR516C, YPL203W, YKL204W, YGR240C, YER176W, YOR117W, YER164W, YMR104C, YDR477W, YGL245W	426	390	5872	1.06031	1	0.999962	99.996
Annotation Cluster 35	Enrichment Score: 0.7643085360516253
Category	Term	Count	%	PValue	Genes	List Total	Pop Hits	Pop Total	Fold Enrichment	Bonferroni	Benjamini	FDR
GOTERM_BP_DIRECT	GO:0043044~ATP-dependent chromatin remodeling	5	1.17371	0.0813688	YFR037C, YCR052W, YER164W, YPR034W, YML127W	402	23	5511	2.98021	1	0.861648	73.0426
GOTERM_CC_DIRECT	GO:0016586~RSC complex	4	0.938967	0.121052	YFR037C, YCR052W, YPR034W, YML127W	420	17	5772	3.23361	1	0.715449	81.5403
GOTERM_BP_DIRECT	GO:0006337~nucleosome disassembly	4	0.938967	0.174394	YFR037C, YCR052W, YPR034W, YML127W	402	20	5511	2.74179	1	0.954589	94.8183
GOTERM_BP_DIRECT	GO:0006368~transcription elongation from RNA polymerase II promoter	7	1.64319	0.185283	YFR037C, YAL021C, YER164W, YPR034W, YML127W, YPR023C, YNL330C	402	53	5511	1.81062	1	0.960986	95.7791
GOTERM_MF_DIRECT	GO:0015616~DNA translocase activity	5	1.17371	0.198141	YHL025W, YFR037C, YCR052W, YPR034W, YML127W	370	30	4774	2.15045	1	0.969762	95.8669
UP_KEYWORDS	Chromatin regulator	11	2.58216	0.204971	YOL004W, YFR037C, YCR052W, YBL032W, YER164W, YPR034W, YML127W, YPR023C, YNL097C, YNL330C, YLL022C	426	103	5907	1.48086	1	0.640042	94.8714
GOTERM_BP_DIRECT	GO:0016568~chromatin modification	11	2.58216	0.345443	YOL004W, YFR037C, YCR052W, YBL032W, YER164W, YPR034W, YML127W, YPR023C, YNL097C, YNL330C, YLL022C	402	117	5511	1.28888	1	0.990125	99.8564
Annotation Cluster 36	Enrichment Score: 0.7571649235086519
Category	Term	Count	%	PValue	Genes	List Total	Pop Hits	Pop Total	Fold Enrichment	Bonferroni	Benjamini	FDR
UP_KEYWORDS	Disulfide bond	11	2.58216	0.0827531	YIL010W, YOL030W, YMR297W, YPR037C, YLR120C, YHR188C, YFL018C, YPL091W, YER070W, YEL060C, YCL043C	426	85	5907	1.79445	1	0.418785	67.3254
UP_SEQ_FEATURE	disulfide bond	9	2.11268	0.0888113	YIL010W, YMR297W, YPR037C, YHR188C, YFL018C, YPL091W, YER070W, YEL060C, YCL043C	426	64	5872	1.93838	1	0.96387	76.8364
UP_KEYWORDS	Redox-active center	4	0.938967	0.306991	YIL010W, YFL018C, YPL091W, YCL043C	426	27	5907	2.05425	1	0.712875	99.1338
GOTERM_BP_DIRECT	GO:0045454~cell redox homeostasis	4	0.938967	0.414918	YIL010W, YFL018C, YPL091W, YCL043C	402	32	5511	1.71362	1	0.995565	99.9746
Annotation Cluster 37	Enrichment Score: 0.7418419297279322
Category	Term	Count	%	PValue	Genes	List Total	Pop Hits	Pop Total	Fold Enrichment	Bonferroni	Benjamini	FDR
INTERPRO	IPR011054:Rudiment single hybrid motif	3	0.704225	0.0960375	YGL234W, YGL062W, YBR218C	390	7	5048	5.54725	1	0.987788	78.9254
UP_SEQ_FEATURE	domain:ATP-grasp	3	0.704225	0.109442	YGL234W, YGL062W, YBR218C	426	8	5872	5.16901	1	0.975874	83.8417
INTERPRO	IPR011761:ATP-grasp fold	3	0.704225	0.148824	YGL234W, YGL062W, YBR218C	390	9	5048	4.31453	1	0.998272	91.6676
INTERPRO	IPR016185:Pre-ATP-grasp domain	3	0.704225	0.176971	YGL234W, YGL062W, YBR218C	390	10	5048	3.88308	1	0.998433	95.0393
INTERPRO	IPR013815:ATP-grasp fold, subdomain 1	3	0.704225	0.176971	YGL234W, YGL062W, YBR218C	390	10	5048	3.88308	1	0.998433	95.0393
INTERPRO	IPR013816:ATP-grasp fold, subdomain 2	3	0.704225	0.235163	YGL234W, YGL062W, YBR218C	390	12	5048	3.2359	1	0.999643	98.3989
UP_KEYWORDS	Multifunctional enzyme	7	1.64319	0.556715	YLR028C, YPR184W, YGL234W, YGR204W, YGL062W, YPL231W, YBR218C	426	83	5907	1.16944	1	0.898836	99.9973
Annotation Cluster 38	Enrichment Score: 0.6868611873732385
Category	Term	Count	%	PValue	Genes	List Total	Pop Hits	Pop Total	Fold Enrichment	Bonferroni	Benjamini	FDR
UP_KEYWORDS	Lipid biosynthesis	11	2.58216	0.0595837	YLR099C, YHR042W, YNL169C, YML008C, YGR007W, YPL231W, YOR221C, YLR450W, YJR073C, YNL280C, YPR113W	426	80	5907	1.9066	1	0.334212	54.8659
UP_KEYWORDS	Steroid metabolism	4	0.938967	0.20775	YHR042W, YML008C, YLR450W, YNL280C	426	22	5907	2.52113	1	0.638988	95.0988
UP_KEYWORDS	Sterol metabolism	4	0.938967	0.20775	YHR042W, YML008C, YLR450W, YNL280C	426	22	5907	2.52113	1	0.638988	95.0988
UP_KEYWORDS	Sterol biosynthesis	4	0.938967	0.20775	YHR042W, YML008C, YLR450W, YNL280C	426	22	5907	2.52113	1	0.638988	95.0988
GOTERM_BP_DIRECT	GO:0008202~steroid metabolic process	4	0.938967	0.232137	YHR042W, YML008C, YLR450W, YNL280C	402	23	5511	2.38417	1	0.970333	98.3092
UP_KEYWORDS	Steroid biosynthesis	4	0.938967	0.246766	YHR042W, YML008C, YLR450W, YNL280C	426	24	5907	2.31103	1	0.645213	97.4515
GOTERM_BP_DIRECT	GO:0006696~ergosterol biosynthetic process	4	0.938967	0.252114	YHR042W, YML008C, YLR450W, YNL280C	402	24	5511	2.28483	1	0.976476	98.8747
GOTERM_BP_DIRECT	GO:0006694~steroid biosynthetic process	4	0.938967	0.272325	YHR042W, YML008C, YLR450W, YNL280C	402	25	5511	2.19343	1	0.980205	99.263
GOTERM_BP_DIRECT	GO:0016126~sterol biosynthetic process	4	0.938967	0.313172	YHR042W, YML008C, YLR450W, YNL280C	402	27	5511	2.03096	1	0.985868	99.698
Annotation Cluster 39	Enrichment Score: 0.6102649505583666
Category	Term	Count	%	PValue	Genes	List Total	Pop Hits	Pop Total	Fold Enrichment	Bonferroni	Benjamini	FDR
UP_SEQ_FEATURE	domain:MCM	3	0.704225	0.0645118	YEL032W, YPR019W, YBR202W	426	6	5872	6.89202	1	0.938888	64.961
GOTERM_CC_DIRECT	GO:0042555~MCM complex	3	0.704225	0.0648554	YEL032W, YPR019W, YBR202W	420	6	5772	6.87143	1	0.535479	58.4404
INTERPRO	IPR001208:Mini-chromosome maintenance, DNA-dependent ATPase	3	0.704225	0.0721904	YEL032W, YPR019W, YBR202W	390	6	5048	6.47179	1	0.984094	68.5112
INTERPRO	IPR018525:Mini-chromosome maintenance, conserved site	3	0.704225	0.0721904	YEL032W, YPR019W, YBR202W	390	6	5048	6.47179	1	0.984094	68.5112
GOTERM_BP_DIRECT	GO:0033260~nuclear DNA replication	3	0.704225	0.0868877	YEL032W, YPR019W, YBR202W	402	7	5511	5.87527	1	0.872691	75.4384
SMART	SM00350:SM00350	3	0.704225	0.0934856	YEL032W, YPR019W, YBR202W	149	6	1658	5.56376	0.999981	0.934363	67.069
GOTERM_MF_DIRECT	GO:0017116~single-stranded DNA-dependent ATP-dependent DNA helicase activity	3	0.704225	0.0965374	YEL032W, YPR019W, YBR202W	370	7	4774	5.52973	1	0.872398	76.8875
GOTERM_BP_DIRECT	GO:0006271~DNA strand elongation involved in DNA replication	3	0.704225	0.110434	YEL032W, YPR019W, YBR202W	402	8	5511	5.14086	1	0.914096	83.5938
INTERPRO	IPR012340:Nucleic acid-binding, OB-fold	7	1.64319	0.161154	YEL032W, YPR019W, YHR019C, YGL130W, YLL018C, YOL021C, YBR202W	390	48	5048	1.88761	1	0.998225	93.3466
GOTERM_MF_DIRECT	GO:0003678~DNA helicase activity	4	0.938967	0.239247	YEL032W, YPR019W, YER176W, YBR202W	370	22	4774	2.34595	1	0.978742	98.0657
GOTERM_BP_DIRECT	GO:0000727~double-strand break repair via break-induced replication	4	0.938967	0.292701	YEL032W, YPR019W, YML032C, YBR202W	402	26	5511	2.10907	1	0.984246	99.5247
GOTERM_CC_DIRECT	GO:0005656~nuclear pre-replicative complex	3	0.704225	0.352822	YEL032W, YPR019W, YBR202W	420	17	5772	2.42521	1	0.907834	99.6647
GOTERM_BP_DIRECT	GO:0006267~pre-replicative complex assembly involved in nuclear cell cycle DNA replication	3	0.704225	0.433155	YEL032W, YPR019W, YBR202W	402	20	5511	2.05634	1	0.996552	99.9844
GOTERM_MF_DIRECT	GO:0003688~DNA replication origin binding	4	0.938967	0.475166	YEL032W, YPR019W, YKL112W, YBR202W	370	33	4774	1.56396	1	0.996767	99.9909
GOTERM_CC_DIRECT	GO:0031261~DNA replication preinitiation complex	3	0.704225	0.481714	YEL032W, YPR019W, YBR202W	420	22	5772	1.87403	1	0.961663	99.9817
GOTERM_BP_DIRECT	GO:0006270~DNA replication initiation	4	0.938967	0.492762	YEL032W, YPR019W, YIL046W, YBR202W	402	36	5511	1.52322	1	0.998453	99.9972
GOTERM_BP_DIRECT	GO:0006260~DNA replication	7	1.64319	0.518665	YEL032W, YPR019W, YAL021C, YKL112W, YJL026W, YER070W, YBR202W	402	79	5511	1.21472	1	0.998819	99.9988
UP_KEYWORDS	DNA replication	6	1.40845	0.547318	YEL032W, YPR019W, YKL112W, YJL026W, YER070W, YBR202W	426	68	5907	1.22349	1	0.895429	99.9965
GOTERM_CC_DIRECT	GO:0031298~replication fork protection complex	3	0.704225	0.551128	YEL032W, YPR019W, YBR202W	420	25	5772	1.64914	1	0.978297	99.9972
KEGG_PATHWAY	sce03030:DNA replication	3	0.704225	0.731824	YEL032W, YPR019W, YBR202W	179	31	2190	1.184	1	0.936554	99.9999
UP_KEYWORDS	Helicase	5	1.17371	0.929906	YEL032W, YPR019W, YER176W, YER164W, YBR202W	426	98	5907	0.707459	1	0.995988	100
GOTERM_MF_DIRECT	GO:0004386~helicase activity	5	1.17371	0.959225	YEL032W, YPR019W, YER176W, YER164W, YBR202W	370	101	4774	0.638748	1	1	100
Annotation Cluster 40	Enrichment Score: 0.5905441682180325
Category	Term	Count	%	PValue	Genes	List Total	Pop Hits	Pop Total	Fold Enrichment	Bonferroni	Benjamini	FDR
UP_KEYWORDS	Proteasome	6	1.40845	0.112998	YJL001W, YOR117W, YHR200W, YDL097C, YGL011C, YOR157C	426	36	5907	2.31103	1	0.471992	78.834
KEGG_PATHWAY	sce03050:Proteasome	6	1.40845	0.149754	YJL001W, YOR117W, YHR200W, YDL097C, YGL011C, YOR157C	179	35	2190	2.09737	0.999999	0.410659	82.7474
GOTERM_BP_DIRECT	GO:0051603~proteolysis involved in cellular protein catabolic process	4	0.938967	0.193197	YJL001W, YKL100C, YGL011C, YOR157C	402	21	5511	2.61123	1	0.957569	96.3698
GOTERM_BP_DIRECT	GO:0006511~ubiquitin-dependent protein catabolic process	8	1.87793	0.201933	YER144C, YKR098C, YOR117W, YKL210W, YOR042W, YHR200W, YDL097C, YGL011C	402	66	5511	1.66169	1	0.959546	96.9317
GOTERM_CC_DIRECT	GO:0000502~proteasome complex	6	1.40845	0.225573	YJL001W, YOR117W, YHR200W, YDL097C, YGL011C, YOR157C	420	45	5772	1.83238	1	0.845496	96.4824
UP_KEYWORDS	Threonine protease	3	0.704225	0.266822	YJL001W, YGL011C, YOR157C	426	14	5907	2.97133	1	0.657329	98.2032
GOTERM_BP_DIRECT	GO:0010499~proteasomal ubiquitin-independent protein catabolic process	3	0.704225	0.271183	YJL001W, YGL011C, YOR157C	402	14	5511	2.93763	1	0.98096	99.2449
GOTERM_CC_DIRECT	GO:0034515~proteasome storage granule	4	0.938967	0.291456	YJL001W, YDL097C, YGL011C, YOR157C	420	26	5772	2.11429	1	0.872473	98.9019
INTERPRO	IPR001353:Proteasome, subunit alpha/beta	3	0.704225	0.294219	YJL001W, YGL011C, YOR157C	390	14	5048	2.77363	1	0.999934	99.5363
GOTERM_MF_DIRECT	GO:0004298~threonine-type endopeptidase activity	3	0.704225	0.295471	YJL001W, YGL011C, YOR157C	370	14	4774	2.76486	1	0.982324	99.3612
GOTERM_CC_DIRECT	GO:0005839~proteasome core complex	3	0.704225	0.297995	YJL001W, YGL011C, YOR157C	420	15	5772	2.74857	1	0.873543	99.0275
GOTERM_MF_DIRECT	GO:0004175~endopeptidase activity	3	0.704225	0.46497	YJL001W, YGL011C, YOR157C	370	20	4774	1.93541	1	0.996526	99.988
COG_ONTOLOGY	Posttranslational modification, protein turnover, chaperones	9	2.11268	0.556036	YER144C, YJL001W, YDL095W, YDR171W, YOR117W, YEL060C, YDL097C, YGL011C, YOR157C	83	95	977	1.11516	1	0.970362	99.8718
Annotation Cluster 41	Enrichment Score: 0.5683288802831936
Category	Term	Count	%	PValue	Genes	List Total	Pop Hits	Pop Total	Fold Enrichment	Bonferroni	Benjamini	FDR
GOTERM_MF_DIRECT	GO:0003729~mRNA binding	25	5.86854	0.00628305	YJL080C, YOR141C, YLR432W, YPR129W, YDR432W, YGL173C, YDL185W, YER165W, YHR086W, YBR222C, YGR178C, YLR136C, YMR205C, YOR027W, YGL122C, YOR048C, YBL032W, YBR212W, YKL204W, YGR185C, YKL085W, YER176W, YNL239W, YER035W, YGL245W	370	182	4774	1.77235	0.959056	0.366508	8.69288
GOTERM_MF_DIRECT	GO:0003676~nucleic acid binding	19	4.46009	0.850691	YJL080C, YMR037C, YJR127C, YOR048C, YBR212W, YBL032W, YDR432W, YDR096W, YDL048C, YLL018C, YPL230W, YER068W, YOL021C, YGL173C, YPR013C, YHR019C, YER169W, YER165W, YHR086W	370	285	4774	0.86018	1	0.999994	100
UP_KEYWORDS	RNA-binding	14	3.28638	0.997261	YJL080C, YLR136C, YGL122C, YBR212W, YBL032W, YDR432W, YER068W, YOL021C, YGL173C, YER176W, YER165W, YHR086W, YAL021C, YER035W	426	339	5907	0.572645	1	0.999981	100
GOTERM_MF_DIRECT	GO:0003723~RNA binding	19	4.46009	0.999846	YJL080C, YGL122C, YLR136C, YBR212W, YBL032W, YPR129W, YAL043C, YLL018C, YDR432W, YER068W, YER063W, YOL021C, YER176W, YGL173C, YER165W, YHR086W, YAL021C, YLR060W, YER035W	370	461	4774	0.531782	1	1	100
Annotation Cluster 42	Enrichment Score: 0.559901994566848
Category	Term	Count	%	PValue	Genes	List Total	Pop Hits	Pop Total	Fold Enrichment	Bonferroni	Benjamini	FDR
UP_KEYWORDS	Glycosidase	6	1.40845	0.220237	YPR184W, YBR001C, YGR189C, YIL123W, YLR300W, YGL156W	426	45	5907	1.84883	1	0.637885	96.0102
GOTERM_MF_DIRECT	GO:0016798~hydrolase activity, acting on glycosyl bonds	6	1.40845	0.26575	YPR184W, YBR001C, YGR189C, YIL123W, YLR300W, YGL156W	370	45	4774	1.72036	1	0.983779	98.8404
COG_ONTOLOGY	Carbohydrate transport and metabolism	5	1.17371	0.277972	YFR053C, YBR001C, YDR516C, YLR300W, YGL156W	83	32	977	1.83923	0.99979	0.940552	93.0811
GOTERM_MF_DIRECT	GO:0004553~hydrolase activity, hydrolyzing O-glycosyl compounds	3	0.704225	0.35402	YGR189C, YLR300W, YGL156W	370	16	4774	2.41926	1	0.988098	99.8173
Annotation Cluster 43	Enrichment Score: 0.5514645119911473
Category	Term	Count	%	PValue	Genes	List Total	Pop Hits	Pop Total	Fold Enrichment	Bonferroni	Benjamini	FDR
GOTERM_BP_DIRECT	GO:0006355~regulation of transcription, DNA-templated	44	10.3286	0.158453	YGL073W, YJR060W, YML051W, YOR141C, YJR127C, YMR037C, YER064C, YIL056W, YPR034W, YML127W, YPL230W, YIL046W, YNL330C, YHL025W, YER169W, YCR052W, YER088C, YAL021C, YPL177C, YPR023C, YLR095C, YPL015C, YCR033W, YOL004W, YFR037C, YKL032C, YFL021W, YOR048C, YNL216W, YLR256W, YGL025C, YOR230W, YCR084C, YDR096W, YER068W, YIL130W, YIL010W, YPL127C, YML114C, YKL112W, YER164W, YPL101W, YNL097C, YLL022C	402	508	5511	1.18739	1	0.956997	93.0376
UP_KEYWORDS	Transcription regulation	41	9.62441	0.164633	YGL073W, YJR060W, YML051W, YOR141C, YJR127C, YMR037C, YER064C, YIL056W, YPR034W, YML127W, YPL230W, YIL046W, YNL330C, YHL025W, YER169W, YCR052W, YER088C, YAL021C, YPR023C, YLR095C, YPL015C, YOL004W, YFR037C, YKL032C, YFL021W, YOR048C, YNL216W, YLR256W, YGL025C, YOR230W, YCR084C, YDR096W, YER068W, YIL130W, YIL010W, YML114C, YKL112W, YER164W, YPL101W, YNL097C, YLL022C	426	476	5907	1.19436	1	0.57859	90.2649
GOTERM_BP_DIRECT	GO:0006351~transcription, DNA-templated	43	10.0939	0.29057	YGL073W, YJR060W, YML051W, YOR141C, YJR127C, YMR037C, YER064C, YIL056W, YPR034W, YML127W, YPL230W, YIL046W, YER063W, YNL330C, YHL025W, YER169W, YCR052W, YER088C, YAL021C, YPR023C, YLR095C, YPL015C, YOL004W, YFR037C, YKL032C, YDL140C, YFL021W, YOR048C, YNL216W, YLR256W, YGL025C, YOR230W, YCR084C, YDR096W, YER068W, YIL130W, YIL010W, YML114C, YKL112W, YER164W, YPL101W, YNL097C, YLL022C	402	529	5511	1.11434	1	0.984613	99.5021
UP_KEYWORDS	Transcription	42	9.85915	0.315949	YGL073W, YJR060W, YML051W, YOR141C, YJR127C, YMR037C, YER064C, YIL056W, YPR034W, YML127W, YPL230W, YIL046W, YNL330C, YHL025W, YER169W, YCR052W, YER088C, YAL021C, YPR023C, YLR095C, YPL015C, YOL004W, YFR037C, YKL032C, YDL140C, YFL021W, YOR048C, YNL216W, YLR256W, YGL025C, YOR230W, YCR084C, YDR096W, YER068W, YIL130W, YIL010W, YML114C, YKL112W, YER164W, YPL101W, YNL097C, YLL022C	426	527	5907	1.10509	1	0.720405	99.2681
UP_KEYWORDS	DNA-binding	32	7.51174	0.351066	YML051W, YJR060W, YGL073W, YDR463W, YER064C, YMR037C, YJR127C, YIL056W, YPL230W, YBR202W, YEL032W, YPR019W, YDL185W, YER169W, YHR146W, YNL007C, YER088C, YPL177C, YCR033W, YFR037C, YKL032C, YDL140C, YFL021W, YNL216W, YLR256W, YDR096W, YIL130W, YPL127C, YER176W, YNL239W, YKL112W, YER164W	426	399	5907	1.11208	1	0.747387	99.6301
GOTERM_MF_DIRECT	GO:0003677~DNA binding	38	8.92019	0.584169	YML051W, YJR060W, YGL073W, YDR463W, YJR127C, YMR037C, YER064C, YPL049C, YIL056W, YML127W, YPL230W, YBR218C, YBR202W, YEL032W, YPR019W, YPR013C, YDL185W, YER169W, YHR146W, YNL007C, YER088C, YPL177C, YLR095C, YCR033W, YFR037C, YKL032C, YDL140C, YFL021W, YNL216W, YLR256W, YGL062W, YDR096W, YIL130W, YPL127C, YER176W, YNL239W, YKL112W, YER164W	370	489	4774	1.00266	1	0.999043	99.9997
Annotation Cluster 44	Enrichment Score: 0.5192457187281281
Category	Term	Count	%	PValue	Genes	List Total	Pop Hits	Pop Total	Fold Enrichment	Bonferroni	Benjamini	FDR
UP_KEYWORDS	Peroxisome	7	1.64319	0.21275	YJL210W, YLR027C, YGR077C, YNL329C, YDL022W, YLR324W, YBR222C	426	56	5907	1.73327	1	0.629658	95.4846
GOTERM_CC_DIRECT	GO:0005778~peroxisomal membrane	5	1.17371	0.246884	YJL210W, YNL329C, YLR324W, YBR222C, YLR450W	420	35	5772	1.96327	1	0.844987	97.559
GOTERM_CC_DIRECT	GO:0005777~peroxisome	8	1.87793	0.277748	YJL210W, YLR027C, YGR077C, YNL329C, YDL022W, YLR324W, YBR222C, YDR498C	420	73	5772	1.50607	1	0.863321	98.5888
GOTERM_BP_DIRECT	GO:0007031~peroxisome organization	3	0.704225	0.574122	YGR077C, YNL329C, YLR324W	402	26	5511	1.5818	1	0.999468	99.9998
Annotation Cluster 45	Enrichment Score: 0.5186474767851926
Category	Term	Count	%	PValue	Genes	List Total	Pop Hits	Pop Total	Fold Enrichment	Bonferroni	Benjamini	FDR
UP_KEYWORDS	Purine biosynthesis	4	0.938967	0.135181	YLR028C, YLR432W, YGL234W, YGR204W	426	18	5907	3.08138	1	0.516243	84.7523
GOTERM_BP_DIRECT	GO:0006164~purine nucleotide biosynthetic process	4	0.938967	0.138549	YLR028C, YLR432W, YGL234W, YGR204W	402	18	5511	3.04643	1	0.941795	90.0099
UP_KEYWORDS	Multifunctional enzyme	7	1.64319	0.556715	YLR028C, YPR184W, YGL234W, YGR204W, YGL062W, YPL231W, YBR218C	426	83	5907	1.16944	1	0.898836	99.9973
KEGG_PATHWAY	sce00230:Purine metabolism	7	1.64319	0.807716	YLR028C, YDL140C, YLR432W, YGL234W, YJL026W, YJR105W, YER070W	179	96	2190	0.892109	1	0.963027	100
Annotation Cluster 46	Enrichment Score: 0.49459449619480184
Category	Term	Count	%	PValue	Genes	List Total	Pop Hits	Pop Total	Fold Enrichment	Bonferroni	Benjamini	FDR
GOTERM_MF_DIRECT	GO:0016831~carboxy-lyase activity	4	0.938967	0.17741	YNL169C, YEL020C, YDR294C, YMR250W	370	19	4774	2.71636	1	0.963136	94.0266
UP_KEYWORDS	Lyase	9	2.11268	0.386631	YCR053W, YJR016C, YNL169C, YEL020C, YDR294C, YMR250W, YGL009C, YEL046C, YGL026C	426	96	5907	1.29996	1	0.780382	99.8217
GOTERM_MF_DIRECT	GO:0016829~lyase activity	9	2.11268	0.478565	YCR053W, YJR016C, YNL169C, YEL020C, YDR294C, YMR250W, YGL009C, YEL046C, YGL026C	370	97	4774	1.19716	1	0.996628	99.9917
Annotation Cluster 47	Enrichment Score: 0.4674537160561285
Category	Term	Count	%	PValue	Genes	List Total	Pop Hits	Pop Total	Fold Enrichment	Bonferroni	Benjamini	FDR
INTERPRO	IPR023299:P-type ATPase, cytoplasmic domain N	3	0.704225	0.323574	YDR093W, YEL031W, YGL008C	390	15	5048	2.58872	1	0.999971	99.7592
UP_SEQ_FEATURE	active site:4-aspartylphosphate intermediate	3	0.704225	0.324251	YDR093W, YEL031W, YGL008C	426	16	5872	2.58451	1	0.999477	99.7895
INTERPRO	IPR008250:P-type ATPase, A domain	3	0.704225	0.352608	YDR093W, YEL031W, YGL008C	390	16	5048	2.42692	1	0.999982	99.8776
INTERPRO	IPR001757:Cation-transporting P-type ATPase	3	0.704225	0.352608	YDR093W, YEL031W, YGL008C	390	16	5048	2.42692	1	0.999982	99.8776
INTERPRO	IPR018303:P-type ATPase, phosphorylation site	3	0.704225	0.352608	YDR093W, YEL031W, YGL008C	390	16	5048	2.42692	1	0.999982	99.8776
Annotation Cluster 48	Enrichment Score: 0.4669097153402897
Category	Term	Count	%	PValue	Genes	List Total	Pop Hits	Pop Total	Fold Enrichment	Bonferroni	Benjamini	FDR
UP_KEYWORDS	Metal-binding	60	14.0845	0.222456	YIL106W, YMR037C, YGL023C, YER020W, YPL230W, YCL057W, YGL008C, YGL156W, YJR016C, YLR355C, YMR108W, YAL021C, YMR262W, YKL103C, YFR037C, YDR182W, YLR136C, YMR205C, YML057W, YIL053W, YER003C, YDR096W, YDL048C, YGL009C, YBR286W, YIL109C, YIL137C, YEL031W, YDL047W, YPR181C, YDR463W, YDR129C, YJR127C, YLR432W, YOR090C, YIL108W, YBR218C, YJL210W, YPR013C, YER169W, YGL234W, YLL029W, YMR058W, YAL061W, YPL…	426	744	5907	1.11824	1	0.635994	96.1547
GOTERM_MF_DIRECT	GO:0046872~metal ion binding	62	14.554	0.394965	YDR093W, YIL106W, YMR037C, YGL023C, YER020W, YPL230W, YCL057W, YGL008C, YGL156W, YJR016C, YLR355C, YMR108W, YAL021C, YMR262W, YKL103C, YFR037C, YDR182W, YLR136C, YMR205C, YML057W, YIL053W, YER003C, YDR096W, YDL048C, YGL009C, YBR286W, YIL109C, YIL137C, YEL031W, YDL047W, YPR181C, YDR463W, YDR129C, YJR127C, YLR432W, YOR090C, YIL108W, YPR191W, YBR218C, YJL210W, YPR013C, YER169W, YGL234W, YLL029W, YMR…	370	762	4774	1.04983	1	0.992547	99.929
UP_KEYWORDS	Zinc	36	8.4507	0.452343	YDL174C, YDR463W, YJR127C, YMR037C, YGL023C, YIL108W, YPL230W, YCL057W, YGL156W, YBR218C, YJL210W, YPR013C, YER169W, YAL061W, YKL103C, YPL015C, YFR037C, YDL140C, YGL122C, YLR136C, YFL021W, YOL057W, YML057W, YLR256W, YER003C, YGL062W, YDL048C, YDR096W, YER068W, YIL130W, YIL109C, YBR286W, YIL137C, YBL033C, YPR181C, YNL097C	426	475	5907	1.05091	1	0.838166	99.9589
Annotation Cluster 49	Enrichment Score: 0.43793670030905546
Category	Term	Count	%	PValue	Genes	List Total	Pop Hits	Pop Total	Fold Enrichment	Bonferroni	Benjamini	FDR
UP_KEYWORDS	GTP-binding	10	2.34742	0.252208	YML124C, YFL037W, YBL033C, YLR293C, YPR080W, YNL098C, YER020W, YGL130W, YGR210C, YML085C	426	96	5907	1.4444	1	0.643688	97.6799
UP_SEQ_FEATURE	nucleotide phosphate-binding region:GTP	9	2.11268	0.30386	YML124C, YFL037W, YBL033C, YLR293C, YPR080W, YNL098C, YER020W, YGR210C, YML085C	426	88	5872	1.40973	1	0.999196	99.6641
GOTERM_MF_DIRECT	GO:0005525~GTP binding	10	2.34742	0.390209	YML124C, YFL037W, YBL033C, YLR293C, YPR080W, YNL098C, YER020W, YGL130W, YGR210C, YML085C	370	102	4774	1.26497	1	0.992681	99.9205
GOTERM_MF_DIRECT	GO:0003924~GTPase activity	7	1.64319	0.592275	YML124C, YFL037W, YLR293C, YPR080W, YNL098C, YER020W, YML085C	370	80	4774	1.12899	1	0.999086	99.9998
Annotation Cluster 50	Enrichment Score: 0.4208131224462203
Category	Term	Count	%	PValue	Genes	List Total	Pop Hits	Pop Total	Fold Enrichment	Bonferroni	Benjamini	FDR
GOTERM_CC_DIRECT	GO:0030127~COPII vesicle coat	3	0.704225	0.160825	YIL109C, YPR181C, YDL195W	420	10	5772	4.12286	1	0.784999	89.9333
UP_KEYWORDS	Cytoplasmic vesicle	6	1.40845	0.233716	YIL109C, YJR125C, YFR051C, YBR105C, YPR181C, YDL195W	426	46	5907	1.80863	1	0.644856	96.8166
GOTERM_CC_DIRECT	GO:0012507~ER to Golgi transport vesicle membrane	3	0.704225	0.242504	YIL109C, YPR181C, YDL195W	420	13	5772	3.17143	1	0.85372	97.3664
GOTERM_CC_DIRECT	GO:0031410~cytoplasmic vesicle	6	1.40845	0.267306	YIL109C, YJR125C, YFR051C, YBR105C, YPR181C, YDL195W	420	48	5772	1.71786	1	0.857387	98.2969
UP_KEYWORDS	ER-Golgi transport	6	1.40845	0.599213	YIL109C, YFR051C, YPR181C, YDR246W, YDR498C, YDL195W	426	72	5907	1.15552	1	0.910068	99.9993
GOTERM_BP_DIRECT	GO:0016192~vesicle-mediated transport	9	2.11268	0.82188	YOR070C, YIL109C, YDR388W, YHR108W, YFR051C, YPR181C, YDR246W, YDR498C, YDL195W	402	142	5511	0.868877	1	0.999999	100
GOTERM_BP_DIRECT	GO:0006888~ER to Golgi vesicle-mediated transport	4	0.938967	0.944386	YIL109C, YFR051C, YPR181C, YDR246W	402	82	5511	0.66873	1	1	100
Annotation Cluster 51	Enrichment Score: 0.40354157259860485
Category	Term	Count	%	PValue	Genes	List Total	Pop Hits	Pop Total	Fold Enrichment	Bonferroni	Benjamini	FDR
UP_SEQ_FEATURE	active site:Proton acceptor	27	6.33803	0.00174899	YBR059C, YDL022W, YJL141C, YHR205W, YGL026C, YOR374W, YER073W, YBR265W, YMR291W, YFL018C, YOL126C, YPL015C, YHR037W, YJR059W, YOL059W, YDR122W, YPL061W, YMR205C, YPL203W, YGR240C, YPL091W, YNL241C, YKL085W, YBL033C, YMR104C, YDR477W, YER070W	426	196	5872	1.89882	0.815019	0.214215	2.71531
UP_SEQ_FEATURE	domain:AGC-kinase C-terminal	3	0.704225	0.241444	YPL203W, YHR205W, YMR104C	426	13	5872	3.18093	1	0.996945	98.7037
INTERPRO	IPR000961:AGC-kinase, C-terminal	3	0.704225	0.26469	YPL203W, YHR205W, YMR104C	390	13	5048	2.98698	1	0.999848	99.1276
SMART	SM00133:SM00133	3	0.704225	0.291376	YPL203W, YHR205W, YMR104C	149	12	1658	2.78188	1	0.991595	97.9717
UP_SEQ_FEATURE	binding site:ATP	14	3.28638	0.364851	YJR059W, YDR122W, YFR053C, YBR059C, YJL141C, YDR516C, YPL203W, YHR205W, YGL062W, YBR218C, YDR477W, YMR104C, YMR291W, YGL245W	426	159	5872	1.21369	1	0.999697	99.9206
GOTERM_BP_DIRECT	GO:0006468~protein phosphorylation	12	2.8169	0.383973	YGL208W, YDR122W, YJR059W, YIL106W, YBR059C, YJL141C, YPL203W, YER027C, YHR205W, YMR291W, YMR104C, YDR477W	402	134	5511	1.22767	1	0.993785	99.9437
INTERPRO	IPR017441:Protein kinase, ATP binding site	8	1.87793	0.510607	YDR122W, YJR059W, YJL141C, YPL203W, YHR205W, YMR291W, YMR104C, YDR477W	390	87	5048	1.19022	1	0.999999	99.9984
INTERPRO	IPR002290:Serine/threonine- / dual specificity protein kinase, catalytic domain	7	1.64319	0.537691	YDR122W, YJL141C, YPL203W, YHR205W, YMR291W, YMR104C, YDR477W	390	76	5048	1.19217	1	0.999999	99.9993
UP_KEYWORDS	Kinase	15	3.52113	0.614507	YJR059W, YDR122W, YFR053C, YMR205C, YBR059C, YJL141C, YDR516C, YPL203W, YHR205W, YGR240C, YML070W, YMR291W, YDR477W, YMR104C, YJR105W	426	204	5907	1.01957	1	0.916632	99.9996
INTERPRO	IPR008271:Serine/threonine-protein kinase, active site	9	2.11268	0.631537	YDR122W, YJR059W, YBR059C, YJL141C, YPL203W, YHR205W, YMR291W, YMR104C, YDR477W	390	111	5048	1.04948	1	1	100
UP_SEQ_FEATURE	domain:Protein kinase	9	2.11268	0.638664	YDR122W, YJR059W, YBR059C, YJL141C, YPL203W, YHR205W, YMR291W, YMR104C, YDR477W	426	119	5872	1.04249	1	0.999999	100
GOTERM_BP_DIRECT	GO:0016310~phosphorylation	15	3.52113	0.639316	YJR059W, YDR122W, YFR053C, YMR205C, YBR059C, YJL141C, YDR516C, YPL203W, YHR205W, YGR240C, YML070W, YMR291W, YDR477W, YMR104C, YJR105W	402	205	5511	1.00309	1	0.999823	100
UP_KEYWORDS	Serine/threonine-protein kinase	9	2.11268	0.659885	YDR122W, YJR059W, YBR059C, YJL141C, YPL203W, YHR205W, YMR291W, YMR104C, YDR477W	426	122	5907	1.02292	1	0.936222	99.9999
SMART	SM00220:SM00220	7	1.64319	0.687818	YDR122W, YJL141C, YPL203W, YHR205W, YMR291W, YMR104C, YDR477W	149	76	1658	1.0249	1	0.999992	99.9998
INTERPRO	IPR000719:Protein kinase, catalytic domain	9	2.11268	0.690192	YDR122W, YJR059W, YBR059C, YJL141C, YPL203W, YHR205W, YMR291W, YMR104C, YDR477W	390	117	5048	0.995661	1	1	100
GOTERM_MF_DIRECT	GO:0016301~kinase activity	15	3.52113	0.734209	YJR059W, YDR122W, YFR053C, YMR205C, YBR059C, YJL141C, YDR516C, YPL203W, YHR205W, YGR240C, YML070W, YMR291W, YDR477W, YMR104C, YJR105W	370	206	4774	0.939517	1	0.999911	100
GOTERM_MF_DIRECT	GO:0004674~protein serine/threonine kinase activity	9	2.11268	0.73763	YDR122W, YJR059W, YBR059C, YJL141C, YPL203W, YHR205W, YMR291W, YMR104C, YDR477W	370	122	4774	0.951839	1	0.999908	100
GOTERM_MF_DIRECT	GO:0004672~protein kinase activity	9	2.11268	0.777098	YDR122W, YJR059W, YBR059C, YJL141C, YPL203W, YHR205W, YMR291W, YMR104C, YDR477W	370	127	4774	0.914365	1	0.999961	100
INTERPRO	IPR011009:Protein kinase-like domain	9	2.11268	0.82209	YDR122W, YJR059W, YBR059C, YJL141C, YPL203W, YHR205W, YMR291W, YMR104C, YDR477W	390	134	5048	0.869346	1	1	100
Annotation Cluster 52	Enrichment Score: 0.39700732937546473
Category	Term	Count	%	PValue	Genes	List Total	Pop Hits	Pop Total	Fold Enrichment	Bonferroni	Benjamini	FDR
UP_SEQ_FEATURE	domain:RRM 2	4	0.938967	0.210239	YER165W, YBR212W, YHR086W, YDR432W	426	22	5872	2.50619	1	0.994965	97.5564
UP_SEQ_FEATURE	domain:RRM 1	4	0.938967	0.210239	YER165W, YBR212W, YHR086W, YDR432W	426	22	5872	2.50619	1	0.994965	97.5564
UP_SEQ_FEATURE	domain:RRM 3	3	0.704225	0.241444	YER165W, YBR212W, YHR086W	426	13	5872	3.18093	1	0.996945	98.7037
INTERPRO	IPR000504:RNA recognition motif domain	5	1.17371	0.607263	YER165W, YBR212W, YHR086W, YDR432W, YER068W	390	54	5048	1.19848	1	1	99.9999
INTERPRO	IPR012677:Nucleotide-binding, alpha-beta plait	5	1.17371	0.738173	YER165W, YBR212W, YHR086W, YDR432W, YER068W	390	64	5048	1.01122	1	1	100
SMART	SM00360:SM00360	4	0.938967	0.86732	YER165W, YBR212W, YHR086W, YDR432W	149	53	1658	0.839813	1	1	100
Annotation Cluster 53	Enrichment Score: 0.38355611678196017
Category	Term	Count	%	PValue	Genes	List Total	Pop Hits	Pop Total	Fold Enrichment	Bonferroni	Benjamini	FDR
UP_KEYWORDS	Membrane	134	31.4554	0.144881	YPR183W, YML029W, YDR204W, YGL023C, YGL008C, YML013W, YGL208W, YLR019W, YLR390W-A, YGL022W, YJR001W, YNL329C, YJR073C, YGR260W, YOR332W, YOL030W, YEL036C, YDR182W, YDR342C, YBR205W, YEL042W, YER053C, YIL109C, YAR042W, YLL010C, YNR013C, YKL217W, YNL321W, YIL047C, YDR463W, YAL014C, YJL080C, YPL270W, YLR023C, YDR281C, YCL025C, YBR108W, YLR188W, YGL198W, YPR156C, YLR207W, YFR021W, YIL121W, YOR092W, Y…	426	1709	5907	1.08723	1	0.535558	86.8244
GOTERM_CC_DIRECT	GO:0016020~membrane	135	31.6901	0.203421	YPR183W, YML029W, YDR204W, YGL023C, YGL008C, YML013W, YGL208W, YLR019W, YLR390W-A, YGL022W, YJR001W, YNL329C, YJR073C, YGR260W, YOR332W, YOL030W, YEL036C, YDR182W, YDR342C, YBR205W, YEL042W, YER053C, YIL109C, YAR042W, YLL010C, YNR013C, YKL217W, YNL321W, YIL047C, YDR463W, YAL014C, YJL080C, YPL270W, YLR023C, YDR281C, YCL025C, YBR108W, YLR188W, YGL198W, YPR156C, YLR207W, YFR021W, YIL121W, YOR092W, Y…	420	1736	5772	1.06871	1	0.827822	94.9109
UP_SEQ_FEATURE	topological domain:Cytoplasmic	56	13.1455	0.253944	YDR093W, YPR183W, YML029W, YHR188C, YPL244C, YGL008C, YGL022W, YDR497C, YJR001W, YJL062W, YBR015C, YCR017C, YPR113W, YGR260W, YEL036C, YKL100C, YDR182W, YDR342C, YNL080C, YEL042W, YBR205W, YDR233C, YEL031W, YDL095W, YBR283C, YLR299W, YNL321W, YKL217W, YOL073C, YDR498C, YLR152C, YIL047C, YOL019W, YAL014C, YPR037C, YLR023C, YCL025C, YPL057C, YMR319C, YGR023W, YER120W, YPR156C, YIL121W, YMR011W, YMR…	426	693	5872	1.11386	1	0.997543	99.0018
UP_KEYWORDS	Transmembrane helix	82	19.2488	0.688772	YDR093W, YPR183W, YML029W, YHR188C, YPL244C, YGL008C, YPR075C, YML013W, YGL022W, YDR497C, YJR001W, YJL062W, YCR069W, YBR015C, YLR324W, YCR017C, YJR073C, YPR113W, YOR081C, YGR260W, YEL036C, YKL100C, YDR182W, YDR342C, YNL080C, YBR205W, YGL161C, YEL042W, YER053C, YGR141W, YDL095W, YNL169C, YDR233C, YEL031W, YBR283C, YLR299W, YNR013C, YNL321W, YKL217W, YDR498C, YOL073C, YLR152C, YIL047C, YOL019W, YCR…	426	1174	5907	0.968508	1	0.944346	100
UP_KEYWORDS	Transmembrane	82	19.2488	0.707618	YDR093W, YPR183W, YML029W, YHR188C, YPL244C, YGL008C, YPR075C, YML013W, YGL022W, YDR497C, YJR001W, YJL062W, YCR069W, YBR015C, YLR324W, YCR017C, YJR073C, YPR113W, YOR081C, YGR260W, YEL036C, YKL100C, YDR182W, YDR342C, YNL080C, YBR205W, YGL161C, YEL042W, YER053C, YGR141W, YDL095W, YNL169C, YDR233C, YEL031W, YBR283C, YLR299W, YNR013C, YNL321W, YKL217W, YDR498C, YOL073C, YLR152C, YIL047C, YOL019W, YCR…	426	1180	5907	0.963583	1	0.950844	100
GOTERM_CC_DIRECT	GO:0016021~integral component of membrane	92	21.5962	0.740817	YDR093W, YPR183W, YML029W, YHR188C, YPL244C, YGL008C, YPR075C, YML013W, YGL022W, YDR497C, YJR001W, YAL054C, YJL062W, YCR069W, YBR015C, YBR222C, YLR324W, YCR017C, YJR073C, YPR113W, YOR081C, YGR260W, YOR332W, YOL030W, YEL036C, YKL100C, YDR182W, YDR342C, YNL080C, YBR205W, YEL042W, YGL161C, YER053C, YGR141W, YDL095W, YEL031W, YNL169C, YDR233C, YBR283C, YPR036W, YLR299W, YNR013C, YNL321W, YKL217W, YDR…	420	1321	5772	0.95711	1	0.996107	100
UP_SEQ_FEATURE	transmembrane region	80	18.7793	0.764502	YDR093W, YPR183W, YML029W, YHR188C, YPL244C, YGL008C, YPR075C, YGL022W, YDR497C, YJR001W, YJL062W, YCR069W, YBR015C, YLR324W, YCR017C, YJR073C, YPR113W, YOR081C, YGR260W, YEL036C, YKL100C, YDR182W, YDR342C, YNL080C, YBR205W, YGL161C, YEL042W, YER053C, YGR141W, YDL095W, YDR233C, YEL031W, YBR283C, YLR299W, YNR013C, YNL321W, YKL217W, YDR498C, YOL073C, YLR152C, YIL047C, YOL019W, YCR048W, YAL014C, YPL…	426	1164	5872	0.947357	1	1	100
Annotation Cluster 54	Enrichment Score: 0.3643151976264716
Category	Term	Count	%	PValue	Genes	List Total	Pop Hits	Pop Total	Fold Enrichment	Bonferroni	Benjamini	FDR
GOTERM_MF_DIRECT	GO:0016887~ATPase activity	13	3.05164	0.223034	YEL032W, YEL031W, YOR117W, YPL270W, YLR188W, YJL034W, YNL329C, YJR121W, YOR092W, YPL101W, YGL008C, YPL058C, YLR095C	370	121	4774	1.38624	1	0.976788	97.3778
INTERPRO	IPR003593:AAA+ ATPase domain	9	2.11268	0.342993	YEL032W, YPL270W, YOR117W, YLR188W, YLL026W, YNL329C, YJR121W, YPL058C, YBR202W	390	86	5048	1.35456	1	0.999981	99.8463
SMART	SM00382:SM00382	9	2.11268	0.508028	YEL032W, YPL270W, YOR117W, YLR188W, YLL026W, YNL329C, YJR121W, YPL058C, YBR202W	149	86	1658	1.16451	1	0.999841	99.9674
INTERPRO	IPR027417:P-loop containing nucleoside triphosphate hydrolase	21	4.92958	0.897834	YPL270W, YLR293C, YPR080W, YJR121W, YER020W, YPL058C, YBR202W, YEL032W, YPR019W, YER176W, YBR127C, YOR117W, YDL185W, YLL026W, YLR188W, YNL329C, YGR204W, YER164W, YNL098C, YGR210C, YJR103W	390	329	5048	0.826187	1	1	100
Annotation Cluster 55	Enrichment Score: 0.36023727212505385
Category	Term	Count	%	PValue	Genes	List Total	Pop Hits	Pop Total	Fold Enrichment	Bonferroni	Benjamini	FDR
GOTERM_CC_DIRECT	GO:0005794~Golgi apparatus	21	4.92958	0.24654	YIL047C, YEL036C, YOR322C, YFR051C, YGL161C, YCL057W, YBR205W, YEL042W, YDR246W, YOR070C, YAR042W, YGL038C, YIL109C, YIL041W, YDR233C, YGL198W, YJR125C, YHR108W, YPR181C, YBR015C, YPR113W	420	233	5772	1.23863	1	0.851767	97.5444
UP_KEYWORDS	Golgi apparatus	15	3.52113	0.544586	YEL036C, YOR322C, YFR051C, YEL042W, YDR246W, YOR070C, YAR042W, YGL038C, YIL109C, YIL041W, YGL198W, YJR125C, YHR108W, YPR181C, YBR015C	426	195	5907	1.06663	1	0.899148	99.9962
GOTERM_CC_DIRECT	GO:0000139~Golgi membrane	10	2.34742	0.618493	YAR042W, YIL109C, YGL038C, YEL036C, YIL041W, YGL198W, YFR051C, YPR181C, YBR015C, YEL042W	420	131	5772	1.04907	1	0.985358	99.9997
Annotation Cluster 56	Enrichment Score: 0.3332694363555282
Category	Term	Count	%	PValue	Genes	List Total	Pop Hits	Pop Total	Fold Enrichment	Bonferroni	Benjamini	FDR
UP_KEYWORDS	WD repeat	11	2.58216	0.24818	YLR429W, YPL247C, YBR246W, YFR021W, YCL039W, YOR230W, YCR084C, YIL046W, YLL036C, YDL195W, YGL003C	426	108	5907	1.4123	1	0.642195	97.5128
UP_SEQ_FEATURE	repeat:WD 7	5	1.17371	0.328131	YCL039W, YCR084C, YIL046W, YDL195W, YGL003C	426	40	5872	1.723	1	0.999456	99.8077
UP_SEQ_FEATURE	repeat:WD 1	10	2.34742	0.359435	YLR429W, YPL247C, YFR021W, YCL039W, YOR230W, YCR084C, YIL046W, YLL036C, YDL195W, YGL003C	426	106	5872	1.30038	1	0.999697	99.9092
UP_SEQ_FEATURE	repeat:WD 2	10	2.34742	0.359435	YLR429W, YPL247C, YFR021W, YCL039W, YOR230W, YCR084C, YIL046W, YLL036C, YDL195W, YGL003C	426	106	5872	1.30038	1	0.999697	99.9092
INTERPRO	IPR001680:WD40 repeat	10	2.34742	0.386738	YLR429W, YPL247C, YBR246W, YFR021W, YCL039W, YOR230W, YCR084C, YIL046W, YDL195W, YGL003C	390	102	5048	1.26898	1	0.999993	99.9469
INTERPRO	IPR019775:WD40 repeat, conserved site	6	1.40845	0.403908	YLR429W, YPL247C, YCR084C, YIL046W, YDL195W, YGL003C	390	54	5048	1.43818	1	0.999995	99.9657
UP_SEQ_FEATURE	repeat:WD 3	9	2.11268	0.438163	YLR429W, YPL247C, YCL039W, YOR230W, YCR084C, YIL046W, YLL036C, YDL195W, YGL003C	426	100	5872	1.24056	1	0.999905	99.9885
INTERPRO	IPR015943:WD40/YVTN repeat-like-containing domain	11	2.58216	0.467932	YLR429W, YPL247C, YBR246W, YFR021W, YCL039W, YOR230W, YCR084C, YIL046W, YLL036C, YDL195W, YGL003C	390	122	5048	1.16704	1	0.999999	99.9941
INTERPRO	IPR017986:WD40-repeat-containing domain	10	2.34742	0.499126	YLR429W, YPL247C, YBR246W, YFR021W, YCL039W, YOR230W, YCR084C, YIL046W, YDL195W, YGL003C	390	112	5048	1.15568	1	0.999999	99.9977
UP_SEQ_FEATURE	repeat:WD 4	8	1.87793	0.52618	YLR429W, YPL247C, YCL039W, YOR230W, YCR084C, YIL046W, YDL195W, YGL003C	426	94	5872	1.17311	1	0.999989	99.9992
SMART	SM00320:SM00320	10	2.34742	0.569283	YLR429W, YPL247C, YBR246W, YFR021W, YCL039W, YOR230W, YCR084C, YIL046W, YDL195W, YGL003C	149	102	1658	1.09093	1	0.999913	99.9928
INTERPRO	IPR020472:G-protein beta WD-40 repeat	3	0.704225	0.702191	YLR429W, YCR084C, YIL046W	390	31	5048	1.25261	1	1	100
UP_SEQ_FEATURE	repeat:WD 6	5	1.17371	0.713973	YCL039W, YCR084C, YIL046W, YDL195W, YGL003C	426	66	5872	1.04425	1	1	100
UP_SEQ_FEATURE	repeat:WD 5	5	1.17371	0.854766	YCL039W, YCR084C, YIL046W, YDL195W, YGL003C	426	82	5872	0.84049	1	1	100
Annotation Cluster 57	Enrichment Score: 0.28356544948954693
Category	Term	Count	%	PValue	Genes	List Total	Pop Hits	Pop Total	Fold Enrichment	Bonferroni	Benjamini	FDR
KEGG_PATHWAY	sce03018:RNA degradation	9	2.11268	0.11695	YGL173C, YLR270W, YMR205C, YOR048C, YER165W, YAL021C, YGR240C, YER068W, YOL021C	179	61	2190	1.80511	0.999982	0.354542	74.0023
UP_KEYWORDS	Exonuclease	4	0.938967	0.227097	YGL173C, YOR048C, YAL021C, YOL021C	426	23	5907	2.41151	1	0.638662	96.4416
GOTERM_MF_DIRECT	GO:0004527~exonuclease activity	4	0.938967	0.260629	YGL173C, YOR048C, YAL021C, YOL021C	370	23	4774	2.24395	1	0.984039	98.7181
UP_KEYWORDS	Nuclease	6	1.40845	0.883325	YGL173C, YDL185W, YOR048C, YAL021C, YMR262W, YOL021C	426	105	5907	0.792354	1	0.991646	100
GOTERM_MF_DIRECT	GO:0004518~nuclease activity	6	1.40845	0.935655	YGL173C, YDL185W, YOR048C, YAL021C, YMR262W, YOL021C	370	110	4774	0.703784	1	1	100
GOTERM_BP_DIRECT	GO:0090305~nucleic acid phosphodiester bond hydrolysis	5	1.17371	0.943066	YGL173C, YDL185W, YOR048C, YAL021C, YMR262W	402	101	5511	0.678661	1	1	100
UP_KEYWORDS	rRNA processing	5	1.17371	0.998911	YGL173C, YOR048C, YML127W, YDR432W, YOL021C	426	173	5907	0.400757	1	0.999996	100
GOTERM_BP_DIRECT	GO:0006364~rRNA processing	5	1.17371	0.999855	YGL173C, YOR048C, YML127W, YDR432W, YOL021C	402	203	5511	0.337659	1	1	100
Annotation Cluster 58	Enrichment Score: 0.27242362129272385
Category	Term	Count	%	PValue	Genes	List Total	Pop Hits	Pop Total	Fold Enrichment	Bonferroni	Benjamini	FDR
UP_KEYWORDS	Aminoacyl-tRNA synthetase	5	1.17371	0.258023	YGR185C, YHR019C, YLR060W, YLL018C, YGL245W	426	36	5907	1.92586	1	0.648142	97.903
GOTERM_MF_DIRECT	GO:0004812~aminoacyl-tRNA ligase activity	5	1.17371	0.301817	YGR185C, YHR019C, YLR060W, YLL018C, YGL245W	370	36	4774	1.79204	1	0.982539	99.4393
GOTERM_BP_DIRECT	GO:0006418~tRNA aminoacylation for protein translation	4	0.938967	0.473748	YGR185C, YHR019C, YLL018C, YGL245W	402	35	5511	1.56674	1	0.997952	99.9951
UP_KEYWORDS	Protein biosynthesis	8	1.87793	0.628883	YGR185C, YLR192C, YPL048W, YHR019C, YPR080W, YLR060W, YLL018C, YGL245W	426	104	5907	1.06663	1	0.922413	99.9997
GOTERM_BP_DIRECT	GO:0006412~translation	8	1.87793	0.999862	YGR185C, YLR192C, YPL048W, YHR019C, YPR080W, YLR060W, YLL018C, YGL245W	402	274	5511	0.400261	1	1	100
KEGG_PATHWAY	sce00970:Aminoacyl-tRNA biosynthesis	5	1.17371	1	YGR185C, YHR019C, YLR060W, YLL018C, YGL245W	179	313	2190	0.195441	1	1	100
Annotation Cluster 59	Enrichment Score: 0.2708687647855705
Category	Term	Count	%	PValue	Genes	List Total	Pop Hits	Pop Total	Fold Enrichment	Bonferroni	Benjamini	FDR
GOTERM_BP_DIRECT	GO:0046323~glucose import	5	1.17371	0.264594	YFR053C, YDR497C, YDR342C, YMR011W, YKL217W	402	36	5511	1.90402	1	0.979896	99.1323
GOTERM_BP_DIRECT	GO:0035428~hexose transmembrane transport	4	0.938967	0.434795	YDR497C, YDR342C, YMR011W, YKL217W	402	33	5511	1.66169	1	0.996418	99.9851
GOTERM_MF_DIRECT	GO:0005351~sugar:proton symporter activity	4	0.938967	0.454586	YDR497C, YDR342C, YMR011W, YKL217W	370	32	4774	1.61284	1	0.996258	99.9841
GOTERM_MF_DIRECT	GO:0005355~glucose transmembrane transporter activity	4	0.938967	0.454586	YDR497C, YDR342C, YMR011W, YKL217W	370	32	4774	1.61284	1	0.996258	99.9841
INTERPRO	IPR005828:General substrate transporter	4	0.938967	0.493278	YDR497C, YDR342C, YMR011W, YKL217W	390	34	5048	1.52278	1	0.999999	99.9972
INTERPRO	IPR005829:Sugar transporter, conserved site	4	0.938967	0.513076	YDR497C, YIL121W, YDR342C, YMR011W	390	35	5048	1.47927	1	0.999999	99.9985
INTERPRO	IPR020846:Major facilitator superfamily domain	8	1.87793	0.535324	YGR260W, YDR497C, YPR156C, YIL121W, YDR342C, YMR011W, YKL217W, YBR220C	390	89	5048	1.16347	1	0.999999	99.9993
GOTERM_MF_DIRECT	GO:0022857~transmembrane transporter activity	4	0.938967	0.657058	YDR497C, YDR342C, YMR011W, YKL217W	370	43	4774	1.20025	1	0.999657	100
INTERPRO	IPR003663:Sugar/inositol transporter	3	0.704225	0.684739	YDR497C, YDR342C, YMR011W	390	30	5048	1.29436	1	1	100
GOTERM_MF_DIRECT	GO:0022891~substrate-specific transmembrane transporter activity	3	0.704225	0.80442	YDR497C, YDR342C, YMR011W	370	38	4774	1.01863	1	0.999981	100
GOTERM_MF_DIRECT	GO:0005215~transporter activity	5	1.17371	0.899175	YDR497C, YIL121W, YDR342C, YNR013C, YMR011W	370	84	4774	0.768018	1	0.999999	100
Annotation Cluster 60	Enrichment Score: 0.23490374674587838
Category	Term	Count	%	PValue	Genes	List Total	Pop Hits	Pop Total	Fold Enrichment	Bonferroni	Benjamini	FDR
GOTERM_BP_DIRECT	GO:0055085~transmembrane transport	21	4.92958	0.237577	YGR260W, YPL270W, YDR342C, YPL244C, YCL025C, YDL128W, YGL008C, YMR319C, YDR497C, YEL031W, YBR127C, YLR188W, YPR156C, YIL121W, YKL120W, YOR092W, YMR011W, YNR013C, YNL321W, YKL217W, YLR152C	402	231	5511	1.24627	1	0.971446	98.4851
GOTERM_BP_DIRECT	GO:0006810~transport	52	12.2066	0.900823	YDR093W, YFR051C, YPL244C, YGL008C, YKL176C, YDR497C, YDL185W, YJR001W, YJR125C, YKL103C, YGR260W, YOR332W, YDR342C, YDR246W, YER053C, YGR141W, YOR132W, YAR042W, YIL109C, YEL031W, YBR283C, YPR036W, YPR181C, YNR013C, YKL217W, YNL321W, YDR498C, YLR152C, YPL270W, YAL014C, YLR293C, YCL025C, YMR319C, YLR188W, YPR156C, YHR108W, YFR021W, YER165W, YIL121W, YBR105C, YMR011W, YMR058W, YPL221W, YBR220C, YBL…	402	814	5511	0.875756	1	1	100
UP_KEYWORDS	Transport	53	12.4413	0.922241	YDR093W, YFR051C, YPL244C, YGL008C, YKL176C, YDR497C, YDL185W, YJR001W, YJR125C, YKL103C, YGR260W, YOR332W, YDR342C, YDR246W, YER053C, YGR141W, YOR132W, YAR042W, YIL109C, YEL031W, YBR283C, YPR036W, YPR181C, YNR013C, YKL217W, YNL321W, YDR498C, YLR152C, YAL014C, YPL270W, YLR293C, YPR191W, YCL025C, YMR319C, YLR188W, YPR156C, YHR108W, YFR021W, YER165W, YIL121W, YBR105C, YMR011W, YMR058W, YPL221W, YBR…	426	852	5907	0.862569	1	0.995667	100
Annotation Cluster 61	Enrichment Score: 0.23417578950351473
Category	Term	Count	%	PValue	Genes	List Total	Pop Hits	Pop Total	Fold Enrichment	Bonferroni	Benjamini	FDR
GOTERM_MF_DIRECT	GO:0004197~cysteine-type endopeptidase activity	3	0.704225	0.490947	YER144C, YKR098C, YNL239W	370	21	4774	1.84324	1	0.996672	99.9941
UP_KEYWORDS	Thiol protease	3	0.704225	0.588616	YER144C, YKR098C, YNL239W	426	27	5907	1.54069	1	0.908497	99.999
GOTERM_MF_DIRECT	GO:0008234~cysteine-type peptidase activity	3	0.704225	0.686444	YER144C, YKR098C, YNL239W	370	30	4774	1.29027	1	0.999775	100
Annotation Cluster 62	Enrichment Score: 0.18884192735186198
Category	Term	Count	%	PValue	Genes	List Total	Pop Hits	Pop Total	Fold Enrichment	Bonferroni	Benjamini	FDR
GOTERM_CC_DIRECT	GO:0005759~mitochondrial matrix	10	2.34742	0.499957	YHR208W, YKL085W, YER073W, YHR070W, YGR193C, YFL018C, YNL071W, YBR221C, YHR037W, YOR374W	420	119	5772	1.15486	1	0.965798	99.9886
UP_SEQ_FEATURE	transit peptide:Mitochondrion	24	5.6338	0.572395	YOL059W, YDL174C, YHR208W, YDR204W, YPL270W, YJR121W, YIL155C, YGR193C, YPR191W, YMR145C, YOR374W, YJR016C, YKL085W, YER073W, YNL169C, YLR355C, YMR108W, YLR188W, YNL239W, YFL018C, YOR221C, YNL071W, YBR221C, YHR037W	426	324	5872	1.02104	1	0.999996	99.9998
UP_KEYWORDS	Transit peptide	26	6.10329	0.662542	YDL174C, YPL270W, YDR204W, YOR090C, YGR193C, YPR191W, YOR374W, YJR016C, YER073W, YLR355C, YMR108W, YLR188W, YHR070W, YFL018C, YHR037W, YOL059W, YHR208W, YJR121W, YIL155C, YMR145C, YKL085W, YNL169C, YNL239W, YOR221C, YNL071W, YBR221C	426	370	5907	0.974381	1	0.935674	99.9999
UP_KEYWORDS	Mitochondrion	47	11.0329	0.926382	YJR060W, YDL174C, YPL270W, YDR204W, YOR090C, YJR085C, YGR193C, YPR191W, YOR374W, YJR016C, YER073W, YJL060W, YLR355C, YHR070W, YMR108W, YLR188W, YAL054C, YHR086W, YFL018C, YGR178C, YPR113W, YHR037W, YOL059W, YHR208W, YHR042W, YPR184W, YMR205C, YJR121W, YIL155C, YGR240C, YDL048C, YMR145C, YOL021C, YER053C, YML086C, YKL085W, YNL169C, YKL187C, YOL143C, YNL239W, YJL133C-A, YKL120W, YOR221C, YNL071W, Y…	426	765	5907	0.85191	1	0.995954	100
Annotation Cluster 63	Enrichment Score: 0.14449477313313672
Category	Term	Count	%	PValue	Genes	List Total	Pop Hits	Pop Total	Fold Enrichment	Bonferroni	Benjamini	FDR
UP_SEQ_FEATURE	domain:PH	3	0.704225	0.591964	YAR042W, YPR091C, YPR115W	426	27	5872	1.53156	1	0.999997	99.9999
INTERPRO	IPR001849:Pleckstrin homology domain	3	0.704225	0.684739	YAR042W, YPR091C, YPR115W	390	30	5048	1.29436	1	1	100
SMART	SM00233:SM00233	3	0.704225	0.747385	YAR042W, YPR091C, YPR115W	149	29	1658	1.15112	1	0.999997	100
INTERPRO	IPR011993:Pleckstrin homology-like domain	3	0.704225	0.87228	YAR042W, YPR091C, YPR115W	390	45	5048	0.862906	1	1	100
Annotation Cluster 64	Enrichment Score: 0.13871854608258688
Category	Term	Count	%	PValue	Genes	List Total	Pop Hits	Pop Total	Fold Enrichment	Bonferroni	Benjamini	FDR
GOTERM_CC_DIRECT	GO:0010008~endosome membrane	5	1.17371	0.656029	YBL007C, YIR006C, YAL014C, YMR171C, YFR021W	420	61	5772	1.12646	1	0.98996	99.9999
GOTERM_CC_DIRECT	GO:0005768~endosome	9	2.11268	0.760059	YBL007C, YOR132W, YIR006C, YAL014C, YMR171C, YBR246W, YJR125C, YFR021W, YPL170W	420	133	5772	0.929968	1	0.996897	100
UP_KEYWORDS	Endosome	6	1.40845	0.769262	YBL007C, YIR006C, YAL014C, YMR171C, YBR246W, YFR021W	426	88	5907	0.945423	1	0.969444	100
Annotation Cluster 65	Enrichment Score: 0.09364872280948179
Category	Term	Count	%	PValue	Genes	List Total	Pop Hits	Pop Total	Fold Enrichment	Bonferroni	Benjamini	FDR
UP_SEQ_FEATURE	transit peptide:Mitochondrion	24	5.6338	0.572395	YOL059W, YDL174C, YHR208W, YDR204W, YPL270W, YJR121W, YIL155C, YGR193C, YPR191W, YMR145C, YOR374W, YJR016C, YKL085W, YER073W, YNL169C, YLR355C, YMR108W, YLR188W, YNL239W, YFL018C, YOR221C, YNL071W, YBR221C, YHR037W	426	324	5872	1.02104	1	0.999996	99.9998
UP_KEYWORDS	Mitochondrion inner membrane	11	2.58216	0.939403	YDL174C, YNL169C, YPL270W, YDR204W, YLR188W, YJR121W, YIL155C, YKL120W, YPR191W, YER053C, YHR037W	426	208	5907	0.733309	1	0.996733	100
GOTERM_CC_DIRECT	GO:0005743~mitochondrial inner membrane	11	2.58216	0.97388	YDL174C, YNL169C, YPL270W, YDR204W, YLR188W, YJR121W, YIL155C, YKL120W, YPR191W, YER053C, YHR037W	420	228	5772	0.663033	1	0.999997	100
Annotation Cluster 66	Enrichment Score: 0.06890752786789683
Category	Term	Count	%	PValue	Genes	List Total	Pop Hits	Pop Total	Fold Enrichment	Bonferroni	Benjamini	FDR
UP_KEYWORDS	Telomere	3	0.704225	0.713744	YIL010W, YNL216W, YBL032W	426	34	5907	1.22349	1	0.950438	100
UP_KEYWORDS	Chromosome	8	1.87793	0.836487	YIL010W, YJR060W, YPL127C, YIL106W, YNL216W, YJR112W, YBL032W, YJR021C	426	130	5907	0.853304	1	0.983559	100
GOTERM_CC_DIRECT	GO:0005694~chromosome	8	1.87793	0.854123	YIL010W, YJR060W, YPL127C, YIL106W, YNL216W, YJR112W, YBL032W, YJR021C	420	132	5772	0.8329	1	0.999477	100
GOTERM_CC_DIRECT	GO:0000781~chromosome, telomeric region	3	0.704225	0.857433	YIL010W, YNL216W, YBL032W	420	46	5772	0.896273	1	0.999465	100
UP_KEYWORDS	Centromere	3	0.704225	0.914347	YJR060W, YIL106W, YJR112W	426	55	5907	0.756338	1	0.994915	100
GOTERM_CC_DIRECT	GO:0000775~chromosome, centromeric region	3	0.704225	0.965431	YJR060W, YIL106W, YJR112W	420	69	5772	0.597516	1	0.999995	100
Annotation Cluster 67	Enrichment Score: 0.023188759705786367
Category	Term	Count	%	PValue	Genes	List Total	Pop Hits	Pop Total	Fold Enrichment	Bonferroni	Benjamini	FDR
UP_KEYWORDS	S-adenosyl-L-methionine	4	0.938967	0.93459	YML008C, YHR070W, YMR027W, YJR073C	426	80	5907	0.69331	1	0.996356	100
UP_KEYWORDS	Methyltransferase	4	0.938967	0.941333	YML008C, YHR070W, YMR027W, YJR073C	426	82	5907	0.6764	1	0.996792	100
GOTERM_BP_DIRECT	GO:0032259~methylation	4	0.938967	0.952967	YML008C, YHR070W, YMR027W, YJR073C	402	85	5511	0.645127	1	1	100
GOTERM_MF_DIRECT	GO:0008168~methyltransferase activity	4	0.938967	0.963392	YML008C, YHR070W, YMR027W, YJR073C	370	84	4774	0.614414	1	1	100
Annotation Cluster 68	Enrichment Score: 0.022878791250443467
Category	Term	Count	%	PValue	Genes	List Total	Pop Hits	Pop Total	Fold Enrichment	Bonferroni	Benjamini	FDR
UP_KEYWORDS	Cell cycle	18	4.22535	0.901331	YOL004W, YMR199W, YIL106W, YDR182W, YOR322C, YJR112W, YMR135C, YIL046W, YCR030C, YBR202W, YPR019W, YNL007C, YDL047W, YBR158W, YPR115W, YNL327W, YNL289W, YGL003C	426	307	5907	0.813002	1	0.993405	100
GOTERM_BP_DIRECT	GO:0007049~cell cycle	18	4.22535	0.918161	YOL004W, YMR199W, YIL106W, YDR182W, YOR322C, YJR112W, YMR135C, YIL046W, YCR030C, YBR202W, YPR019W, YNL007C, YDL047W, YBR158W, YPR115W, YNL327W, YNL289W, YGL003C	402	310	5511	0.796004	1	1	100
UP_KEYWORDS	Cell division	10	2.34742	0.948212	YIL106W, YMR199W, YOL004W, YDR182W, YJR112W, YDL047W, YBR158W, YNL327W, YNL289W, YGL003C	426	195	5907	0.711087	1	0.997382	100
GOTERM_BP_DIRECT	GO:0051301~cell division	10	2.34742	0.956264	YIL106W, YMR199W, YOL004W, YDR182W, YJR112W, YDL047W, YBR158W, YNL327W, YNL289W, YGL003C	402	197	5511	0.695886	1	1	100
UP_KEYWORDS	Mitosis	5	1.17371	0.982702	YJR112W, YDL047W, YBR158W, YNL327W, YGL003C	426	125	5907	0.554648	1	0.999576	100
GOTERM_BP_DIRECT	GO:0007067~mitotic nuclear division	5	1.17371	0.988596	YJR112W, YDL047W, YBR158W, YNL327W, YGL003C	402	131	5511	0.523243	1	1	100
Annotation Cluster 69	Enrichment Score: 0.0015440464835746045
Category	Term	Count	%	PValue	Genes	List Total	Pop Hits	Pop Total	Fold Enrichment	Bonferroni	Benjamini	FDR
GOTERM_BP_DIRECT	GO:0006281~DNA repair	8	1.87793	0.987358	YKL032C, YDR182W, YML032C, YDL047W, YKL112W, YFL039C, YLL036C, YPR023C	402	189	5511	0.580273	1	1	100
UP_KEYWORDS	DNA repair	4	0.938967	0.999285	YML032C, YKL112W, YLL036C, YPR023C	426	155	5907	0.357837	1	0.999998	100
GOTERM_BP_DIRECT	GO:0006974~cellular response to DNA damage stimulus	6	1.40845	0.999438	YOR141C, YML032C, YKL210W, YKL112W, YLL036C, YPR023C	402	205	5511	0.401238	1	1	100
UP_KEYWORDS	DNA damage	4	0.938967	0.999779	YML032C, YKL112W, YLL036C, YPR023C	426	173	5907	0.320606	1	1	100

## Sheet: Glyc16C_HMtSc_v_Su.up
Annotation Cluster 1	Enrichment Score: 0.24047050387756919
Category	Term	Count	%	PValue	Genes	List Total	Pop Hits	Pop Total	Fold Enrichment	Bonferroni	Benjamini	FDR
UP_SEQ_FEATURE	topological domain:Cytoplasmic	3	30	0.288103	YFL054C, YJL172W, YOR161C	10	693	5872	2.54199	0.99999	0.996902	94.9633
UP_SEQ_FEATURE	transmembrane region	3	30	0.558578	YFL054C, YJL172W, YOR161C	10	1164	5872	1.5134	1	0.999906	99.9247
UP_KEYWORDS	Transmembrane helix	3	30	0.560152	YFL054C, YJL172W, YOR161C	10	1174	5907	1.50945	1	0.999999	99.9307
UP_KEYWORDS	Transmembrane	3	30	0.563229	YFL054C, YJL172W, YOR161C	10	1180	5907	1.50178	1	0.999936	99.9349
GOTERM_CC_DIRECT	GO:0016021~integral component of membrane	3	30	0.646215	YFL054C, YJL172W, YOR161C	10	1321	5772	1.31083	1	0.999755	99.9376
UP_KEYWORDS	Membrane	3	30	0.784524	YFL054C, YJL172W, YOR161C	10	1709	5907	1.03692	1	0.999978	99.9999
GOTERM_CC_DIRECT	GO:0016020~membrane	3	30	0.805565	YFL054C, YJL172W, YOR161C	10	1736	5772	0.997465	1	0.999839	99.9991

[truncated: 8 more sheets: Glyc16C_HMtSc_v_Su.dn, Glyc28C_HMtSc_v_Su.up, Glyc28C_HMtSc_v_Su.dn, Glyc16C_HMtSu_v_Su.up, Glyc16C_HMtSu_v_Su.dn, Glyc28C_HMtSu_v_Su.up, Glyc28C_HMtSu_v_Su.dn, Sheet1]
