# Supplementary material for: Plasticity of Mitochondrial DNA Inheritance and Its Impact on Nuclear Gene Transcription in Yeast Hybrids
Source: Microorganisms. 2020 Mar 31;8(4):494. doi: 10.3390/microorganisms8040494 (PMC7232527; doi:10.3390/microorganisms8040494)
Supplement: Supplementary file 1 [file microorganisms-08-00494-s001.zip › microorganisms-754787-Supplementary material/Table S4.xlsx]

## Sheet: Sheet1
Table S4: Genes differentially expressed in the two mitotypes in different conditions
ID	All the genes differtially expressed in the two mitotypes and in the different condiitons	Annotations
Glyc16C_HMtSc_Sc subgenome upregulated	YFR033C YFR044C YGR028W YNL098C YOR142W YKL054C YLL027W YLL026W YMR241W YPR124W YOL122C YDR171W YMR002W YMR286W YFR006W YGL115W YDR031W YOL096C YDL110C YPR067W YDR308C YNL100W YGR065C YDR244W YOR065W YNL064C YEL020W-A YHR087W YHL021C YDL020C YAL039C YHR047C YDR047W YOL064C YLR064W YER081W YOR045W YNL007C YOR298C-A YMR089C YER017C YBR262C YNL070W YOR204W YGL172W YOL155C YNR045W YKL035W YNL131W YBR…	Mitochondrial translation, protein chaperone, mitochondrial outer membrane translocase complex, respiratory chain, heme biosynthesis, cristae formation, ubiquinone biosynthesis and TCA cycle
Glyc16C_HMtSc_Sc subgenome downregulated	YLR303W YER073W YDR281C YMR096W YKL120W YOR375C YPL061W YGL009C YIL121W YHR208W YJL052W YNL141W YBR066C YLR231C YBR296C YGR032W YGL253W YJL079C YBR145W YIL053W YGR234W YOR247W YBR068C YLR136C YKL029C YHR088W YER065C YMR319C YAR035W YMR016C YKL043W YGR060W YBR104W YOR303W YGL120C YLR355C YMR058W YOR271C YMR316W YJL026W YGR245C YFL021W YBR162C YMR011W YGL029W YNL180C YLR056W YLR121C YJR025C YKR071C…	Lysine/valine/leusine/isoleusone biosynthesis, ribosome biogenesis, iron homeostasis, glycolysis, fungal-type cell wall and NAD biosynthesis
Glyc28C_HMtSc_Sc subgenome upregulated	YNL005C YOR187W YER044C YMR267W YOL096C YFL005W YKL001C YLR058C YER174C YML004C YOR354C YKL148C YDR391C YLR259C YHR049W YGR082W YBR146W YNL315C YNL195C YHL004W YOR286W YJR133W YKR074W YNL252C YLR064W YLR203C YEL024W YKR085C YPL173W YGR084C YNL131W YMR225C YPR035W YDR399W YDR347W YDR511W YKL003C YGR215W YLR180W YDR375C YGL080W YOR232W YDL045W-A YNL137C YMR024W YIL093C YBL059C-A YDR031W YML025C YNL…	Mitochondrial translation, mitochondrial outer membrane translocase complex and respiratory chain
Glyc28C_HMtSc_Sc subgenome downregulated	YDR281C YLR303W YOL110W YAL020C YBR252W YGL220W YJL079C YER018C YNL300W YKL216W YPL223C YJR073C YER073W YLR214W YGR063C YIR035C YLR099W-A YER152C YJR085C YDR525W-A YJR105W YCL033C YEL066W YBR068C YCR051W YJL210W YBR230W-A YBR066C YCR076C YGL126W YDR374W-A YOR303W YKR013W YJR074W YLR136C YMR096W YEL044W YLR056W YBR296C YOR375C YML022W YOR315W YIL047C YOL086W-A YPL231W YKL120W YHR208W YIL121W YGL19…	Lysine/valine/leusine/isoleusone biosynthesis,fungal-type cell wall, lipid biosynthesis and endoplasmic reticulum
Glyc16C_HMtSu_Sc subgenome upregulated	YFR006W YBL045C YCR097W YHL021C YGL115W YKL167C YBL059C-A YKL001C YMR002W YFR033C YCL064C YDR047W YEL024W YOR136W YGR065C YML120C YNL081C YOR065W YJL183W YDR511W YPR067W YHR121W YER053C YBR082C YNL100W YDR031W YLR089C YDR258C YBR169C YLL041C YDL110C YMR089C YJL112W YJR069C YGL070C YNR045W YER017C YCL050C YDR308C YMR286W YEL020W-A YHR087W YDR171W YLL027W YNL131W YNR052C YOL027C YNL064C YGR132C YGR…	Mitochondrial translation, chaperone, respiratory chain, mitochondrial outer membrane translocase complex, heme biosynthesis and TCA cycle
Glyc16C_HMtSu_Sc subgenome downregulated	YER073W YMR096W YKL120W YIL121W YGL009C YOR375C YPL061W YJL052W YHR208W YDR281C YLR231C YBR145W YGR032W YGR234W YIL053W YLR136C YGL253W YMR319C YOR247W YJL026W YMR016C YMR058W YBR162C YMR011W YGR060W YKL029C YJR025C YLR328W YNR019W YOR303W YLR056W YKL008C YLR355C YJR009C YKR042W YOR271C YMR136W YNR050C YMR266W YKR071C YNL180C YIL094C YLR099C YGR108W YPR013C YMR108W YFL021W YNL227C YOR283W YNR029C…	Lysine/valine/leusine/isoleusone biosynthesis, glycolysis, fungal-type cell wall and iron homeostasis
Glyc28C_HMtSu_Sc subgenome upregulated	YOL096C YDR429C YAR027W YOR276W YPR166C YPL078C YBR242W YNL044W YPR016C YMR125W YOL042W YNL002C YOL077C YFL048C YDR086C YMR097C YBR230C YHR121W YHR147C YEL026W YOR320C YLR163C YGR207C YKL009W YJR069C YDL051W YDL208W YKL016C YHR181W YMR015C YDR513W YGR222W YBR154C YDR350C YBR109C YAL044C YKL040C YNL306W YKL195W YOR118W YBR087W YPR100W YPR102C YMR022W YKL143W YPL117C YCR090C YFR033C YML009C YDR063W…	Mitochondrial translation, respiratory chain and protein transport
Glyc28C_HMtSu_Sc subgenome downregulated	YFR053C YMR011W YDR281C YJL052W YOR092W YGL009C YIL121W YPL058C YBR214W YPL231W YFR015C YLR231C YDL174C YER073W YER152C YLR079W YMR291W YAL061W YNL239W YPR184W YBL091C YLR258W YLR177W YHR143W YOR230W YBR162C YPR013C YPR075C YOR081C YEL047C YNL289W YOR375C YBR158W YML070W YLR256W YER120W YMR058W YDR074W YIL154C YJL210W YDL197C YMR250W YJR112W YNL078W YOL110W YBR286W YHR097C YBR218C YER176W YOR132W…	Valine/leusine/isoleusone biosynthesis, actin cortical patch, glycolysis, pyruvate metabolsim, endoplasmic reticulum, fungal-type vacuole/cell wall, pyridoxal phosphate metabolic process, glycerol-3-phosphate metabolic process, proteolysis and lipid biosynthesis
Glyc16C_HMtSc_Su subgenome upregulated	YJL026W YJL137C YJL172W YJL164C YER124C YBR056W YFL054C YOR161C YNL195C YMR170C	CPS1 is involved in cellular protein catabolic process and localised to vacuole under low nitrogen conditions, PNS1 is localised to plasma membrane and probably involved in transport of something, AQY3 mediates passive diffusion of glycerol in the presence of ethanol
Glyc16C_HMtSc_Su subgenome downregulated	YGL089C YKL178C YHR005C YNR044W YJR004C YFL026W YIL162W YHR137W YCL055W YML130C YBR101C YOR108W YPL106C YBR177C YBR115C YNL281W YJR019C YNL064C YCL050C YMR015C YKL104C YBR162C YPR074C YOL152W YKL073W	AGA1/SAG1/STE2/STE3 for response to pheromone, LEU9/EHT1/TES1/SUC2 are localised to mitochondria, chaperone (HCH1, YDJ1, LHS1 and SSE1)
Glyc28C_HMtSc_Su subgenome upregulated	YBR031W YER019C-A YNL044W YJR074W YOL096C YHR175W YBL041W YOR157C YHR162W YCR003W YEL058W YDL110C YPR102C YNL157W YEL039C YLR090W YKL196C YHR016C YHR113W YPL037C YBR263W YHR059W YPR010C-A YMR291W YDR322W YPR004C YFL030W YBR127C YBR201W YNL081C YLL045C YHL031C YJL171C YBR173C YBR222C YOR298C-A YHR026W YCL057C-A YNL045W YDR510W YGR220C YOL129W YOR164C YKL007W YHR050W YNR040W YML100W YNL122C YKL192C…	Mitochondrial translation, peroxisome, endoplasmic reticulum, intracellular protein transport, uboquinone biosynthesis, vacuolar acidification, proteosome and peroxidase activity
Glyc28C_HMtSc_Su subgenome downregulated	YKL178C YNR044W YHR005C YJR004C YGL089C YFR040W YCL055W YOL152W YML091C YOL145C YFL026W YHR146W YNL085W YGL206C YLR182W YDR238C YGL077C YPL210C YKL109W YKL201C YMR239C YNL064C YMR280C YDL113C YJL102W YHR027C YJL080C YDR458C YNL121C YFR002W YGL150C YMR089C YCL051W YDR430C YOL103W YLL001W YPL106C YPR148C YPL050C YER080W YBL022C YKR095W YGR229C YEL013W YMR015C YOR370C YCR037C YOR116C YOR108W YAR007C…	Pheromone-dependent signal transduction and intracellular protein transport
Glyc16C_HMtSu_Su subgenome upregulated	YNL169C YPL057C YER026C YJL026W YJL172W YBL002W YJL164C YBR056W YOR161C YFL054C YDL204W YNL195C YML128C YMR170C YDL223C	CPS1 is involved in cellular protein catabolic process and localised to vacuole under low nitrogen conditions, PNS1 is localised to plasma membrane and probably involved in transport of something, AQY3 mediates passive diffusion of glycerol in the presence of ethanol, SUR1 CHO1 for phosphatidylserine biosynthesis, PSD1 converts phosphatidylserine to phosphatidylethanolamine and influence properti…
Glyc16C_HMtSu_Su subgenome downregulated	YKL178C YGL089C YHR005C YCL027W YNR044W YPL192C YJL157C YJR004C YFL026W YHR084W YHR137W YCL055W YOL152W YIL162W YBR083W YJL217W YBR177C YJL213W YBR115C YOL031C YJR019C YKL104C YOR108W YHR043C YJL034W YMR095C YNL202W YMR015C YOL058W YKL073W YNL281W YDR256C YBR162C YJL062W YNL049C YCL050C YIL030C YLR081W	Pheromone-dependent signal transduction, peroxisome, endoplasmic reticulum
Glyc28C_HMtSu_Su subgenome upregulated	YBR185C YDR427W YNL044W YDR511W YOR327C YDR337W YML067C YML105C YFL038C YKL019W YNL131W YIL138C YNL100W YFL005W YHR147C YAL039C YPL234C YKL087C YDL135C YHL031C YDL130W-A YHR017W YBR230C YDL046W YAL043C YIL033C YJR118C YDR304C YOR125C YOL039W YER026C YDL092W YOR089C YKR074W YJL145W YKL192C YHR121W YAL007C YDR462W YER120W YOR016C YKL094W YER030W YMR314W YDL120W YOR164C YDR368W YKL002W YGR263C YJR10…	Mitochondrial translation, peroxisome, endoplasmic reticulum, intracellular protein transport, cristae formation and vaciolar acidification
Glyc28C_HMtSu_Su subgenome downregulated	YNR044W YKL178C YJR004C YCL055W YCL027W YPL192C YGL089C YBR083W YIR006C YJL141C YFL026W YKR058W YKL201C YHR005C YBL022C YDR505C YJR059W YFR040W YLR081W YIL130W YDR507C YCR033W YJR092W YHR084W YHR137W YMR280C YJL034W YDL195W YDR293C YAL019W YMR031C YJL080C YGL206C YHL021C YGR229C YBL007C YNL271C YML072C YGL173C YBR177C YDL126C YDL132W YDL122W YDR477W YDR259C YOR014W YNL274C YIL109C YDR430C YGL203C…	Pheromone-dependent signal transduction, actin cortical patch, proteolysis and intracellular trafficking
