# Supplementary material for: Plasticity of Mitochondrial DNA Inheritance and Its Impact on Nuclear Gene Transcription in Yeast Hybrids
Source: Microorganisms. 2020 Mar 31;8(4):494. doi: 10.3390/microorganisms8040494 (PMC7232527; doi:10.3390/microorganisms8040494)
Supplement: Supplementary file 1 [file microorganisms-08-00494-s001.zip › microorganisms-754787-Supplementary material/Table S5.xlsx]

## Sheet: Sheet1
Table S5: Number of genes showing differential expression between HMtSc and HMtSu
Medium	Temperature	Subgenome	Number of differentially expressed genes1	Of which mitochondrial-associated genes2	% mitochondrial-associated genes	Binomial p-value for mitochondrial-associated genes
YPD	28	Sc	446	52	11.6592	0.0559612
YP-glycerol	28	Sc	1142	135	11.8214	0.0345943
YPD	16	Sc	64	7	10.9375	0.150963
YP-glycerol	16	Sc	6	0	0	0.459989
YPD	28	Su	652	91	13.9571	0.0170958
YP-glycerol	28	Su	1238	153	12.3586	0.0334952
YPD	16	Su	70	5	7.14286	0.0708622
YP-glycerol	16	Su	10	0	0	0.274102
1logfc>1 pval<0.05
2List of mitochondrial-associated genes derived from Saccharomyces Genome Database (www.yeastgenome.org)
