# Supplementary material for: Plasticity of Mitochondrial DNA Inheritance and Its Impact on Nuclear Gene Transcription in Yeast Hybrids
Source: Microorganisms. 2020 Mar 31;8(4):494. doi: 10.3390/microorganisms8040494 (PMC7232527; doi:10.3390/microorganisms8040494)
Supplement: Supplementary file 1 [file microorganisms-08-00494-s001.zip › microorganisms-754787-Supplementary material/Table S6.xlsx]

## Sheet: Sheet1
Table S6: Co-expression analysis and functional annotation
A. Results from co-expression analysis													A. Functional annotation of the clusters
Gene	Sub-genome	Cluster	Sub-cluster	Log2 fold changes
				Gly 16C ScMT	Gly 16C SuMT	Gly 28C ScMT	Gly 28C SuMT	YPD 16C ScMT	YPD 16C SuMT	YPD 28C ScMT	YPD 28C SuMT			Cluster 1: ER, membrane transport and lipid biosynthesis
YBR197C	suva	1 (100101001)	1	0.113774	-0.0101767	1.07498	2.20057	0.258857	0.210246	0.443892	-0.26711			Cluster 2: Oxidation-reduction process
YBR175W	suva	1 (100101001)	1	-0.389569	-0.39271	1.28619	2.18075	-0.191999	-0.168757	0.558	-0.347492			Cluster 3: Ribosome biogenesis, RNA processing
YHR184W	scer	1 (100101001)	1	-0.348966	0.231289	1.10231	2.18086	-0.00472298	-0.152225	-0.395574	-0.350431			Cluster 4: Electron transport chain
YJR094C	scer	1 (100101001)	1	-1.69897	-1.69055	-0.139661	0.231783	-1.51858	-1.69662	-0.622665	-1.17734			Cluster 5: Metabolic processes
YMR191W	scer	1 (100101001)	1	-0.901207	-0.898198	0.672329	1.22206	-0.895776	-1.07252	0.0577818	-0.611734			Cluster 6: Mitochondrial transports
YNL145W	scer	1 (100101001)	1	-0.366427	-0.168931	1.37166	2.60436	-0.495389	0.159142	0.41299	0.321269			Cluster 7: Mitochondrial translation
YOL157C	scer	1 (100101001)	1	-1.31519	-1.18028	0.234735	1.03297	-1.55283	-0.987978	-0.601342	-1.11543
YMR057C	suva	1 (100101001)	1	0.0343638	-0.116397	0.975969	3.0489	0.143148	0.0181761	0.392026	-0.429573
YBR047W	suva	1 (100101001)	1	-0.0947611	0.0721567	1.08929	2.18342	-0.114586	0.119009	-0.0960209	0.521667			Cluster 8: Cytoplasmic translation and transit into mitochondria
YBR162W-A	suva	1 (100101001)	1	-0.302265	-0.274614	0.98	1.66229	0.212107	0.273034	0.0629445	-0.308242			Cluster 9: Ribosome biogenesis
YMR056C	suva	1 (100101001)	1	0.28943	0.37496	1.39763	2.80408	0.217754	0.0265178	0.440968	-1.00198			Cluster10: DNA repair, mitotic cell division and general transcription
YCL034W	suva	1 (100101001)	1	0.00298823	-0.0987114	1.57319	1.77485	0.250748	0.276406	0.559334	0.0373706			Cluster11: Ribosome biogenesis
YMR112C	suva	1 (100101001)	1	-0.100308	0.0960244	0.840242	1.88138	0.130684	0.0636469	-0.119317	-0.354388			Cluster12: General transcription
YBR201W	suva	1 (100101001)	1	-0.195919	-0.157625	1.01728	1.66655	-0.356578	-0.0711443	0.208998	0.162274
YCL005W-A	suva	1 (100101001)	1	-0.120588	0.0600733	1.63654	1.81903	0.116375	0.106957	0.520408	0.723803			genes significant only for the original unadjusted p-values
YAL044W-A	suva	1 (100101001)	1	0.00656977	0.176015	1.30543	2.16681	0.196903	0.244863	0.514228	-0.159584			genes significant for adjusted p-values
YBL013W	suva	1 (100101001)	1	0.18608	-0.195399	1.45516	2.09146	0.0561513	-0.00625363	0.402547	-1.52326
YBL021C	suva	1 (100101001)	1	-0.317182	-0.201876	0.253527	1.81806	-0.283636	-0.0571221	-0.157769	-0.519789
YLR367W	suva	1 (100101001)	1	0.0577652	0.115266	2.49672	3.80184	0.203751	0.472975	0.404772	1.03669
YDR007W	suva	1 (100101001)	1	0.0807769	0.151883	1.10089	2.30126	-0.0696511	-0.00840067	0.231248	-0.197398
YDR276C	suva	1 (100101001)	1	0.137405	0.0799242	1.49707	2.49824	-0.20168	0.224207	0.276559	0.187883
YDR320C-A	suva	1 (100101001)	1	0.133245	0.33182	1.39421	2.49313	0.124626	0.13906	0.13711	0.500923
YDR367W	suva	1 (100101001)	1	-0.0910171	-0.0657988	0.858744	1.99575	0.0225428	0.0750572	0.3376	0.223083
YDR378C	suva	1 (100101001)	1	0.0382485	0.181931	1.4406	1.81709	0.0564154	0.245089	0.557852	0.212919
YDR408C	suva	1 (100101001)	1	-0.244148	-0.278655	1.07419	2.27592	0.248569	-0.00800124	0.371583	-0.100442
YAL014C	suva	1 (100101001)	1	-0.045218	-0.0949951	1.42972	2.161	0.0534369	0.173496	0.469444	-0.021731
YAL020C	suva	1 (100101001)	1	-0.152984	-0.290897	1.01478	2.78076	-0.0436743	-0.0802025	0.891632	-0.613544
YAL044C	suva	1 (100101001)	1	-0.601292	-0.552422	1.05033	2.13959	-0.381008	-0.0946796	-0.434549	-0.916665
YDL086W	suva	1 (100101001)	1	-0.0124576	-0.0172461	1.35096	2.01464	-0.0812279	-0.170191	0.558695	-0.34278
YDL200C	suva	1 (100101001)	1	-0.389224	-0.41528	0.682924	1.24844	-0.734233	-0.360524	-0.422221	0.276885
YDL217C	suva	1 (100101001)	1	-0.281147	-0.149208	0.526242	1.48576	-0.629881	-0.266252	-0.301562	-0.976829
YDL232W	suva	1 (100101001)	1	-0.109077	0.322052	1.18397	1.93932	-0.00936694	0.409983	0.399727	-0.265658
YER089C	suva	1 (100101001)	1	-0.233263	-0.261307	1.13876	1.30136	-0.298565	-0.121854	0.260065	-0.36703
YER146W	suva	1 (100101001)	1	0.106927	0.0915905	1.28137	1.85099	0.152412	0.258182	0.894229	-0.218396
YER152C	suva	1 (100101001)	1	0.117078	-0.0863026	1.53294	2.21531	-0.177364	-0.533817	0.131712	-0.71291
YER153C	suva	1 (100101001)	1	-0.000944647	-0.347782	1.44204	2.13436	-0.600045	-0.42801	0.23893	-0.295862
YFL017W-A	suva	1 (100101001)	1	-0.40893	-0.338642	0.931035	2.08302	0.00795313	0.234641	0.226029	0.121819
YFL030W	suva	1 (100101001)	1	0.21076	0.0632239	0.948697	2.04296	-0.0747461	0.0335387	0.725728	-0.810698
YFR018C	suva	1 (100101001)	1	-0.137081	-0.430472	1.73145	2.54217	-0.357161	-0.443248	0.439102	-0.632156
YFR032C-A	suva	1 (100101001)	1	-0.289738	0.0259417	1.11176	1.86286	0.557601	0.447236	0.605649	0.00621225
YFR049W	suva	1 (100101001)	1	-0.213562	-0.165458	0.701282	1.78232	-0.177434	0.0318991	-0.0516869	-0.208474
YGL127C	suva	1 (100101001)	1	-0.161081	-0.187456	1.22694	1.43209	0.162426	-0.145061	0.354771	-0.900077
YGL221C	suva	1 (100101001)	1	0.0401708	0.0500069	1.67101	1.56985	0.0618915	0.315995	0.532594	0.0402485
YGL225W	suva	1 (100101001)	1	0.441203	0.501342	1.78377	2.85266	-0.303571	0.204408	0.612459	0.113536
YGR209C	suva	1 (100101001)	1	-0.0565343	0.0526961	1.77453	2.52602	0.0869087	0.420105	1.28716	0.345015
YGR210C	suva	1 (100101001)	1	-0.261974	-0.0450949	0.849022	1.71293	0.0661503	0.0781043	0.436304	-0.452666
YGR244C	suva	1 (100101001)	1	-0.419631	-0.56489	1.07908	1.0329	-0.261644	-0.219041	-0.0991963	-0.570766
YHL006C	suva	1 (100101001)	1	0.030409	-0.183064	0.999451	2.10285	0.173019	-0.0157348	0.4464	-0.749104
YHR032W	suva	1 (100101001)	1	0.235122	0.0374034	1.21762	1.96443	0.242217	0.0388868	0.509303	-0.679543
YMR252C	suva	1 (100101001)	1	-0.512895	-0.376284	1.77557	1.75803	-0.373284	-0.34593	0.267899	0.534557
YMR298W	suva	1 (100101001)	1	0.0993451	0.240624	1.68989	1.99522	0.109956	0.348585	0.320743	0.510025
YNL138W-A	suva	1 (100101001)	1	0.0692568	0.0985627	1.38308	1.87314	-0.0445419	0.0108399	0.291255	0.0563619
YCL035C	suva	1 (100101001)	1	-0.166058	-0.111925	1.38509	1.57974	-0.188891	-0.0314876	0.134848	-0.295882
YDL008W	suva	1 (100101001)	1	-0.274611	-0.23085	0.690373	1.5029	-0.358572	-0.0250357	-0.200663	-0.981355
YDL072C	suva	1 (100101001)	1	-0.0573753	-0.226638	1.58917	1.47326	-0.222122	0.130858	0.475176	0.116572
YNR041C	suva	1 (100101001)	1	0.150958	-0.00196873	1.02464	2.21977	-0.078301	0.111295	0.348285	-0.583356
YOL026C	suva	1 (100101001)	1	0.125702	-0.132091	1.61091	2.36863	0.360159	0.277121	0.530652	-0.54748
YOL143C	suva	1 (100101001)	1	-0.069543	-0.0856477	1.10392	2.1699	0.194496	0.215529	0.557434	-0.0500414
YOL151W	suva	1 (100101001)	1	-0.0189181	-0.104755	1.26788	1.4339	-0.395007	-0.221545	-0.117254	-0.0875981
YOR167C	suva	1 (100101001)	1	-0.357828	-0.0461103	1.16021	2.60802	0.551399	0.269139	0.83162	0.066921
YOR246C	suva	1 (100101001)	1	-0.342415	-0.108489	0.934991	2.36529	0.293136	0.301682	0.782049	-0.281601
YOR251C	suva	1 (100101001)	1	-0.0437425	0.0799526	1.48347	1.86601	0.219869	0.166136	0.59547	0.170924
YPL067C	suva	1 (100101001)	1	0.361848	0.300461	1.23509	2.15387	0.39332	0.0867453	0.0693496	-0.661665
YPL096C-A	suva	1 (100101001)	1	0.237423	0.00243537	1.19564	2.60541	0.38516	0.504858	0.932766	0.589182
YPL098C	suva	1 (100101001)	1	0.222673	0.241012	1.38701	2.46761	0.0757212	0.156901	0.0744897	-0.549923
YPL148C	suva	1 (100101001)	1	0.260388	0.131221	0.666038	1.99391	0.122143	0.159607	0.138048	-0.127652
YPL246C	suva	1 (100101001)	1	-0.0492563	-0.0965607	1.47547	2.28641	-0.0746445	-0.0644058	0.82124	0.213411
YPR037C	suva	1 (100101001)	1	0.301136	0.127991	1.03823	2.19785	-0.064343	0.220868	0.444567	-0.293541
YPR128C	suva	1 (100101001)	1	-0.150962	-0.0279982	1.2075	1.70527	-0.0868705	0.000915941	0.366184	-0.288834
YER018C	suva	1 (100101001)	1	0.530486	0.208279	1.81669	2.76924	0.0497143	0.0287647	0.711218	-0.176294
YER044C	suva	1 (100101001)	1	-0.695797	-0.513234	0.826476	1.40555	-0.96468	-0.160945	0.0241912	-0.212523
YER071C	suva	1 (100101001)	1	0.238648	0.333332	1.54079	1.98558	0.0528961	0.568207	0.364257	0.844918
YJR058C	suva	1 (100101001)	1	-0.153628	-0.046142	1.34402	1.92764	-0.0602738	0.0803747	0.553514	-0.453462
YJR073C	suva	1 (100101001)	1	0.101745	0.0474651	1.7061	2.58027	-0.161587	-0.270226	0.707009	-0.856419
YJR074W	suva	1 (100101001)	1	-0.356398	-0.326301	0.830383	2.41746	-0.120006	-0.249873	0.370791	-1.10439
YJR135W-A	suva	1 (100101001)	1	0.1434	0.235034	1.67635	2.82284	0.21815	0.307472	0.199144	-0.201359
YKL058W	suva	1 (100101001)	1	0.0144743	0.166299	1.15496	1.97072	-0.233601	0.104585	0.242886	0.466947
YKL141W	suva	1 (100101001)	1	-0.527184	-0.51867	1.17709	1.72377	-0.885191	-0.620978	-0.511716	-0.579301
YKL207W	suva	1 (100101001)	1	0.232767	0.137079	1.82552	2.70912	0.246122	0.330513	0.905312	0.364999
YKL208W	suva	1 (100101001)	1	-0.10921	-0.0905741	1.21023	1.6417	0.220768	-0.0804887	0.189524	-0.252291
YKR095W-A	suva	1 (100101001)	1	-0.123739	-0.0460113	1.69715	2.28937	0.119656	0.312777	0.376187	0.12116
YLL014W	suva	1 (100101001)	1	0.0588815	0.247309	1.37089	2.00715	0.140161	0.398663	0.549487	0.396383
YLR070C	suva	1 (100101001)	1	0.0931802	0.236606	1.4101	1.65016	-0.01346	-0.122913	0.201594	0.0320588
YLR099W-A	suva	1 (100101001)	1	0.00284891	0.177871	0.930684	2.84922	0.0908325	0.239483	0.719998	0.346742
YLR100W	suva	1 (100101001)	1	0.230461	0.26101	1.48893	1.87035	0.485334	0.369865	0.365599	-0.265676
YLR109W	suva	1 (100101001)	1	0.174018	0.373946	1.68635	2.22867	0.300737	0.68584	1.09944	-0.0719654
YLR141W	suva	1 (100101001)	1	-0.215986	-0.534706	0.962443	1.92475	-0.350226	-0.423347	0.397828	-0.566288
YHR199C-A	suva	1 (100101001)	1	0.102402	-0.0401208	1.16386	1.72434	-0.128761	-0.244149	0.238959	-0.90071
YHR200W	suva	1 (100101001)	1	0.0823687	-0.0464971	1.8554	2.23042	-0.0704458	0.118601	0.729348	0.0258024
YIL023C	suva	1 (100101001)	1	-0.110719	-0.243455	1.05012	2.07528	-0.159431	-0.0495537	0.709456	-0.202518
YIL024C	suva	1 (100101001)	1	0.163526	0.020809	1.61518	2.59459	-0.220047	0.123274	0.0126981	-1.05498
YHR034C	suva	1 (100101001)	1	0.454175	0.298359	1.36082	1.74078	0.416662	0.0674642	0.288226	-0.483782
YNL240C	suva	1 (100101001)	1	-0.340657	-0.586011	2.02952	2.76531	-0.269878	-0.280035	0.29474	-1.46409
YNL260C	suva	1 (100101001)	1	0.32782	0.391647	0.767627	1.71535	0.356015	-0.0433835	-0.10282	-0.530814
YNL268W	suva	1 (100101001)	1	-0.373111	-0.41709	0.928632	2.17763	-0.0522375	-0.127057	-0.0902203	-0.35013
YHR175W	suva	1 (100101001)	1	-0.187334	-0.112487	0.887698	1.89236	0.0383862	0.275265	0.0292968	-0.590374
YHR179W	suva	1 (100101001)	1	-2.44577	-2.39978	0.853913	4.27945	-1.18281	-1.23018	-1.51098	-2.11883
YHR181W	suva	1 (100101001)	1	-0.134711	-0.158784	1.22251	1.93157	0.223145	0.254392	0.128711	0.15647
YHR193C	suva	1 (100101001)	1	0.0412194	0.201504	1.52059	2.15967	0.468374	0.314934	0.779716	0.362054
YHR199C	suva	1 (100101001)	1	0.0865553	-0.00536044	1.18292	1.58	0.133085	0.0065981	0.357746	-0.739161
YJR010C-A	suva	1 (100101001)	1	-0.120113	-0.154071	1.18715	1.98995	-0.00473537	0.232302	0.227935	0.383613
YIL062C	suva	1 (100101001)	1	0.150203	0.131084	1.77309	1.77799	0.202685	0.274601	0.416935	0.607685
YDR424C	suva	1 (100101001)	1	0.116267	0.25897	1.13554	2.37175	0.204333	0.185941	0.30373	0.486443
YDR487C	suva	1 (100101001)	1	0.278991	0.362175	1.68189	1.8292	0.151798	0.283249	0.434092	0.107911
YIL043C	suva	1 (100101001)	1	-0.161174	-0.0248498	1.11666	1.91964	0.100287	-0.0137791	0.413898	-0.241728
YIR036C	suva	1 (100101001)	1	-0.0747395	-0.456013	1.36755	2.58519	-0.0276473	0.0103765	0.836632	-0.0679539
YJL004C	suva	1 (100101001)	1	0.0206674	-0.00884508	0.865618	1.90282	0.00231957	0.253387	0.29326	-0.215656
YJL065C	suva	1 (100101001)	1	-0.282115	-0.0546507	0.893147	1.56362	0.120088	-0.139195	-0.00406526	-0.716005
YEL028W	suva	1 (100101001)	1	-0.522524	-0.497199	0.599848	2.3717	-0.192272	-0.243122	-0.11484	-0.390231
YHR039C-A	suva	1 (100101001)	1	0.218276	0.146437	1.39032	1.86901	0.0718488	0.235691	0.113441	0.89274
YHR100C	suva	1 (100101001)	1	0.170248	0.391318	1.51129	2.27111	0.129177	0.316703	0.0987343	0.668671
YIR022W	suva	1 (100101001)	1	-0.0798951	0.0548215	1.22599	1.83004	0.206465	0.327205	0.582354	-0.0464737
YJL097W	suva	1 (100101001)	1	0.079101	-0.113734	1.28721	2.35116	0.211169	0.00841484	0.434207	0.0857456
YIL164C	suva	1 (100101001)	1	0.030475	-0.132017	0.419468	1.97026	0.112344	-0.10153	-0.0329117	-0.40225
YIL089W	suva	1 (100101001)	1	-0.0376921	0.0238227	1.82404	2.16881	-0.0671702	0.00411501	0.0671658	0.668565
YIL099W	scer	1 (100101001)	2	-0.322947	-0.172687	0.953561	0.138613	-2.10591	-1.85792	-0.515836	-1.05373
YJL185C	scer	1 (100101001)	2	-0.400395	-0.411136	0.152592	-0.305683	-2.02884	-2.01993	-0.701145	-1.14368
YER011W	scer	1 (100101001)	2	-0.999457	-1.05892	0.18511	-0.960084	-3.1478	-2.30389	-1.47606	-2.18066
YJL163C	scer	1 (100101001)	2	-0.273187	-0.381877	0.546402	-0.0332185	-2.33432	-1.6741	-0.344966	-1.36373
YNL195C	scer	1 (100101001)	2	-0.429794	-0.406831	0.93028	0.0132125	-3.31754	-2.84475	-1.08518	-2.00827
YDR018C	scer	1 (100101001)	2	-0.161415	-0.385937	0.343824	-0.214485	-1.92146	-1.2302	-0.100019	-1.15686
YKR039W	scer	1 (100101001)	2	-1.00485	-0.906959	0.0700362	-0.806156	-3.77	-2.75874	-1.72773	-2.25455
YLR080W	scer	1 (100101001)	2	-0.482474	-0.589891	-0.117655	-0.115396	-2.444	-2.15141	-1.18676	-1.60504
YBR137W	scer	1 (100101001)	2	-0.0501651	-0.0289255	0.67447	0.096714	-1.92739	-1.0066	-0.421832	-0.486019
YDL227C	suva	1 (100101001)	2	-0.160955	-0.170885	0.331529	0.972987	-3.08387	-2.84453	-0.656957	-1.47731
YDR506C	scer	1 (100101001)	2	-0.231073	-0.424024	0.335952	-0.409668	-1.70787	-1.55817	-0.867486	-1.27976
YDL222C	suva	1 (100101001)	2	1.55911	1.16198	2.80247	1.84779	-0.9619	-0.610745	0.419167	-0.314702
YPL123C	scer	1 (100101001)	2	0.259408	-0.0214141	0.531356	0.320176	-1.64624	-1.28859	-0.647635	-0.591601
YBR050C	scer	1 (100101001)	2	-1.11525	-1.10132	-0.213651	-0.696282	-4.15972	-2.86961	-1.44223	-2.18834
YIL050W	suva	1 (100101001)	2	0.514278	0.611126	1.51488	0.635912	-0.692293	-0.498461	0.407118	-0.22295
YAL061W	suva	1 (100101001)	2	1.47754	1.31737	3.73777	2.46275	-1.504	-1.24245	0.0940279	-1.35555
YBR053C	scer	1 (100101001)	2	-0.266791	-0.293174	0.649003	0.0423444	-1.73854	-1.14183	-0.506288	-0.671624
YPR001W	scer	1 (100101001)	2	-0.127962	-0.270709	1.56851	0.115381	-2.17871	-2.18394	-1.03376	-1.32395
YOL144W	scer	2 (110000101)	3	-1.11659	-0.699175	-0.434635	-0.125254	1.22745	0.90776	0.104201	-0.240884
YOR108W	scer	2 (110000101)	3	-0.728967	-0.587411	-0.485261	0.174593	1.31648	1.08221	0.354074	0.0520217
YNR054C	scer	2 (110000101)	3	-0.852485	-0.139352	-0.373097	-0.00105316	1.5882	1.16741	0.538556	0.210949
YJL098W	scer	2 (110000101)	3	-0.845834	-0.622388	-0.49983	0.0597946	1.52092	0.794366	-0.167073	-0.328437
YJL200C	scer	2 (110000101)	3	-0.498859	-0.478797	-0.660281	0.470209	2.78251	1.82625	0.650129	0.373013
YNL221C	scer	2 (110000101)	3	-0.851197	-0.58461	-0.220244	-0.0870842	1.30399	0.761602	0.157054	0.116168
YKL014C	scer	2 (110000101)	3	-0.635826	-0.458316	-0.222883	0.434551	2.06389	1.61306	0.265141	0.991484
YKR024C	scer	2 (110000101)	3	-0.893382	-0.954336	-0.00629363	0.378273	1.71346	1.03789	0.643878	0.115449
YJR002W	scer	2 (110000101)	3	-0.805245	-0.617589	-0.315417	0.0698148	1.51179	0.982191	0.223508	0.419443
YJR041C	scer	2 (110000101)	3	-0.45248	-0.35372	-0.0387431	0.87849	1.77632	1.2542	0.565466	0.784614
YNL141W	scer	2 (110000101)	3	-2.17461	-2.0765	-0.0350113	0.233087	1.64623	0.949919	0.403557	-1.11822
YAL019W	scer	2 (110000101)	3	-0.477997	-0.19384	-0.149774	-0.195297	1.66969	1.21267	0.0748209	0.529366
YKR060W	scer	2 (110000101)	3	-1.19171	-0.714313	-0.849945	0.232671	1.5517	1.0972	0.431722	-0.474326
YMR269W	scer	2 (110000101)	3	-1.49162	-1.11643	-0.997793	-0.15248	0.738342	0.629242	-0.535621	0.22019
YBR155W	scer	2 (110000101)	3	-1.37523	-0.950325	-0.185144	0.400205	1.39784	0.999078	0.476993	-0.0115959
YOR226C	scer	2 (110000101)	3	-2.73553	-2.5993	-1.80825	-1.67129	-0.457744	-0.693618	-1.43979	-2.07467
YBL004W	scer	2 (110000101)	3	-0.513519	-0.397562	0.00683264	0.658111	2.2045	1.58748	0.385812	0.98607
YBR141C	scer	2 (110000101)	3	-1.89305	-1.50697	-1.10054	-0.524454	1.68718	0.834576	0.279272	-0.414977
YJL033W	scer	2 (110000101)	3	-1.03404	-0.687205	-0.158588	0.0782647	1.9765	1.36699	0.688428	0.390482
YJL050W	scer	2 (110000101)	3	-0.588708	-0.460985	-0.233264	0.440439	1.94927	1.21918	0.451099	0.461333
YOR247W	scer	2 (110000101)	3	-2.12967	-1.84535	-1.27834	-1.29029	-0.177215	-0.5512	-0.560152	-0.738127
YOR272W	scer	2 (110000101)	3	-1.11197	-0.854845	-0.512649	0.177691	1.67276	1.269	0.558667	-0.350842
YPR112C	scer	2 (110000101)	3	-0.754008	-0.490873	-0.218593	0.32211	1.6107	0.951293	0.178946	0.0710331
YBR115C	suva	2 (110000101)	3	-1.28515	-1.32603	-0.804762	-0.676939	0.674044	0.0951871	-0.348766	-0.615537
YJL069C	scer	2 (110000101)	3	-0.976195	-0.64306	0.253317	0.391642	1.76602	1.19507	0.351895	-0.365137
YPL217C	scer	2 (110000101)	3	-0.601651	-0.336624	-0.275499	0.0625465	1.71319	1.20839	0.244855	0.591584
YCL054W	scer	2 (110000101)	3	-0.810464	-0.439285	-0.51833	0.629076	1.78991	1.18082	0.191375	0.506876
YLR196W	scer	2 (110000101)	3	-0.774784	-0.488885	-0.211511	0.659074	2.04807	1.40804	0.372115	0.196397
YEL055C	scer	2 (110000101)	3	-0.731084	-0.356762	-0.175396	0.377953	1.70269	1.03645	0.230891	0.69269
YBR247C	scer	2 (110000101)	3	-0.846357	-0.48701	0.214516	0.34466	1.6993	1.33616	0.999767	0.612542
YMR229C	scer	2 (110000101)	3	-0.202134	0.0736792	-0.291924	0.252089	2.31782	1.64322	0.668227	0.947391
YPL043W	scer	2 (110000101)	3	-0.910667	-0.567499	-0.635967	0.277678	1.7649	1.27792	0.265732	0.377614
YPL126W	scer	2 (110000101)	3	-0.710828	-0.402584	-0.212454	0.549164	1.72459	1.11747	0.341408	0.385592
YPL183C	scer	2 (110000101)	3	-0.711603	-0.371226	-0.226348	0.684069	2.03611	1.3993	0.681583	1.054
YDR324C	scer	2 (110000101)	3	-0.338699	-0.248149	-0.19675	0.907236	2.11865	1.47335	0.65656	0.684437
YDR384C	scer	2 (110000101)	3	-1.25863	-1.38506	-0.0672767	-0.436599	2.09357	1.49929	0.219433	-0.582993
YDR465C	scer	2 (110000101)	3	-1.00602	-1.00045	-0.185866	0.0893302	1.46114	0.998591	0.428639	0.0815364
YDR527W	scer	2 (110000101)	3	-1.41427	-1.1598	-0.214291	-0.0711353	0.891346	0.370939	0.0131557	-0.454162
YER006W	scer	2 (110000101)	3	-0.968886	-0.733616	-0.361312	0.0178455	1.419	1.03476	0.510427	0.295988
YER073W	scer	2 (110000101)	3	-3.95495	-3.87919	-2.14026	-1.98855	-0.0299712	-0.266835	-1.91511	-1.89446
YDL060W	scer	2 (110000101)	3	-0.887916	-0.713668	0.0901326	0.3357	2.06522	1.38961	0.769765	0.303685
YLR222C	scer	2 (110000101)	3	-0.729645	-0.448131	-0.282278	0.0966487	1.81092	1.26052	0.526206	0.860505
YMR128W	scer	2 (110000101)	3	-0.791742	-0.719625	-0.751105	-0.107046	1.57493	1.21226	0.306807	0.547102
YPL012W	scer	2 (110000101)	3	-0.723554	-0.363982	-0.0144801	0.946619	2.5051	1.76168	0.528162	0.923
YHR208W	scer	2 (110000101)	3	-2.77675	-2.60083	-1.47651	-1.46292	-0.266278	-0.843799	-1.18137	-1.63914
YJL010C	scer	2 (110000101)	3	-0.721914	-0.389331	-0.0941537	0.505947	1.62015	1.17759	0.244285	0.495584
YDR101C	scer	2 (110000101)	3	-0.466728	-0.262673	-0.109285	0.335639	2.02021	1.45371	0.79515	0.405399
YOR303W	scer	2 (110000101)	3	-1.72552	-1.44168	-1.65294	-0.867776	0.584006	0.298621	-0.0813118	-0.403303
YOR341W	scer	2 (110000101)	3	-0.498073	-0.368363	0.0845618	0.380618	2.35057	1.61654	0.951353	1.09526
YDL167C	scer	2 (110000101)	3	-1.24411	-0.765823	-0.321094	0.104496	1.85334	0.990777	0.363488	0.167942
YER075C	scer	2 (110000101)	3	-1.25494	-0.821675	-0.738607	-0.265332	1.11599	0.585956	0.435206	0.141821
YGR173W	scer	2 (110000101)	3	-0.892122	-0.567858	-0.481935	0.197671	1.1729	0.990575	0.214782	0.111215
YFL023W	scer	2 (110000101)	3	-1.56912	-0.991479	-1.35863	-0.438095	1.56665	0.995208	-0.236497	-0.540431
YGL078C	scer	2 (110000101)	3	-0.20175	-0.170014	-0.45062	0.432797	1.92816	1.40957	0.54785	0.893172
YDR060W	scer	2 (110000101)	3	-0.507888	-0.182559	-0.0166479	0.65901	2.2171	1.64517	0.205161	0.804672
YGL120C	scer	2 (110000101)	3	-1.53818	-1.18229	-0.108045	-0.399326	1.54257	1.15899	0.227411	0.188228
YGL111W	scer	2 (110000101)	3	-0.499046	-0.322706	-0.242155	0.317548	1.65538	1.06602	0.56411	0.0441275
YDL112W	scer	2 (110000101)	3	-0.543812	-0.624827	-0.64102	-0.0470127	1.82757	1.39468	0.595128	0.591896
YLR172C	scer	3 (100100000)	4	-0.907499	-0.799549	-0.878288	-0.978953	0.611872	0.395821	0.376066	0.138707
YML075C	scer	3 (100100000)	4	-0.105992	-0.136167	0.23399	-0.130686	1.53916	1.36033	1.06831	1.04736
YDL150W	scer	3 (100100000)	4	-0.83665	-0.336121	0.000360141	-0.226482	1.27995	0.88162	0.470824	0.569147
YMR305C	scer	3 (100100000)	4	-0.899836	-0.808365	-0.736047	-0.683942	0.825615	0.798428	0.424655	0.0824193
YNL061W	scer	3 (100100000)	4	-0.394328	-0.224118	-0.0967786	-0.0994002	1.6248	1.21791	1.08055	0.95277
YPL226W	scer	3 (100100000)	4	-0.581945	-0.325284	-0.262185	-0.540235	1.5301	1.10168	0.907583	1.12361
YKL165C	suva	3 (100100000)	4	-1.18738	-1.28384	-1.24129	-1.12579	0.395217	-0.0502056	0.136336	-0.0877669
YOR116C	scer	3 (100100000)	4	-0.64902	-0.453375	-0.0540067	-0.23338	1.56315	1.05441	0.689908	1.00516
YHL047C	scer	3 (100100000)	4	-2.91731	-2.85628	-2.56083	-2.34629	0.00302316	-0.508557	-0.542126	-0.628181
YOR001W	scer	3 (100100000)	4	-0.434975	-0.365627	-0.1398	-0.477423	1.27046	0.897158	0.925497	0.845144
YNL282W	scer	3 (100100000)	4	-0.696698	-0.356003	-0.430844	-0.421552	1.21122	0.955067	0.577176	0.585952
YGR019W	scer	4 (100000000)	5	0.591379	0.513771	0.453113	-0.8702	-1.99625	-1.34572	-0.683927	-0.659851
YGL205W	scer	4 (100000000)	5	1.71545	1.3471	1.3409	-0.286203	-1.45749	-1.09122	-0.699432	-0.365547
YMR196W	scer	4 (100000000)	5	0.798345	0.621308	0.304837	-1.07149	-1.7065	-1.45551	-0.562105	-0.36138
YMR250W	scer	4 (100000000)	5	0.216974	0.320584	0.263005	-1.61902	-2.2492	-1.84966	-0.966415	-1.25207
YBL015W	scer	4 (100000000)	5	0.573042	0.5446	0.438231	-0.726665	-1.66869	-1.14271	-0.373625	-0.362249
YOR142W	scer	4 (100000000)	5	1.03175	0.826659	0.327956	-0.406549	-1.0269	-0.623102	-0.235463	-0.283378
YIL146C	suva	4 (100000000)	5	1.22968	1.22824	0.79842	-0.117277	-0.421325	-0.471497	-0.00462738	0.0250032
YER054C	scer	4 (100000000)	5	0.995334	0.69609	0.309292	-1.07947	-2.05212	-1.52251	-0.931048	-0.879415
YML128C	scer	4 (100000000)	5	0.091901	0.00622685	-0.00443079	-1.49609	-3.01207	-2.64864	-1.34193	-1.31972
YBR169C	scer	4 (100000000)	5	1.06295	1.0343	0.133716	-1.12679	-1.97644	-1.45763	-1.06402	-1.00915
YAL028W	scer	4 (100000000)	5	0.5323	0.662057	0.34955	-0.722827	-1.43766	-1.1706	-0.694123	-0.768531
YKL148C	scer	4 (100000000)	5	1.70309	1.61312	0.977161	0.0147457	-0.289013	0.21434	0.277087	0.237453
YOR019W	scer	4 (100000000)	6	-0.758968	-0.907743	0.564965	0.487068	-1.31845	-1.36286	-0.833452	-0.544679
YBR255C-A	suva	4 (100000000)	6	0.654055	0.801776	1.5509	2.20915	-0.162094	0.520051	0.418693	0.668252
YOR215C	suva	4 (100000000)	6	0.275186	0.435856	1.06291	1.68738	-0.608073	0.0178461	-0.120673	0.546921
YML081C-A	suva	4 (100000000)	6	-0.14202	0.162315	1.21587	1.84028	-0.679709	-0.280448	-0.268932	0.00420058
YGL187C	suva	4 (100000000)	6	-0.139207	-0.222071	1.05177	1.70129	-0.8235	-0.619944	-0.402711	0.143535
YDL004W	suva	4 (100000000)	6	-0.507568	-0.467496	0.41705	1.27573	-1.01788	-0.66883	-0.554942	-0.153865
YDR003W	suva	4 (100000000)	6	0.262185	0.290226	1.66245	1.72109	-0.456302	-0.282451	0.540444	0.670323
YMR256C	suva	4 (100000000)	6	-0.345386	-0.258222	0.941023	1.66836	-1.05786	-0.617078	-0.527046	-0.319853
YIL102C-A	suva	4 (100000000)	6	0.25012	0.0745782	0.879913	2.04569	-0.243183	-0.0463936	0.0633267	0.662097
YOL077W-A	suva	4 (100000000)	6	-0.309877	-0.0443454	0.622679	1.51259	-1.07981	-0.557641	-0.514811	-0.02256
YCL048W	scer	4 (100000000)	6	-0.640574	-0.347149	1.83696	1.90899	-1.45337	-1.10684	-0.616411	0.0519108
YHR048W	suva	4 (100000000)	6	0.22098	0.444454	2.09791	2.59941	-0.252182	-0.141509	0.550094	0.938474
YIL040W	suva	4 (100000000)	6	0.109311	0.217983	1.05863	1.94813	-0.212106	-0.273972	0.099036	0.272302
YJL160C	suva	4 (100000000)	6	0.134692	0.163948	1.45804	1.75159	-0.386948	0.0575931	-0.100875	0.442387
YCR091W	suva	4 (100000000)	6	0.412848	0.589284	1.5464	2.02469	-0.470959	0.180891	0.519462	0.761949
YKL070W	suva	4 (100000000)	6	-0.064213	-0.0671081	1.25806	1.77956	-0.835901	-0.40446	-0.166756	0.232834
YML007C-A	suva	4 (100000000)	6	0.0555278	-0.380536	1.43855	1.46488	-1.05721	-0.790781	0.300569	0.542258
YAL018C	scer	4 (100000000)	6	0.0472766	-0.0224494	1.18779	2.23881	-0.24232	-0.432226	0.204721	0.355296
YCL057C-A	suva	5 (100000110)	7	-0.275953	-0.310577	0.988494	1.25613	-0.875976	-0.406664	-0.167551	-0.790132
YDR536W	suva	5 (100000110)	7	0.553336	0.683366	1.12433	2.14712	-0.826829	-0.459597	-0.0742948	0.330027
YCL049C	suva	5 (100000110)	7	1.10226	1.25417	1.73306	2.05789	-0.684938	0.089704	0.285438	-0.0118204
YIR037W	suva	5 (100000110)	7	0.518339	0.665314	1.65405	1.97178	0.0383561	0.433725	0.46059	0.14792
YIR038C	suva	5 (100000110)	7	0.654104	0.62419	1.93341	2.29532	0.0738817	0.651872	0.710216	-0.0475324
YDR529C	suva	5 (100000110)	7	-0.20104	-0.0106382	0.62408	1.44259	-1.37769	-0.964253	-1.00719	-0.525013
YDR231C	suva	5 (100000110)	7	0.129079	-0.0120965	1.17256	1.22581	-0.965206	-0.576733	-0.697041	-0.95608
YEL059C-A	suva	5 (100000110)	7	-0.0623711	0.236187	1.5938	1.80355	0.139647	0.167665	0.265145	-0.966421
YDR286C	suva	5 (100000110)	7	0.49815	0.553294	1.35782	1.70467	0.00827615	0.351314	-0.183753	-0.558317
YDL169C	suva	5 (100000110)	7	0.685551	0.709203	1.61337	2.07807	-0.387383	0.00262746	-0.0416279	-0.590094
YCL033C	suva	5 (100000110)	7	0.333163	0.480485	1.06868	1.95643	-0.119222	-0.00232665	0.385021	-0.350412
YDR381C-A	suva	5 (100000110)	7	0.430746	0.556051	0.962798	1.41746	-0.667232	-0.48918	-0.713436	-0.69976
YDR461C-A	suva	5 (100000110)	7	0.68572	0.643751	1.9865	2.42941	-0.416802	0.103166	0.444472	-0.622149
YDL125C	suva	5 (100000110)	7	0.228088	0.668772	1.65506	1.9447	0.268781	0.224901	0.5398	-0.0859894
YEL039C	suva	5 (100000110)	7	-0.0229173	0.0356158	0.910265	0.561941	-1.43759	-0.771672	-0.956297	-1.42147
YIR032C	suva	5 (100000110)	7	0.698197	0.297622	1.49142	2.27444	-0.0312116	-0.0817891	0.446378	-0.844264
YHR005C-A	suva	5 (100000110)	7	0.455771	0.571253	1.03206	1.65969	-0.411369	0.0207084	-0.309614	-0.168821
YHR008C	suva	5 (100000110)	7	0.172551	0.284482	0.97097	1.31827	-0.42128	-0.0286871	0.249133	-0.775422
YEL020W-A	suva	5 (100000110)	7	0.311951	0.476034	1.1091	1.49384	-0.452401	-0.179016	-0.108739	-0.908747
YHR058C	suva	5 (100000110)	7	-0.384141	-0.16817	1.35431	1.10194	-0.0194914	-0.167196	0.178206	-0.877353
YHR059W	suva	5 (100000110)	7	0.209909	0.343845	1.00152	1.35579	-0.602756	-0.389794	-0.887573	-1.23109
YHR138C	suva	5 (100000110)	7	0.454496	0.602093	2.11823	2.21549	-0.521382	0.0168301	-0.0861464	0.204267
YDR322C-A	suva	5 (100000110)	7	0.0512598	0.182396	0.484954	1.42342	-0.862663	-0.576419	-0.666152	0.0530148
YDR379C-A	suva	5 (100000110)	7	-0.102792	0.122514	0.895139	1.47812	-1.09979	-0.730668	-0.822609	-0.535272
YIL099W	suva	5 (100000110)	7	1.13865	1.03556	2.44029	1.89015	-0.374512	-0.0971319	0.398978	-0.661312
YIL113W	suva	5 (100000110)	7	-0.207038	-0.444907	1.55211	1.10662	-0.664005	-0.388688	0.103744	-0.882547
YDR498C	suva	5 (100000110)	7	-0.320938	-0.305886	1.1698	1.14673	-0.392764	-0.227757	-0.056825	-1.00283
YDR525W-A	suva	5 (100000110)	7	0.777107	1.07847	1.4975	1.98873	-0.248998	0.128153	0.123026	-0.39449
YCL012C	suva	5 (100000110)	7	1.13629	1.17824	1.39348	2.47088	-0.0697101	0.304012	-0.248106	-0.191588
YDL200C	scer	5 (100000110)	7	-0.452865	-0.481271	-0.13852	0.0405233	-1.55474	-1.57675	-1.00245	-1.58307
YER174C	scer	5 (100000110)	7	0.744909	0.769378	0.949931	1.33746	-0.496963	-0.228387	-0.362353	-0.205846
YHR033W	suva	5 (100000110)	7	1.04021	1.0724	1.17036	2.28174	0.198079	0.0791173	-0.216225	-0.792736
YGR035C	scer	5 (100000110)	7	-0.388761	-0.455452	0.603356	1.37074	-1.07351	-1.03013	-0.7663	-2.00925
YJR008W	scer	5 (100000110)	7	0.186409	0.1571	0.10542	0.762523	-0.966151	-0.85863	-0.649244	-1.1108
YKL065W-A	scer	5 (100000110)	7	0.850328	0.897298	0.482701	1.81922	-1.53178	-0.895414	-0.577387	-1.02779
YHR147C	suva	5 (100000110)	7	0.494658	0.528785	1.19687	0.992056	-0.515785	-0.234819	-0.5793	-1.06972
YDR377W	suva	5 (100000110)	7	-0.0202647	0.123317	0.587037	1.50316	-0.737504	-0.591446	-0.619832	-0.0487013
YIL098C	suva	5 (100000110)	7	0.728044	0.79903	0.545862	0.886125	-0.82047	-0.180218	-0.564569	-0.966998
YBR019C	scer	5 (100000110)	7	0.853266	0.563528	0.613496	1.07205	-0.379629	-0.301204	-0.371298	-0.8317
YIL153W	suva	5 (100000110)	7	0.217682	0.0687671	1.55111	1.3833	0.175553	-0.0473333	0.546323	-0.619634
YIL165C	suva	5 (100000110)	7	1.52257	1.60068	3.36008	4.62133	0.531895	0.938165	1.18252	1.21237
YBR230C	scer	5 (100000110)	7	-0.227984	-0.207019	0.436245	0.809212	-1.63687	-1.05659	-0.867506	-1.14329
YHL032C	suva	5 (100000110)	7	0.338868	0.208358	1.61123	1.5509	-0.21142	0.280821	0.252348	-0.891544
YCL008C	suva	5 (100000110)	7	0.198413	0.156246	1.50309	1.29803	0.0354974	-0.129985	0.0377973	-1.28474
YGL224C	scer	5 (100000110)	7	0.0622972	0.0909491	0.49272	0.669711	-1.09258	-0.694753	-0.972391	-1.09416
YML009C	suva	5 (100000110)	7	0.13708	0.193305	1.18788	1.3793	-0.448658	0.0504265	-0.534302	-0.546107
YML083C	suva	5 (100000110)	7	0.732748	0.840229	1.91752	1.87076	0.150998	0.378343	0.820541	-0.657187
YML129C	suva	5 (100000110)	7	0.322352	0.552841	1.19908	0.796631	-0.501874	-0.00188978	-0.421886	-1.00346
YER010C	suva	5 (100000110)	7	0.411864	0.801006	1.03072	1.70874	-0.0652767	0.234109	-0.211683	-0.396931
YIL087C	suva	5 (100000110)	7	0.0454333	0.0800873	1.34517	1.99538	-0.531164	-0.11913	-0.156251	-0.319488
YER046W	suva	5 (100000110)	7	0.387323	0.480262	0.968023	2.35052	-0.0601013	-0.0149112	-0.492332	-0.730788
YER048W-A	suva	5 (100000110)	7	0.0887132	0.192854	1.04391	1.51719	-0.363176	0.0916129	0.203382	-0.62237
YBR111C	scer	5 (100000110)	7	-0.809349	-0.832729	0.332	0.46365	-1.49792	-1.19047	-1.36533	-1.2247
YBR147W	scer	5 (100000110)	7	-0.209343	-0.317192	0.0418149	0.655194	-1.84034	-1.86398	-1.29772	-1.98854
YGR236C	suva	5 (100000110)	7	1.27943	1.38541	4.08359	5.58473	-0.117352	-0.0732309	-0.620917	-0.0935766
YMR271C	suva	5 (100000110)	7	0.698339	0.601128	1.83322	1.33521	0.058694	0.331654	-0.0352832	-0.798596
YMR276W	suva	5 (100000110)	7	-0.0839878	-0.112457	1.28077	1.10504	-0.168761	0.124635	0.441981	-0.794089
YLR164W	suva	5 (100000110)	7	2.38672	2.31058	2.91853	5.15903	0.313725	0.525993	0.709213	-0.0237197
YMR297W	suva	5 (100000110)	7	0.637678	0.650227	1.58547	1.18077	-0.180244	0.0911035	0.116926	-0.393373
YMR303C	suva	5 (100000110)	7	0.137735	0.0201282	2.07476	2.0552	-0.271807	0.517225	-0.170264	-1.33256
YJL062W-A	suva	5 (100000110)	7	0.308737	0.12433	1.74446	1.88427	-0.239968	0.00415047	0.471027	-0.584869
YMR135C	suva	5 (100000110)	7	0.2358	0.236972	1.37878	0.717742	-1.0751	-0.361443	-0.338234	-1.04649
YMR157C	suva	5 (100000110)	7	0.434618	0.46141	1.3866	1.42815	-0.580981	-0.199122	-0.372218	-0.777352
YMR174C	suva	5 (100000110)	7	2.8516	3.12101	2.12255	3.85754	0.187515	0.705951	-0.103664	-0.402887
YMR188C	suva	5 (100000110)	7	0.284447	0.357125	0.711932	0.702134	-0.784593	-0.414318	-0.972299	-1.09878
YMR194C-B	suva	5 (100000110)	7	-0.0215855	0.169519	1.37845	1.61078	-0.261633	0.0892303	0.0683978	-0.565958
YMR222C	suva	5 (100000110)	7	0.222802	0.435286	1.36577	1.81594	-0.198749	-0.0808201	0.122163	-0.218777
YMR244C-A	suva	5 (100000110)	7	0.559224	0.667702	1.10898	1.76835	-0.231316	-0.283876	0.0973055	-0.18069
YER058W	suva	5 (100000110)	7	0.43962	0.565665	0.461003	0.893559	-0.553426	-0.21307	-0.791808	-0.956802
YER084W	suva	5 (100000110)	7	0.351242	0.96194	1.82729	3.74723	-1.14562	-0.922644	-0.503522	-2.11941
YMR286W	suva	5 (100000110)	7	0.385702	0.578608	1.23312	2.07753	-0.300392	0.0960407	-0.43467	-0.838182
YER182W	suva	5 (100000110)	7	0.401411	0.485955	0.42019	0.57654	-0.796278	-0.13985	-0.844866	-1.08882
YFR017C	suva	5 (100000110)	7	0.987031	1.02208	2.48118	1.70332	-0.669816	-0.362453	-0.738926	-1.60523
YFR045W	suva	5 (100000110)	7	0.201325	0.222704	1.34183	0.801287	-0.538392	-0.214406	-0.0834556	-0.742322
YJL063C	suva	5 (100000110)	7	0.395238	0.571063	1.63631	1.49595	-0.571185	-0.0475611	0.155821	-1.12457
YAL030W	suva	5 (100000110)	7	0.410307	0.438775	1.54931	1.76834	-0.257726	0.331204	0.147592	-0.283463
YER042W	suva	5 (100000110)	7	0.359199	0.495108	1.18405	1.75538	-0.348197	0.205019	0.413401	-0.226599
YJL161W	suva	5 (100000110)	7	0.849241	1.05573	1.74292	2.13121	-0.374415	0.183709	-0.24004	-0.168507
YJL163C	suva	5 (100000110)	7	0.864665	0.760797	1.88167	1.44207	-0.451975	-0.351893	-0.727147	-1.33414
YER050C	suva	5 (100000110)	7	0.653403	0.743356	1.3116	1.55176	-0.336652	0.0977117	-0.357966	-0.481682
YER053C	suva	5 (100000110)	7	0.426777	0.306876	1.36414	2.15278	-0.656086	0.085898	-0.0180681	-0.604787
YBR269C	suva	5 (100000110)	7	0.241108	0.380124	1.45165	2.29311	-0.297998	-0.134249	0.36886	-0.0579945
YBR285W	suva	5 (100000110)	7	1.27208	1.26959	2.06872	1.68232	0.285041	0.552009	0.262632	0.0171329
YLR110C	suva	5 (100000110)	7	0.467772	0.541941	1.36216	1.47713	-0.218989	0.0432323	0.0906146	-0.289467
YER093C-A	suva	5 (100000110)	7	0.742075	0.959445	1.42292	1.97274	-0.259698	-0.191012	-0.322972	-0.931077
YER095W	suva	5 (100000110)	7	0.246292	0.210485	0.59087	1.40313	-0.198541	-0.303284	-0.163828	-1.26585
YJR101W	suva	5 (100000110)	7	0.482785	0.51871	1.5739	1.12813	-0.518282	-0.122054	-0.205174	-1.05573
YNL070W	suva	5 (100000110)	7	0.391974	0.467436	1.38573	1.88967	-0.276013	0.0172014	0.116338	0.178374
YNL081C	suva	5 (100000110)	7	0.426132	0.443482	0.993957	1.73301	-0.515442	-0.142426	-0.319916	-0.255523
YNL284C	suva	5 (100000110)	7	0.534198	0.573468	0.331586	0.610843	-0.80797	-0.304556	-0.660638	-1.06996
YNR018W	suva	5 (100000110)	7	-0.137957	-0.0823344	1.33571	1.26035	-0.477863	-0.438924	-0.353074	-1.39213
YAL046C	suva	5 (100000110)	7	0.248091	0.257061	0.973691	2.06215	-0.474531	-0.202688	-0.166283	-1.46409
YBL029C-A	suva	5 (100000110)	7	0.365099	0.427876	2.07838	2.57541	-0.405712	0.212918	0.22436	-0.331203
YJL185C	suva	5 (100000110)	7	0.503366	0.335454	1.82775	1.88017	-0.40777	0.0985138	-0.191678	-1.17354
YJL205C	suva	5 (100000110)	7	0.481064	0.667016	1.20053	1.84156	-0.409659	0.0879199	-0.204545	-0.254684
YJR034W	suva	5 (100000110)	7	0.367336	0.547436	1.18849	1.73765	-0.589625	-0.136414	-0.393824	-0.537646
YJR078W	suva	5 (100000110)	7	0.714065	0.917432	1.43945	1.57902	-0.609612	-0.638728	-1.23656	-1.06538
YLR007W	suva	5 (100000110)	7	0.287472	0.42853	1.59716	1.8078	0.228766	0.357192	0.145895	-0.77839
YBL059C-A	suva	5 (100000110)	7	0.352976	0.589432	1.44513	1.70642	-0.473717	-0.0460018	-0.47455	-0.548682
YJR096W	suva	5 (100000110)	7	0.783092	0.827291	1.08967	1.01863	-0.525154	0.00660842	-0.593022	-0.403948
YKL053C-A	suva	5 (100000110)	7	0.127145	0.216266	1.16395	1.65596	-0.486468	-0.279152	-0.505296	-0.00202576
YKL065W-A	suva	5 (100000110)	7	1.67374	1.80806	4.20811	5.27695	-0.411286	0.200776	0.263842	0.349035
YGL121C	suva	5 (100000110)	7	-0.153941	-0.0396628	1.68527	2.22253	-0.90994	-0.540636	-0.619312	-0.32127
YGL226W	suva	5 (100000110)	7	0.529439	0.595247	1.31162	2.01423	-0.355479	0.198835	-0.193893	-0.754865
YGL262W	suva	5 (100000110)	7	2.09076	2.12394	2.8223	3.29265	0.65238	1.16514	0.736831	1.14245
YGR201C	suva	5 (100000110)	7	0.638861	0.767013	1.5772	3.24555	-0.56213	-0.0532163	0.116917	-0.54547
YGR207C	suva	5 (100000110)	7	0.14773	0.194489	0.803531	1.31119	-0.530643	-0.233725	-0.730104	-0.190274
YGR235C	suva	5 (100000110)	7	0.0348336	0.0732682	0.630628	1.60932	-0.731135	-0.231559	-0.490362	-0.749411
YBR262C	suva	5 (100000110)	7	0.348033	0.511845	0.821717	1.49489	-0.535756	-0.332172	-0.5129	-1.30422
YLL027W	suva	5 (100000110)	7	0.113422	0.188904	1.79877	1.75489	-0.134711	0.135111	0.457631	-0.473153
YBL049W	suva	5 (100000110)	7	0.189115	0.261889	1.29369	2.2063	-1.12079	-0.951623	-0.331405	-0.285076
YNR036C	suva	5 (100000110)	7	0.265961	0.166287	1.37799	1.92521	-0.615336	-0.220275	-0.116975	-1.08737
YNR040W	suva	5 (100000110)	7	0.248397	0.312959	1.0639	1.16343	-1.05578	-0.560254	-0.393957	-1.22391
YBL064C	suva	5 (100000110)	7	0.575477	0.610293	1.38087	1.27034	-0.623925	0.0101899	0.0664795	-0.706989
YBL090W	suva	5 (100000110)	7	0.364595	0.599855	0.825203	1.08347	-0.774394	-0.356191	-0.762161	-0.642386
YBL107C	suva	5 (100000110)	7	0.777215	0.76438	0.947104	1.04856	-0.351275	-0.0518944	-0.801103	-0.891352
YKL096W	suva	5 (100000110)	7	-0.181018	-0.187513	0.406756	0.241962	-1.24181	-1.15318	-2.35886	-2.57377
YJL066C	suva	5 (100000110)	7	0.437997	0.547016	1.20047	0.765371	-0.594578	-0.25841	-0.476651	-1.10403
YJL079C	suva	5 (100000110)	7	0.802282	1.02158	0.979214	1.5737	-0.738773	-0.372055	-0.566668	-0.982538
YKL138C-A	suva	5 (100000110)	7	0.530164	0.624046	0.844995	1.8205	-0.0182398	0.189045	-0.0471121	-0.350423
YNR020C	suva	5 (100000110)	7	0.0143479	0.00450532	0.452253	0.878134	-0.926942	-0.483238	-0.77761	-1.18617
YNR022C	suva	5 (100000110)	7	0.466402	0.568704	0.84009	1.23971	-0.536384	-0.229081	-0.769677	-0.753803
YBL039W-B	suva	5 (100000110)	7	1.0627	1.18125	1.8707	2.53513	0.00339912	0.563314	0.592738	0.423875
YPR166C	suva	5 (100000110)	7	0.32459	0.468314	1.37339	1.88223	-0.485611	-0.161873	-0.356091	-0.955889
YPR098C	suva	5 (100000110)	7	0.52344	0.563373	1.37315	2.0282	-0.208979	0.129979	-0.139262	-0.502069
YOL114C	suva	5 (100000110)	7	0.74722	0.747509	1.66748	1.94472	-0.375796	0.133408	0.112055	0.487458
YBL059W	suva	5 (100000110)	7	0.539811	0.630563	1.21988	1.96447	0.150687	0.341871	0.0934386	-0.203209
YOL071W	suva	5 (100000110)	7	0.408072	0.428917	1.4037	1.522	-0.73845	-0.107636	-0.352399	-0.371784
YOL110W	suva	5 (100000110)	7	0.448318	0.247843	1.71371	2.34807	-0.752642	-0.794334	0.123098	-0.820743
YKL167C	suva	5 (100000110)	7	-0.00704627	0.0554136	1.02373	1.45508	-0.8302	-0.323748	-0.598658	-0.629049
YKL137W	suva	5 (100000110)	7	0.20878	0.267029	1.13411	1.31354	-0.713094	-0.148544	-0.531733	-0.934411
YKL138C	suva	5 (100000110)	7	0.275973	0.447267	1.26498	1.47278	-0.6708	-0.245248	-0.394081	-1.23624
YBR222C	suva	5 (100000110)	7	-0.33466	-0.135352	1.0021	1.23086	-0.719237	-0.401273	-0.115925	-0.96042
YPR093C	suva	5 (100000110)	7	0.261895	0.34662	1.59712	1.37031	0.322405	0.329495	0.418665	-0.561574
YKL170W	suva	5 (100000110)	7	0.648559	0.629989	0.532144	1.18331	-0.458561	-0.112812	-0.592338	-0.941053
YKR076W	suva	5 (100000110)	7	1.63819	1.70897	2.08847	3.24897	0.1898	0.483742	0.37471	0.15909
YBR241C	suva	5 (100000110)	7	1.04359	0.848132	2.35255	2.60311	0.0807095	0.574741	0.423918	-1.20898
YOR292C	suva	5 (100000110)	7	0.716761	0.561221	1.54802	1.63935	-0.404504	-0.34663	-0.00825846	-0.303323
YBR223C	suva	5 (100000110)	7	0.0665384	0.0936892	1.10074	1.40108	-0.0579145	0.128525	-0.127484	-0.72207
YBR120C	suva	5 (100000110)	7	0.433589	0.5414	1.26835	1.10915	-0.717725	-0.227947	-0.714468	-0.969561
YNR064C	suva	5 (100000110)	7	0.705693	0.207498	1.88822	2.79756	-0.677832	-0.187931	0.188156	-0.536648
YPR010C-A	suva	5 (100000110)	7	0.200127	0.444298	0.993799	1.82103	-1.08512	-0.593202	-1.03373	-0.643504
YBR230C	suva	5 (100000110)	7	0.393627	0.433975	1.13182	0.958557	-0.639257	-0.376006	-0.322156	-1.07127
YBR122C	suva	5 (100000110)	7	0.472553	0.5288	0.93377	1.21069	-0.727121	-0.265945	-0.69148	-1.19956
YOR152C	suva	5 (100000110)	7	1.06016	1.11313	1.56709	2.07681	-0.303654	0.0308123	0.0633306	-0.110913
YPL099C	suva	5 (100000110)	7	0.920648	1.02823	1.30382	1.83036	-0.250054	0.266975	-0.144974	-0.642601
YBR240C	suva	5 (100000110)	7	-0.237994	-0.41741	0.85185	1.01324	-0.436584	-0.352665	-0.631152	-0.950893
YPL186C	suva	5 (100000110)	7	1.40225	1.3354	2.0065	1.56784	0.0375317	0.287884	-0.536677	-1.0004
YPL134C	suva	5 (100000110)	7	0.368611	0.438967	1.11176	2.30929	-0.208879	-0.202201	0.00211998	-0.54332
YLL058W	scer	6 (100101010)	8	0.900631	0.7571	0.0703364	-0.942809	-1.56289	-0.878748	-0.156559	-0.99599
YGR112W	scer	6 (100101010)	8	1.64341	1.68183	0.749257	-0.195539	-0.00514224	0.216868	0.626639	0.483887
YCR061W	scer	6 (100101010)	8	0.809976	0.736717	0.169315	-0.924078	-0.915195	-0.356702	0.298917	-0.22951
YDR375C	scer	6 (100101010)	8	2.30649	2.29972	1.10983	0.491084	0.314741	0.654971	1.20828	0.777429
YDR347W	scer	6 (100101010)	8	2.30291	2.45447	1.10609	0.640467	0.253134	0.692269	1.59805	0.825028
YLR203C	scer	6 (100101010)	8	2.60875	2.56661	1.04312	-0.298489	0.200631	0.679196	1.41899	0.789353
YBL011W	scer	6 (100101010)	8	1.45896	1.5147	0.527725	-0.700897	-0.041982	0.294863	0.725487	0.439088
YOR032C	scer	6 (100101010)	8	1.41819	1.62611	0.538773	-0.247995	-0.645168	-0.150509	0.361926	-0.211856
YER141W	scer	6 (100101010)	8	1.59224	1.43226	0.680898	-0.307355	-0.47386	0.0519888	0.754628	0.497895
YHR104W	scer	6 (100101010)	8	1.88529	1.86948	0.390776	-0.469845	-0.724672	-0.113415	-0.184472	-0.663219
YLR393W	scer	6 (100101010)	8	2.16036	1.73603	0.721318	0.0594618	0.0594333	0.258778	0.552904	0.74988
YGR255C	scer	6 (100101010)	8	1.66333	1.49652	0.500302	-0.686881	-1.44895	-0.692465	0.162716	-0.185216
YER078C	scer	6 (100101010)	8	1.56873	1.44216	0.394825	-0.318831	0.109795	0.00416941	0.156413	0.484853
YCR024C	scer	6 (100101010)	8	2.12376	2.17282	0.956114	-0.010093	0.168502	0.384737	1.02013	0.847436
YKL096W	scer	6 (100101010)	8	1.23498	1.44401	-0.194206	-0.45461	-0.724265	-0.166162	0.107537	0.0564853
YNR045W	scer	6 (100101010)	8	1.2457	1.2504	0.585462	-0.300651	-0.525366	-0.372079	0.233628	0.260437
YIL006W	scer	6 (100101010)	8	2.04989	1.91044	0.696506	-0.339299	-1.12001	-0.939397	0.436325	-0.655253
YLR090W	scer	6 (100101010)	8	1.92909	1.90849	1.07091	0.0934628	-0.051969	0.298357	0.536244	0.179975
YPL040C	scer	6 (100101010)	8	2.38374	2.30262	1.00751	0.364195	0.620612	0.760826	1.00526	1.11449
YDL223C	suva	6 (100101010)	8	1.9046	1.97953	0.109415	-0.231712	-0.656724	-0.341231	0.542465	0.0404678
YBR003W	scer	6 (100101010)	8	2.04583	1.98663	0.731601	-0.214073	-0.171717	0.259311	0.388789	0.269856
YHR011W	scer	6 (100101010)	8	2.20048	2.57975	1.10248	0.288679	0.533028	0.421969	0.871053	0.974162
YMR024W	scer	6 (100101010)	8	2.85523	2.97717	1.13804	0.650552	0.658094	0.981574	1.80857	1.13921
YHR168W	scer	6 (100101010)	8	2.2134	2.23545	0.984009	-0.0110433	-0.0495227	0.0365023	0.86974	0.519448
YOR324C	scer	6 (100101010)	8	0.914037	0.819228	-0.0838339	-0.845711	-0.570096	-0.7068	-0.401723	-0.426898
YIR016W	scer	6 (100101010)	8	1.04571	0.915062	-0.902457	-0.75638	-1.10691	-1.01177	-0.035581	-0.762453
YJL034W	scer	6 (100101010)	8	1.81194	1.69058	-0.0401432	-1.24075	-0.513915	-0.325931	-0.788435	-0.644802
YBR157C	scer	6 (100101010)	8	0.0542821	0.479376	-1.03211	-1.68159	-1.95606	-1.54846	-0.806287	-0.658366
YBR037C	scer	6 (100101010)	8	2.11506	2.11628	0.574543	-0.527202	-0.606695	-0.146275	1.02954	0.327213
YNL073W	scer	6 (100101010)	8	2.34797	2.18454	1.14344	-0.27667	0.089513	0.419349	1.10676	0.527039
YLR394W	scer	6 (100101010)	8	1.81988	1.87947	0.552791	0.134727	-0.0133791	0.25422	0.712892	0.844602
YOR176W	scer	6 (100101010)	8	1.60222	1.55892	0.160796	-0.673637	-0.354164	-0.205144	-0.0827679	-0.411532
YNL237W	scer	6 (100101010)	8	0.299604	-0.0653597	-0.663086	-1.66225	-1.46596	-1.31465	-0.761858	-0.795269
YML025C	scer	6 (100101010)	8	2.71243	2.76044	1.13191	0.402193	0.419454	0.719023	0.946891	0.282513
YNR014W	scer	6 (100101010)	8	1.26771	1.65766	0.305019	-0.429122	-1.12337	-0.460654	0.497468	-0.363644
YIL031W	suva	7 (110100100)	9	0.242644	0.0444765	-1.1889	-1.42775	-0.219979	-0.14088	0.027626	0.574157
YPL009C	suva	7 (110100100)	9	-0.254549	-0.175748	-1.62391	-1.21457	-0.186989	-0.341978	-0.403064	0.888269
YLR175W	suva	7 (110100100)	9	-0.386265	-0.449489	-1.50507	-1.17505	0.324127	-0.0371798	-0.117049	0.723384
YPL253C	suva	7 (110100100)	9	0.435856	0.146607	-1.9514	-0.953514	0.180969	0.108808	-0.0591643	1.06784
YIL144W	suva	7 (110100100)	9	0.2228	0.179185	-1.45929	-1.49682	-0.145164	-0.172203	0.0160174	0.86965
YMR229C	suva	7 (110100100)	9	-0.54172	-0.409625	-2.25053	-1.32692	0.240296	-0.260067	-0.117701	0.738682
YHR158C	suva	7 (110100100)	9	0.224899	0.11273	-1.19832	-1.44033	-0.195035	-0.430401	0.107295	1.0171
YGR271W	suva	7 (110100100)	9	-0.244958	-0.134067	-1.08242	-0.947979	0.188775	-0.080585	0.222447	1.1007
YLR394W	suva	7 (110100100)	9	-0.556967	-0.41996	-1.89867	-1.73198	-0.555668	-0.577695	-0.684601	0.367429
YIL147C	suva	7 (110100100)	9	-0.195305	-0.319266	-1.61859	-1.03194	0.0776156	-0.2343	-0.0389804	0.71532
YKR095W	suva	7 (110100100)	9	-0.0165551	-0.0184723	-1.06724	-1.03575	0.124076	-0.111635	-0.0262074	1.05411
YAL047C	suva	7 (110100100)	9	0.0877335	0.0363144	-1.26326	-1.41677	-0.193846	-0.249481	-0.254805	0.734721
YOL076W	suva	7 (110100100)	9	-0.296729	-0.498675	-1.63056	-0.84861	-0.0735749	-0.291773	-0.141491	0.802009
YMR031C	suva	7 (110100100)	9	0.256558	0.168418	-1.32743	-1.93316	-0.515329	-0.00941546	-0.0418898	0.800893
YDL117W	suva	7 (110100100)	9	0.135322	-0.125185	-1.29349	-1.3367	-0.143963	-0.555548	0.142981	0.765779
YNL262W	suva	7 (110100100)	9	0.0546413	0.282499	-1.13097	-1.1826	0.219671	-0.177421	0.167285	0.908163
YGL203C	suva	7 (110100100)	9	0.277354	0.104201	-1.34699	-1.01329	0.0449455	0.0254417	-0.198203	0.736
YOL098C	suva	7 (110100100)	9	-0.205457	-0.358463	-1.56217	-1.07466	0.059759	-0.0270068	0.161707	1.3078
YOL145C	suva	7 (110100100)	9	-0.3602	-0.338273	-1.66881	-1.2189	-0.0714614	-0.203045	-0.227699	0.986262
YOR207C	suva	7 (110100100)	9	-0.368388	-0.309424	-1.41729	-1.17718	-0.0835128	-0.190716	0.0198944	1.18426
YDL132W	suva	7 (110100100)	9	-0.112962	-0.256268	-1.65583	-1.72839	-0.255815	-0.201226	-0.0314939	1.04114
YDR356W	suva	7 (110100100)	9	0.209407	0.195443	-1.15431	-0.994204	-0.0615156	-0.172495	0.157513	1.43343
YEL061C	suva	7 (110100100)	9	0.259513	0.171508	-1.91484	-1.09917	0.289408	0.113895	0.196361	1.18806
YER111C	suva	7 (110100100)	9	0.119679	0.253576	-1.34248	-1.18366	-0.0186309	-0.253367	-0.297853	0.738328
YHR135C	suva	7 (110100100)	9	-0.441603	-0.408758	-1.4886	-0.98728	-0.000977264	-0.0614132	-0.192307	0.817651
YFR040W	suva	7 (110100100)	9	-0.306991	-0.483717	-2.06431	-1.99356	-0.212083	-0.304311	-0.382117	0.994386
YNL015W	scer	7 (110100100)	10	0.144614	0.159036	0.250348	0.908744	-1.804	-1.43256	-1.28776	-1.05531
YDR070C	scer	7 (110100100)	10	0.605432	0.703636	0.707847	0.920665	-2.94322	-2.47035	-1.36748	-1.77291
YHR198C	scer	7 (110100100)	10	1.30587	1.23706	1.06919	1.34251	-0.505372	-0.0249626	0.495111	0.0673556
YLR151C	scer	7 (110100100)	10	0.306501	0.182614	-0.255273	0.174487	-1.59224	-1.2203	-0.60476	-0.30183
YDR275W	scer	7 (110100100)	10	0.100457	0.184567	-0.404667	0.171437	-2.04945	-1.81834	-0.979914	-0.57251
YGR053C	scer	7 (110100100)	10	0.781419	0.657241	0.519676	0.932369	-1.17781	-0.696625	-0.144334	0.0570439
YKL133C	scer	7 (110100100)	10	0.129772	-0.0384523	0.0082375	0.6387	-2.59903	-2.04911	-1.51018	-1.17479
YHR075C	scer	7 (110100100)	10	0.362691	0.248087	0.128239	0.477997	-1.7839	-1.385	-0.326677	-0.163305
YHL016C	scer	7 (110100100)	10	-0.351486	-0.184712	-0.362809	-0.319608	-2.96585	-2.13187	-2.08592	-1.90205
YDL130W-A	scer	7 (110100100)	10	0.0613726	0.292352	0.412793	0.399393	-1.93492	-1.31035	-1.11005	-0.674583
YDL206W	scer	7 (110100100)	10	0.985319	0.715425	0.68901	1.00434	-1.15904	-0.411099	-0.0484941	0.484118
YHR010W	suva	8 (100001001)	11	-0.53895	-0.589099	0.609561	2.00795	0.476352	0.209218	0.576327	0.744212
YIL069C	suva	8 (100001001)	11	-0.711129	-0.738889	0.413472	1.87794	0.494059	0.212379	0.49681	0.975742
YLR185W	suva	8 (100001001)	11	-0.600425	-0.690589	0.818331	2.16565	0.405856	0.276993	0.668487	0.470426
YHL001W	suva	8 (100001001)	11	-0.5855	-0.662861	0.927821	2.16561	0.458605	0.268253	0.808778	0.814401
YLR013W	suva	8 (100001001)	11	-1.70507	-1.43662	0.743032	2.54458	-0.37747	-0.501202	-0.192654	0.258462
YLR061W	suva	8 (100001001)	11	-0.852656	-0.93994	-0.0497655	1.15038	0.413486	0.12378	0.618869	0.560548
YJL136C	suva	8 (100001001)	11	-0.375774	-0.334017	0.826712	2.31773	0.439725	0.291276	0.805991	0.989137
YJL190C	suva	8 (100001001)	11	-0.944085	-0.935209	0.100091	1.54307	0.551211	0.235628	0.684037	0.573899
YJR094W-A	suva	8 (100001001)	11	-0.682465	-0.570091	0.673636	1.95959	0.455653	0.245717	0.443307	0.672804
YIL133C	suva	8 (100001001)	11	-0.52966	-0.799258	0.341094	1.48693	0.419578	0.168869	0.579529	1.05226
YKL156W	suva	8 (100001001)	11	-0.623415	-0.457511	0.87797	1.82867	0.399562	0.169378	0.682152	-0.00622783
YKR094C	suva	8 (100001001)	11	-0.463733	-0.279079	1.31021	1.86015	0.507308	0.329669	0.606053	0.622114
YGL189C	suva	8 (100001001)	11	-0.429269	-0.371747	1.12051	2.20417	0.558586	0.273456	0.751556	0.782076
YJR123W	suva	8 (100001001)	11	-0.648966	-0.694388	0.497253	1.3746	0.456383	0.144672	0.734007	0.647916
YPL143W	suva	8 (100001001)	11	-0.86324	-0.866717	0.462196	1.17238	0.591181	0.246677	0.872932	0.314556
YPR102C	suva	8 (100001001)	11	-0.419586	-0.656634	1.05399	2.42355	0.565272	0.0920205	0.961709	0.567181
YLR406C	suva	8 (100001001)	11	-0.558894	-0.478449	0.49696	1.51797	0.478908	0.228964	0.801223	0.907595
YFR031C-A	suva	8 (100001001)	11	-0.724225	-0.857487	0.653745	1.81219	0.45118	0.141818	0.9433	0.713735
YBL087C	suva	8 (100001001)	11	-0.484657	-0.618794	0.682946	1.48027	0.612972	0.300421	0.873997	0.523538
YML024W	suva	8 (100001001)	11	-0.818185	-0.688721	0.771766	1.39819	0.479156	0.174431	0.594028	0.834856
YMR143W	suva	8 (100001001)	11	-0.873513	-0.708211	0.616568	1.36455	0.507862	0.18223	0.794681	0.519822
YMR242C	suva	8 (100001001)	11	-0.713067	-0.511374	0.71117	1.69805	0.50244	0.184898	0.321874	0.769359
YOL121C	suva	8 (100001001)	11	-0.671664	-0.779892	0.294309	1.43732	0.30324	0.135021	0.470689	0.757074
YOL127W	suva	8 (100001001)	11	-0.676455	-0.624562	0.746225	1.65063	0.482393	0.229776	0.701538	0.448796
YOR369C	suva	8 (100001001)	11	-0.689264	-0.743241	0.815878	1.72149	0.592237	0.257009	0.912886	0.679704
YLL045C	suva	8 (100001001)	11	-0.62744	-0.650114	0.849273	1.40361	0.528037	-0.0589689	0.75119	0.662549
YPL079W	suva	8 (100001001)	11	-0.595661	-0.572223	0.487217	1.55902	0.349131	0.219312	0.613602	0.746269
YMR096W	scer	8 (100001001)	11	-3.74568	-3.5671	-1.45181	1.16706	-0.975211	-1.40058	-0.251421	0.00304778
YBR084C-A	suva	8 (100001001)	11	-0.624133	-0.621969	0.147285	1.49549	0.430525	0.177058	0.424099	0.653055
YBR181C	suva	8 (100001001)	11	-0.626683	-1.02389	0.220912	1.37043	0.499988	0.119792	0.394943	1.07458
YDL061C	suva	8 (100001001)	11	-0.377704	-0.394879	0.89286	2.36277	0.477681	0.275117	0.747434	1.01523
YDL081C	suva	8 (100001001)	11	-0.350094	-0.448079	1.26001	1.54966	0.600185	0.231274	1.01603	0.82848
YDL130W	suva	8 (100001001)	11	-0.681405	-0.630002	0.758545	1.74149	0.480356	0.248716	0.917419	0.894862
YDR410C	suva	8 (100001001)	11	-1.09094	-1.13599	0.230008	0.913275	-0.258218	-0.173268	0.504794	0.153797
YER131W	suva	8 (100001001)	11	-0.283209	-0.34624	1.41146	2.04507	0.50674	0.212216	0.628589	0.838512
YNL069C	suva	8 (100001001)	11	-0.674855	-0.833496	0.761289	1.47644	0.473071	0.148206	0.435916	0.831263
YNL178W	suva	8 (100001001)	11	-0.193347	-0.285311	0.930207	1.85295	0.650288	0.261935	0.904564	0.402517
YMR158W	scer	8 (100001001)	12	2.85604	2.99685	1.34931	1.41097	0.873028	1.13403	0.649963	0.534058
YMR188C	scer	8 (100001001)	12	2.28762	2.38681	1.21186	1.13686	0.425022	1.00779	1.08523	0.727919
YNR058W	scer	8 (100001001)	12	0.986449	0.930698	-0.411555	-0.391984	-1.38862	-1.00358	-0.0621434	-0.451371
YOL143C	scer	8 (100001001)	12	-0.160262	-0.149344	-1.09529	-1.10514	-1.54674	-1.49525	-1.70785	-2.02807
YMR157C	scer	8 (100001001)	12	2.24002	2.25809	1.43128	1.65906	0.175191	0.347288	0.29254	-0.0134732
YMR257C	scer	8 (100001001)	12	2.17465	1.95722	0.736993	1.0154	-0.0679268	0.178614	0.564075	0.402209
YMR267W	scer	8 (100001001)	12	2.02988	2.03047	0.946688	1.00862	-0.13136	0.221107	0.986169	0.691871
YOL155C	scer	8 (100001001)	12	1.21116	1.15792	-1.04811	-0.736415	-3.14107	-2.68392	-1.4073	-1.29407
YMR225C	scer	8 (100001001)	12	1.70935	1.76875	0.960025	1.26568	-0.192815	0.202474	0.137817	-0.175569
YML130C	scer	8 (100001001)	12	3.09945	3.30562	0.22568	0.16208	-0.41024	-0.0783128	-0.67402	-0.817796
YBR120C	scer	8 (100001001)	12	2.26991	2.44331	1.33903	1.26044	-0.123672	0.499405	0.698452	0.48515
YMR293C	scer	8 (100001001)	12	1.92005	1.80241	1.10198	1.31081	-0.211442	0.157796	0.445653	0.110793
YBR282W	scer	8 (100001001)	12	1.91742	2.03738	1.24342	1.41015	0.3017	0.837833	0.514235	0.286484
YCR003W	scer	8 (100001001)	12	2.44159	2.66935	1.4265	1.33402	0.00829739	0.499976	0.662167	0.0712261
YDL104C	scer	8 (100001001)	12	1.81674	1.87281	0.6954	1.30233	0.288753	0.4299	0.331984	-0.0922443
YBR185C	scer	8 (100001001)	12	2.77747	2.678	1.348	1.72305	0.192324	0.595399	0.548325	0.479616
YDR079W	scer	8 (100001001)	12	2.03774	2.27904	1.12139	0.93497	-0.739884	-0.011524	0.341566	0.142235
YNL122C	scer	8 (100001001)	12	2.13853	2.13683	1.38059	1.35228	0.113586	0.675563	0.353723	0.545749
YNL177C	scer	8 (100001001)	12	1.97257	1.95961	0.853372	1.51899	0.162396	0.593653	0.693915	-0.00132113
YDL107W	scer	8 (100001001)	12	1.53834	1.56504	0.605481	0.704902	-0.565009	-0.340435	-0.611571	0.0241038
YNL320W	scer	8 (100001001)	12	1.53994	1.34402	0.12798	0.0929925	-0.499541	-0.2193	-0.106756	-0.598413
YNR022C	scer	8 (100001001)	12	1.70737	1.94893	1.00093	1.21641	0.234476	0.495852	0.170155	0.266273
YNR056C	scer	8 (100001001)	12	0.787491	0.99322	-0.267274	0.406174	-0.850651	-0.731997	-0.596371	-0.300983
YER058W	scer	8 (100001001)	12	2.23549	2.3435	1.06102	1.29097	-0.14107	0.474083	0.758922	0.158973
YER182W	scer	8 (100001001)	12	2.56486	2.6758	1.15443	1.56122	0.0354417	0.732761	0.643924	0.628126
YFR011C	scer	8 (100001001)	12	1.45246	1.50621	0.549784	1.27725	-0.557036	-0.0164057	0.0231065	-0.348932
YGL068W	scer	8 (100001001)	12	2.38626	2.4405	1.83524	1.73347	0.5099	0.901841	0.825819	0.00680179
YOR125C	scer	8 (100001001)	12	1.45384	1.56028	0.711555	0.687221	-0.616977	-0.310548	0.261516	-0.265913
YOR150W	scer	8 (100001001)	12	2.06797	2.09081	1.28837	1.5668	-0.0333242	0.515767	0.580523	0.041299
YOR158W	scer	8 (100001001)	12	2.1976	2.32415	1.07261	1.10687	0.55523	0.951018	0.694268	0.462726
YDR151C	scer	8 (100001001)	12	1.70582	1.8301	-0.0191256	0.126739	-0.503636	-0.0816345	-0.583874	-0.886088
YDR175C	scer	8 (100001001)	12	2.1463	2.12119	1.4202	1.45014	0.410504	0.668836	0.938111	0.283759
YNL284C	scer	8 (100001001)	12	2.29794	2.26854	1.69135	1.81282	0.066304	0.504119	0.610895	0.0591318
YDR493W	scer	8 (100001001)	12	2.34984	2.42323	1.20193	0.86007	0.387313	0.76963	0.865876	-0.122219
YEL069C	scer	8 (100001001)	12	4.97578	4.82495	3.49347	2.58576	-0.475396	0.471804	-0.287246	-0.0873009
YBL090W	scer	8 (100001001)	12	1.663	1.79905	1.6673	1.32598	0.277128	0.571352	0.567853	-0.0202735
YML050W	scer	8 (100001001)	12	2.25937	2.30932	0.575312	1.42768	-0.202394	0.211661	0.0248932	-0.30696
YML087C	scer	8 (100001001)	12	2.75551	2.72118	0.655031	1.96249	-0.443065	0.100709	0.566893	0.21693
YPL172C	scer	8 (100001001)	12	3.02769	2.9629	1.39732	0.946888	-0.1619	0.153067	0.784687	0.0933282
YPL173W	scer	8 (100001001)	12	2.31486	2.33439	1.04537	1.11091	0.336713	0.677914	1.01569	0.727501
YPR100W	scer	8 (100001001)	12	1.85743	1.99065	0.835112	0.907208	0.161843	0.407523	0.385746	-0.0934177
YGL107C	scer	8 (100001001)	12	2.51759	2.42259	1.39075	1.55634	0.572215	0.805245	0.921409	0.772786
YGR021W	scer	8 (100001001)	12	1.98476	2.15313	0.880594	0.862997	0.128419	0.698913	0.77908	0.957598
YGR088W	scer	8 (100001001)	12	1.92147	1.8943	0.953292	0.0234924	-2.22952	-1.51049	-0.789383	-1.27024
YOR196C	scer	8 (100001001)	12	1.60533	1.57348	0.626323	1.32335	0.0418885	0.0721633	0.171112	-0.241239
YDR237W	scer	8 (100001001)	12	2.41385	2.50689	2.00361	1.62432	0.553482	0.890426	0.971569	0.294523
YPL092W	scer	8 (100001001)	12	0.73816	0.69543	-0.384981	-0.0105078	-1.27166	-1.37804	-1.48283	-1.05454
YPL113C	scer	8 (100001001)	12	0.834442	0.684755	0.124258	-0.145563	-1.60409	-0.934063	-1.54148	-2.24778
YER050C	scer	8 (100001001)	12	1.54965	1.79783	0.946628	1.01059	-0.107872	0.290695	-0.0172074	0.012605
YLR289W	scer	8 (100001001)	12	2.31567	2.17144	0.737131	0.845352	0.135347	0.277958	0.591902	0.472548
YLR312W-A	scer	8 (100001001)	12	2.58391	2.60934	1.44234	1.35289	0.65447	1.01686	0.918731	0.424196
YLR008C	scer	8 (100001001)	12	2.23027	2.29219	1.17831	1.37021	0.793495	0.840765	0.871118	-0.283692
YHR038W	scer	8 (100001001)	12	1.8945	1.77439	0.987709	1.10394	-0.00707936	0.416122	0.415551	0.33393
YHR059W	scer	8 (100001001)	12	2.34684	2.52789	1.48493	1.61133	0.591668	0.969814	0.813397	0.63687
YPR166C	scer	8 (100001001)	12	2.11623	2.22095	1.32837	0.893569	0.0185183	0.480737	-0.0904257	-0.440722
YOR204W	suva	8 (100001001)	12	1.86803	1.76876	1.65259	1.08163	-0.362341	0.0861888	-0.106793	-1.26303
YJL180C	scer	8 (100001001)	12	2.26407	2.24117	0.887136	1.64961	0.21114	0.652126	0.736332	0.83464
YJL181W	scer	8 (100001001)	12	1.3381	1.2932	0.30497	0.442508	-0.433932	-0.552543	-0.011085	-0.080173
YGR161W-C	scer	8 (100001001)	12	1.38959	1.49331	-0.0728367	-0.0198244	-1.19476	-0.47539	-0.996745	-2.2365
YOR360C	scer	8 (100001001)	12	1.35106	1.29869	0.826	0.572784	-0.471024	-0.276203	0.104289	-0.275867
YGR220C	scer	8 (100001001)	12	2.21942	2.23885	1.16758	1.491	0.452501	0.71984	0.519157	0.409792
YGR244C	scer	8 (100001001)	12	1.001	0.91033	-0.0693329	0.342416	-1.11233	-0.85835	-0.32443	-0.653843
YPL132W	scer	8 (100001001)	12	2.50024	2.34147	1.39747	1.34642	0.680061	0.708421	1.007	0.755893
YPL134C	scer	8 (100001001)	12	0.647656	0.597208	-0.0253071	-0.0817571	-1.10201	-1.13464	-0.420014	-0.746465
YGR286C	scer	8 (100001001)	12	0.747991	0.800405	0.153836	0.17008	-0.639625	-0.580356	-0.687674	-1.06304
YJL096W	scer	8 (100001001)	12	2.51916	2.6975	1.41106	1.29687	0.507173	1.04813	0.481317	0.261852
YKR006C	scer	8 (100001001)	12	2.37497	2.37504	1.1755	1.40392	0.542121	0.756057	1.09614	0.616705
YPL189C-A	scer	8 (100001001)	12	1.59344	1.61773	1.28072	1.00843	0.284279	0.356744	0.0365225	-0.644747
YPL215W	scer	8 (100001001)	12	2.1551	2.09732	0.73197	0.749741	-0.0508078	0.396211	0.65123	0.591574
YKL194C	scer	8 (100001001)	12	2.81467	2.71133	1.35774	1.10757	-0.146124	0.209066	0.914642	0.638102
YIL098C	scer	8 (100001001)	12	1.87236	2.00505	1.36824	1.3094	-0.190186	0.372801	0.439836	-0.0187116
YJR019C	scer	8 (100001001)	12	0.821974	0.503397	0.40732	-0.0450092	-1.12385	-0.929536	-0.433451	-1.05942
YJR101W	scer	8 (100001001)	12	2.91457	2.88009	1.56121	1.64662	0.785388	1.18056	0.86751	0.349642
YHR171W	scer	8 (100001001)	12	0.865203	0.482119	0.206518	0.133333	-1.18775	-0.866514	-0.492755	-0.645485
YKR085C	scer	8 (100001001)	12	2.46269	2.62874	1.00587	1.29849	0.442397	0.733349	0.738493	-0.015801
YLL009C	scer	8 (100001001)	12	2.25945	2.4172	1.44404	1.75004	0.297062	0.865388	0.691915	0.13436
YNL244C	suva	8 (100001001)	13	-0.426841	-0.265277	0.903995	1.92146	0.134128	0.0604666	0.62	0.356394
YNL135C	suva	8 (100001001)	13	-0.000307335	0.00956141	1.6166	1.91713	0.360398	0.363801	0.631306	0.564387
YBR157C	suva	8 (100001001)	13	-1.51555	-1.59708	0.376581	0.445291	-1.07413	-0.763308	-0.795673	-0.728202
YOL147C	suva	8 (100001001)	13	-0.571734	-0.79478	1.87927	2.24242	0.445171	0.393508	0.532967	0.116341
YJL089W	scer	8 (100001001)	13	-1.26194	-1.38435	0.943816	1.53758	-0.657072	-0.0479377	-0.658159	-0.404072
YNL010W	suva	8 (100001001)	13	-0.305125	-0.267711	1.50516	1.83264	0.247723	0.265427	0.680443	0.4638
YDR143C	suva	8 (100001001)	13	-0.899434	-0.637996	1.03022	1.64364	-0.0720311	0.110467	-0.0578865	-0.00576052
YJL121C	suva	8 (100001001)	13	-0.297707	-0.334735	1.1022	1.86046	0.198412	0.180564	0.773365	0.230226
YDL192W	suva	8 (100001001)	13	-0.351322	-0.436513	1.10471	1.6651	0.171355	0.187422	0.279464	0.382788
YDR082W	suva	8 (100001001)	13	-0.120161	-0.134951	1.51775	1.72159	0.410609	0.608327	0.562465	0.420879
YMR173W	scer	8 (100001001)	13	-2.29491	-2.40558	0.170688	0.332199	-2.14211	-0.941719	-0.871295	-0.908522
YBR106W	suva	8 (100001001)	13	-0.95098	-0.796196	0.820842	1.71036	-0.295842	-0.106472	0.309866	-0.166247
YKL056C	suva	8 (100001001)	13	-0.237741	-0.283301	1.394	2.20332	0.271953	0.149026	0.858262	0.316397
YML092C	suva	8 (100001001)	13	-0.211824	-0.191344	1.41101	1.52164	-0.0678989	0.366244	0.546844	0.523742
YNR056C	suva	8 (100001001)	13	0.315692	-0.149431	1.55668	2.02268	0.355952	0.572787	0.643973	0.818923
YBR084W	scer	9 (100011001)	14	-0.475173	-0.326023	-0.226949	-0.171683	2.09539	1.37556	0.523326	0.398627
YBR115C	scer	9 (100011001)	14	0.100818	-0.0553062	-0.0987791	0.609255	3.00358	2.15926	0.840683	0.240442
YBR021W	scer	9 (100011001)	14	-0.00888289	0.000960363	-0.243611	0.151844	2.00943	1.26483	0.752502	-0.0894842
YPR010C	scer	9 (100011001)	14	-0.497121	-0.257566	-0.0138569	-0.436298	2.31021	1.51902	0.906858	0.370255
YBR267W	scer	9 (100011001)	14	-0.633494	-0.372535	-0.319341	-0.330282	1.77906	0.956323	0.745801	-0.0840868
YBR271W	scer	9 (100011001)	14	-0.501892	-0.289889	-0.031415	-0.071922	1.42018	0.803268	0.443665	-0.533306
YML123C	suva	9 (100011001)	14	-0.391329	-0.315936	-0.508451	-0.276361	1.76794	1.6457	0.482925	-0.188901
YOR374W	suva	9 (100011001)	14	-1.17406	-0.962785	-0.811471	-1.25263	0.889327	0.607225	0.127628	-0.207289
YPR144C	scer	9 (100011001)	14	-0.525447	-0.402473	0.127397	-0.489102	1.70847	1.15938	0.816767	0.137215
YGR286C	suva	9 (100011001)	14	-0.120026	-0.597544	-0.582907	0.137777	1.58089	0.639989	0.29758	-0.472211
YDL182W	scer	9 (100011001)	14	-0.950841	-1.08981	-1.17028	-0.268034	1.88851	0.637196	-0.121271	-0.860703
YDR120C	scer	9 (100011001)	14	-0.734978	-0.722503	-0.495147	-0.0340778	1.87196	1.20491	0.461035	-0.492277
YCR047C	scer	9 (100011001)	14	-1.08716	-0.784311	-1.04349	-0.723518	1.37519	0.533977	0.355417	-1.40083
YCR057C	scer	9 (100011001)	14	-0.560046	-0.306666	-0.170077	-0.300327	2.00766	1.38699	0.715724	0.397323
YEL046C	scer	9 (100011001)	14	-1.13162	-1.12368	-0.374278	-1.03442	0.673524	0.517194	-0.0603642	-0.730755
YPL157W	scer	9 (100011001)	14	-0.772317	-0.530273	-0.632789	-0.394845	1.08855	0.753997	0.404255	-0.243713
YGL099W	scer	9 (100011001)	14	-0.791994	-0.734275	-0.219262	-0.387058	1.54503	1.20708	0.306858	-0.061139
YGR200C	scer	9 (100011001)	14	-0.372387	-0.284831	-0.158628	-0.27415	1.53007	0.968969	0.512882	0.374313
YHR040W	scer	9 (100011001)	14	-0.77425	-0.699586	-0.47014	-0.651378	1.01452	0.895082	0.342102	-0.22014
YHR149C	scer	9 (100011001)	14	-0.842256	-0.397279	-0.484661	-0.373018	1.40697	0.883228	0.597238	0.0809747
YIL131C	scer	9 (100011001)	14	-0.757916	-0.499497	-0.607532	-0.0500201	1.17494	0.539762	0.481709	-0.74016
YNL023C	scer	9 (100011001)	14	-0.640589	-0.488082	-0.252009	-0.286051	1.40868	0.942898	0.446135	-0.0411888
YJL109C	scer	9 (100011001)	14	-0.49421	-0.294432	-0.446544	-0.214516	2.33131	1.62589	1.11068	1.04612
YJR132W	scer	9 (100011001)	14	-0.515317	-0.543366	-0.636989	-0.299754	1.22698	0.896806	0.409757	0.764179
YKR056W	scer	9 (100011001)	14	-0.589261	-0.438962	-0.186149	-0.346064	1.43373	0.973493	0.490861	-0.455978
YDR144C	scer	9 (100011001)	14	0.267318	0.35532	0.214989	0.317335	2.1036	1.73426	1.04342	0.150426
YDR398W	scer	9 (100011001)	14	-0.984782	-0.824279	-0.021802	-0.312672	1.64213	1.0254	0.579015	0.00216917
YLR180W	scer	9 (100011001)	14	0.0501864	0.234341	0.977286	0.301666	2.02875	1.6	1.23835	0.51953
YER110C	scer	9 (100011001)	14	-0.433594	-0.408343	-0.134155	-0.274478	1.8269	1.09169	0.726553	-0.106802
YBL009W	scer	9 (100011001)	14	-0.327759	-0.115285	-0.197521	-0.158475	1.49298	0.997149	0.81087	0.350242
YBL035C	scer	9 (100011001)	14	-0.512969	-0.0935038	-0.130531	-0.168052	1.41972	1.06126	0.722479	0.0968623
YMR049C	scer	9 (100011001)	14	-0.871685	-0.524823	-0.392917	-0.388655	1.87163	1.44332	0.728807	0.41098
YMR217W	scer	9 (100011001)	14	-0.46767	-0.444561	0.228202	-0.397517	1.86505	1.19238	0.560784	0.310107
YMR290C	scer	9 (100011001)	14	-0.751697	-0.470824	-0.194572	-0.261979	1.78744	1.28651	0.619787	0.251592
YMR310C	scer	9 (100011001)	14	-0.817155	-0.573142	-0.587098	-0.625653	1.67254	1.12284	0.52487	-0.56155
YNL062C	scer	9 (100011001)	14	-0.898761	-0.83595	-0.598177	-0.451573	1.40339	0.824008	0.224216	-0.701473
YNL132W	scer	9 (100011001)	14	-0.823735	-0.523759	-0.517421	-0.258802	2.34631	1.77216	0.843187	0.689495
YNL313C	scer	9 (100011001)	14	-0.446813	-0.188429	-0.024846	-0.124794	1.95644	1.30646	0.641558	-0.370536
YNR060W	scer	9 (100011001)	14	0.268494	0.0956388	1.10361	0.812979	3.22056	2.28032	1.93586	0.423307
YOL125W	scer	9 (100011001)	14	-0.634928	-0.494234	-0.629539	-0.340223	1.38693	0.908448	0.473158	0.238288
YOR004W	scer	9 (100011001)	14	-0.874031	-0.505207	-0.148051	-0.174823	1.7679	1.32077	0.38421	-0.0684069
YOR145C	scer	9 (100011001)	14	-0.51443	-0.216036	-0.298088	-0.115623	1.42343	0.893857	0.556488	-0.444857
YPL093W	scer	9 (100011001)	14	-0.11664	0.0776917	0.192402	0.307441	1.95875	1.20047	0.84999	0.69307
YAL036C	scer	9 (100011001)	14	-0.288801	-0.114109	-0.18382	0.102214	1.96386	1.24312	0.487935	-0.17714
YLL008W	scer	9 (100011001)	14	-0.404107	-0.152112	-0.322428	0.0474956	2.14133	1.5294	0.385483	0.174412
YLR063W	scer	9 (100011001)	14	-1.62802	-1.25164	-0.511178	-0.620365	1.99638	0.67152	0.377611	-0.915401
YLR401C	scer	9 (100011001)	14	-0.494911	-0.169334	-0.402671	-0.274392	1.98586	1.61406	0.977987	0.578297
YLR409C	scer	9 (100011001)	14	-0.43212	-0.16289	-0.194414	-0.0660027	2.0776	1.45259	0.847734	0.302951
YDR305C	suva	9 (100011001)	15	0.365461	0.515912	1.84388	1.19176	-0.0460843	0.335883	0.219722	-0.191334
YDL078C	suva	9 (100011001)	15	-0.342143	-0.46882	0.986716	0.722335	-0.94381	-0.542503	-0.538002	-0.812348
YGL037C	suva	9 (100011001)	15	0.117963	0.203533	1.56689	0.771021	-0.666134	-0.20419	-0.245604	-0.464744
YDR513W	suva	9 (100011001)	15	0.360345	0.489134	1.95298	1.58433	0.0244821	0.293258	0.414851	0.26778
YBR126W-A	suva	9 (100011001)	15	-0.280343	-0.202485	1.39897	1.52472	-0.882914	-0.264514	0.510593	-0.44329
YER119C	suva	9 (100011001)	15	0.837131	0.653621	2.01299	1.97563	-0.0663841	0.0768291	0.551258	-0.407921
YJL196C	suva	9 (100011001)	15	-0.172519	-0.335766	1.37309	1.30578	-1.12856	-0.523038	0.294469	-0.29046
YIL042C	suva	9 (100011001)	15	0.510173	0.434292	1.85963	1.73697	-0.483921	-0.179499	0.380153	-0.365749
YDR516C	suva	9 (100011001)	15	0.0293554	-0.205975	2.02182	1.40567	-1.29557	-0.895112	-0.389546	-1.29678
YOR388C	suva	9 (100011001)	15	2.34203	2.36931	4.75296	2.96291	0.604052	1.4279	1.03546	0.624424
YPL189C-A	suva	9 (100011001)	15	0.143905	0.0475108	1.28935	1.4389	-1.10885	-0.618631	0.0717926	-0.463667
YPR151C	suva	9 (100011001)	15	0.400317	0.331698	1.76488	1.7555	-0.329119	0.0875036	0.853702	-0.0714098
YJR077C	suva	9 (100011001)	15	-0.0650436	-0.275998	1.18554	0.909056	-0.867322	-0.517006	-0.0351162	-0.577368
YIR039C	suva	9 (100011001)	15	0.795552	0.631341	1.57484	1.9144	-0.672243	-0.0785456	0.490161	-0.0753088
YJL068C	suva	9 (100011001)	15	0.0990044	0.117825	1.43759	1.42969	-0.375189	0.0189043	0.418279	-0.198231
YBR126C	suva	9 (100011001)	15	0.0720454	0.0388913	1.61387	1.0464	-0.874683	-0.268017	-0.0532148	-0.674916
YOL073C	suva	9 (100011001)	15	0.433264	0.345616	1.68585	1.45444	-0.289386	-0.104659	0.614048	0.0653626
YCR005C	scer	9 (100011001)	15	-0.953721	-0.890271	1.26731	1.0745	-2.54381	-1.31635	-0.83236	-2.13241
YNL059C	suva	10 (100100100)	16	-0.0805622	0.0467701	-1.45604	-1.52068	-0.051213	-0.131689	-0.418544	0.298992
YHR146W	suva	10 (100100100)	16	0.0343069	-0.0807527	-1.44759	-1.16683	-0.0329176	0.172678	0.108785	0.512998
YHR154W	suva	10 (100100100)	16	-0.443089	-0.311517	-1.73677	-1.8775	-0.154994	-0.272727	0.313278	0.416538
YHR027C	suva	10 (100100100)	16	0.0124525	-0.196161	-1.35765	-1.45065	-0.160799	0.0961088	0.0570136	0.610294
YHR091C	suva	10 (100100100)	16	-0.147676	-0.247973	-1.5599	-1.24612	0.323288	0.0749722	-0.0133713	0.34637
YKL028W	suva	10 (100100100)	16	-0.120689	0.0215032	-1.33304	-1.24451	0.366478	0.104965	-0.000797141	0.900752
YGL201C	suva	10 (100100100)	16	0.00936331	0.0433279	-1.37563	-1.42605	-0.101975	-0.00325374	0.0604387	0.468748
YGR238C	suva	10 (100100100)	16	-0.29136	-0.416459	-1.63725	-1.69953	0.0538997	-0.0154831	-0.299465	0.112865
YLR042C	scer	10 (100100100)	16	-0.144416	0.205795	-1.54919	-1.32256	0.472904	0.30736	0.235748	1.02149
YNL085W	suva	10 (100100100)	16	0.00561199	-0.103929	-1.54118	-1.49298	0.149202	0.0884661	-0.234698	0.82707
YNL121C	suva	10 (100100100)	16	0.331356	0.43566	-1.25323	-1.36954	-0.154195	-0.0309817	-0.364306	0.512601
YNR051C	suva	10 (100100100)	16	-0.115987	-0.0677447	-1.41356	-1.85518	0.0927126	0.0724597	-0.283716	0.619317
YJR035W	suva	10 (100100100)	16	0.117448	0.0621368	-1.40313	-1.52356	-0.0114133	-0.292285	-0.627368	0.156154
YJR053W	suva	10 (100100100)	16	0.409123	0.0624907	-1.53436	-1.95266	0.129639	-0.0738962	0.0170366	0.531382
YPR104C	suva	10 (100100100)	16	0.188399	0.268356	-1.07579	-1.68635	0.339536	0.159958	-0.0504583	0.60433
YKL054C	suva	10 (100100100)	16	-0.0657745	-0.0628145	-1.60533	-1.87477	-0.0899542	-0.0352787	-0.377411	0.0585745
YKL088W	suva	10 (100100100)	16	0.210966	0.16683	-1.29803	-1.43318	0.105034	0.051307	-0.304641	0.178056
YKL101W	suva	10 (100100100)	16	0.108395	0.329405	-1.7524	-1.98901	0.0780773	-0.214665	-0.216054	0.560591
YLL021W	suva	10 (100100100)	16	-0.0634055	0.238534	-2.00765	-2.19799	0.166456	-0.12805	-0.0357859	0.219407
YMR309C	suva	10 (100100100)	16	-0.352793	-0.0247116	-1.29429	-1.52131	0.307051	0.119994	0.171358	0.738964
YNL016W	suva	10 (100100100)	16	-0.325279	-0.397127	-1.3098	-1.48427	0.0633632	0.131187	-0.0285503	0.573816
YBR275C	suva	10 (100100100)	16	-0.127635	0.0589462	-1.60564	-1.28919	0.241583	-0.156681	-0.0370966	0.543903
YAL019W	suva	10 (100100100)	16	-0.494569	-0.292661	-1.81118	-1.88075	0.0472816	-0.190233	-0.516958	-0.0966007
YAL024C	suva	10 (100100100)	16	-0.29126	-0.0212467	-1.53848	-1.62168	0.111699	-0.270883	0.00312475	0.21132
YBL097W	suva	10 (100100100)	16	-0.0678208	-0.180678	-1.39455	-1.75824	-0.0912845	-0.200449	0.0302436	0.369756
YDR464W	suva	10 (100100100)	16	-0.129112	0.129473	-1.09992	-1.49826	0.177011	-0.0278348	0.016976	0.487487
YCL024W	suva	10 (100100100)	16	-0.450524	-0.262001	-2.20557	-1.99995	0.0560004	-0.266247	0.262707	0.899739
YCR033W	suva	10 (100100100)	16	-0.220809	-0.320587	-1.76685	-2.01398	0.0284303	-0.124204	0.0470979	0.418823
YDL122W	suva	10 (100100100)	16	-0.482928	-0.29062	-1.98363	-1.69465	0.078086	-0.0268029	-0.383416	0.465359
YER022W	suva	10 (100100100)	16	-0.278091	-0.282109	-1.41409	-1.26287	0.188359	-0.0973051	-0.241762	0.721053
YFR013W	suva	10 (100100100)	16	0.162414	0.164731	-1.37794	-1.52455	-0.166073	-0.0758393	-0.254375	0.380404
YGL049C	suva	10 (100100100)	16	-0.223615	0.0415183	-1.63541	-1.73479	0.353739	0.313947	0.052185	0.243399
YOR304W	suva	10 (100100100)	16	-0.209204	-0.112265	-1.72615	-1.67995	-0.0234335	-0.197053	-0.288968	0.182126
YDR184C	scer	11 (100010000)	17	-0.555278	-0.220745	0.0641799	1.12017	1.41993	1.02318	-0.0328404	-0.360812
YHR196W	scer	11 (100010000)	17	-0.650992	-0.145568	-0.0333976	1.06439	1.72889	1.38162	-0.241246	0.112717
YHR197W	scer	11 (100010000)	17	-0.46363	-0.429133	-0.199246	1.31405	2.33694	1.68372	0.563793	-0.163166
YIL019W	scer	11 (100010000)	17	-1.28171	-1.18726	-0.857262	1.44592	2.07084	1.29093	-0.2215	-0.787839
YIL079C	scer	11 (100010000)	17	-0.549458	-0.426607	-0.354383	0.882608	1.68711	1.00475	-0.0638127	-0.473374
YIL091C	scer	11 (100010000)	17	-1.16732	-0.791394	-0.342633	0.95619	1.57785	0.933244	-0.101165	0.016881
YIL096C	scer	11 (100010000)	17	-0.678453	-0.482148	-0.441541	0.912175	1.99735	1.1743	-0.405333	-0.673887
YIL064W	scer	11 (100010000)	17	-0.207875	-0.0179676	-0.352728	1.13752	1.70118	1.08866	-0.160037	-0.705987
YIL104C	scer	11 (100010000)	17	-1.26943	-0.988114	-0.356067	0.912487	1.49053	0.941641	-0.0701758	-0.325474
YIL127C	scer	11 (100010000)	17	-1.02852	-0.482376	-0.669465	0.616074	1.60153	1.3077	-0.0953429	-0.389302
YIR026C	scer	11 (100010000)	17	-0.921965	-0.861354	-0.276225	0.455394	1.15612	1.12666	0.0945077	-0.279719
YJL125C	scer	11 (100010000)	17	-0.513308	-0.435461	-0.195052	0.435284	1.48686	0.912951	0.302595	-0.216513
YJL148W	scer	11 (100010000)	17	-0.505891	-0.200139	-0.241524	0.537609	1.74595	1.21504	-0.404593	-0.286893
YKL009W	scer	11 (100010000)	17	-0.442773	0.0149929	0.240729	0.867798	1.62901	1.47521	0.16607	-0.0894489
YKL082C	scer	11 (100010000)	17	-0.990469	-0.641925	-0.858618	0.186359	1.04415	0.615065	-0.761064	-0.380737
YKL099C	scer	11 (100010000)	17	-1.20523	-0.651218	-0.258811	0.403597	1.30775	1.02623	-0.300802	-0.615517
YDR299W	scer	11 (100010000)	17	-1.30503	-0.645998	-0.292363	0.915871	1.60933	1.03117	-0.556422	-0.422123
YDR300C	scer	11 (100010000)	17	-0.731137	-0.630512	-0.343519	0.550742	1.39428	0.872634	-0.0228526	0.0356856
YDR361C	scer	11 (100010000)	17	-0.455094	-0.282413	0.0920626	0.923547	1.31591	1.30844	0.130672	-0.529972
YDR365C	scer	11 (100010000)	17	-0.733812	-0.443322	-0.847813	0.184725	1.36505	1.00058	-0.369076	0.524054
YIL103W	scer	11 (100010000)	17	-0.397454	-0.197223	-0.243144	0.544179	1.90335	1.54767	-0.184751	-0.705027
YDR496C	scer	11 (100010000)	17	-0.5703	-0.20421	-0.135776	0.956058	1.84212	1.5381	0.395901	0.660819
YEL048C	scer	11 (100010000)	17	-0.984041	-1.19677	-0.400793	0.25144	0.66144	0.314081	-0.644244	-0.862175
YER002W	scer	11 (100010000)	17	-1.03441	-0.709523	-0.57764	0.600501	0.775683	0.509373	-0.657986	-0.183416
YER049W	scer	11 (100010000)	17	-0.576871	-0.419849	-0.175363	0.981949	1.45635	0.878016	0.407861	0.202569
YER082C	scer	11 (100010000)	17	-0.740005	-0.382279	-0.103451	0.885013	1.50185	1.042	0.0789249	0.43504
YER126C	scer	11 (100010000)	17	-0.720551	-0.128136	0.21745	0.945238	1.29848	1.08899	-0.120907	-0.0500688
YGL029W	scer	11 (100010000)	17	-1.4057	-1.06563	-0.619514	0.172389	1.60216	1.46074	-0.688184	-0.109453
YGL171W	scer	11 (100010000)	17	0.0262847	-0.0644602	-0.0844544	1.15625	2.25619	1.68779	0.0985352	0.600971
YGR128C	scer	11 (100010000)	17	-0.933337	-0.540759	-0.249962	1.11876	2.08967	1.598	0.0725109	0.484497
YGR145W	scer	11 (100010000)	17	-1.20047	-0.917219	-0.657601	0.816529	1.74939	1.18125	-0.332803	0.229578
YGR152C	scer	11 (100010000)	17	-0.698221	-0.640141	-0.483052	0.189511	1.01431	0.98263	-0.213586	-0.0353399
YGR187C	scer	11 (100010000)	17	-0.624155	-0.616894	-0.0863914	0.569625	1.26656	0.593406	-0.159417	-0.536643
YGR245C	scer	11 (100010000)	17	-1.47627	-1.02741	-0.212737	0.591331	1.67991	1.15756	0.130214	0.124684
YGR251W	scer	11 (100010000)	17	-1.3014	-1.12797	-0.342076	0.837631	0.799502	0.591858	-0.471565	-0.0736269
YHR066W	scer	11 (100010000)	17	-1.24462	-0.700614	-0.208763	0.666314	1.5113	0.790095	-0.143146	-0.861932
YHR085W	scer	11 (100010000)	17	-1.11669	-1.03496	-0.307742	0.543075	1.47527	0.915335	-0.065134	-0.220357
YHR148W	scer	11 (100010000)	17	-0.439115	-0.119088	-0.301638	0.786458	1.82256	1.38575	0.389729	0.0674098
YHR154W	scer	11 (100010000)	17	-1.2013	-1.10172	-0.594299	0.29518	0.64204	0.487194	-0.606953	-0.165129
YHR170W	scer	11 (100010000)	17	-0.584082	-0.388075	-0.014816	0.905321	1.84761	1.35548	0.236737	-0.0891352
YNL227C	scer	11 (100010000)	17	-1.29776	-1.17738	-0.830478	0.318349	0.679364	0.210936	-0.408926	-0.103418
YNL248C	scer	11 (100010000)	17	-0.572925	-0.219444	0.00156929	1.0931	1.95002	1.47617	0.225751	0.280383
YNL308C	scer	11 (100010000)	17	-0.609059	-0.497487	-0.484186	0.647887	1.19576	0.884315	-0.267859	0.25175
YOL041C	scer	11 (100010000)	17	-0.480558	-0.347902	-0.787977	0.517938	1.6226	1.13988	-0.260294	0.498147
YOL077C	scer	11 (100010000)	17	-0.324638	-0.13775	-0.0234704	0.816427	1.53489	1.2145	0.234486	-0.292406
YOL080C	scer	11 (100010000)	17	-0.695723	-0.268543	-0.00921804	0.936675	2.16967	1.71313	0.0635104	-0.385884
YOL124C	scer	11 (100010000)	17	-0.959687	-0.503531	-0.897087	0.658423	2.25245	1.43621	0.0516821	-1.02786
YOR056C	scer	11 (100010000)	17	-0.958383	-0.728623	-0.577278	0.535066	1.37137	0.853267	-0.107038	-0.390095
YOR078W	scer	11 (100010000)	17	-0.93256	-0.467922	-0.329363	0.520935	1.19488	0.575951	-0.522193	-0.143042
YOR095C	scer	11 (100010000)	17	0.016149	0.00922795	0.0263689	1.46466	2.60618	1.62209	-0.246774	-0.612776
YOR101W	scer	11 (100010000)	17	-0.524783	-0.26468	-0.355734	0.359723	1.61331	0.90309	0.414618	-0.681856
YOR195W	scer	11 (100010000)	17	-0.861734	-0.807888	-0.829897	-0.14433	0.900218	0.468029	-0.844506	-0.116686
YOR206W	scer	11 (100010000)	17	-0.585152	-0.363731	-0.376751	0.838518	1.69941	1.35048	-0.0824027	0.580409
YOR252W	scer	11 (100010000)	17	-0.80629	-0.796337	-0.0439333	0.914243	0.898647	0.746593	-0.089112	0.0337442
YOR287C	scer	11 (100010000)	17	-1.30826	-0.966776	-0.813276	0.189619	1.55195	1.02091	-0.897213	-0.677972
YOR294W	scer	11 (100010000)	17	-0.297672	-0.138134	-0.0915899	1.14104	1.94238	1.20126	0.317275	-0.126466
YOR315W	scer	11 (100010000)	17	-0.904291	-0.50993	-1.42273	0.0839578	1.95366	0.9354	-0.103712	-1.44204
YOR346W	scer	11 (100010000)	17	-1.09663	-1.1984	-0.672681	-0.0794829	0.762403	0.164918	-0.923017	-0.348628
YPL266W	scer	11 (100010000)	17	-0.130144	-0.0688549	0.0336678	0.968881	1.53583	1.29724	0.0320216	0.0341451
YPR143W	scer	11 (100010000)	17	-0.915456	-0.625707	-0.329276	0.405852	0.900875	0.984159	-0.159509	0.193146
YDR449C	scer	11 (100010000)	17	-1.37174	-0.613787	-0.293063	0.701199	1.88108	1.12471	0.0985097	-0.0996512
YLL034C	scer	11 (100010000)	17	-1.05764	-0.415213	-0.595982	0.689533	1.78708	1.20849	0.0753187	0.122946
YLR002C	scer	11 (100010000)	17	-0.60146	-0.379461	-0.326625	0.852774	1.40438	1.11937	0.426053	0.186592
YLR003C	scer	11 (100010000)	17	-0.610521	-0.16542	-0.161274	0.897405	1.39243	1.06879	-0.592971	0.0215574
YLR221C	scer	11 (100010000)	17	-1.00036	-0.642845	-0.423098	0.420111	0.903302	0.755299	-0.313293	-0.517788
YLR276C	scer	11 (100010000)	17	-0.545885	-0.39717	-0.00904939	0.934148	1.31099	0.911261	-0.205518	0.00735068
YLR287C	scer	11 (100010000)	17	-0.640013	-0.237014	-0.26259	0.668947	1.25525	0.857929	-0.55917	-0.413834
YLR336C	scer	11 (100010000)	17	-1.09033	-0.728941	-0.614412	0.389101	1.43594	0.822952	0.145266	-0.583445
YLR406C	scer	11 (100010000)	17	-0.633931	-0.35966	-0.454542	0.847212	1.09345	0.823989	-0.467689	-0.242594
YLR435W	scer	11 (100010000)	17	-0.624286	-0.486655	-0.362752	0.802832	1.69084	1.20046	-0.41908	-0.489232
YML096W	scer	11 (100010000)	17	-0.832973	-0.424801	-0.392668	1.13389	1.16668	0.863071	-0.138175	0.150563
YMR014W	scer	11 (100010000)	17	-0.944754	-0.469418	-0.441949	0.928723	1.56202	1.03982	-0.363972	0.335329
YMR127C	scer	11 (100010000)	17	-0.723917	-0.348582	-0.608418	0.740205	1.10385	0.65926	-0.183183	-0.133037
YMR132C	scer	11 (100010000)	17	-1.0415	-0.976106	-0.176928	0.337303	0.75404	0.616833	-0.438858	-0.513368
YMR239C	scer	11 (100010000)	17	-0.878876	-0.584724	-0.240628	0.59528	1.84108	1.34838	-0.38975	-0.689734
YNL002C	scer	11 (100010000)	17	-0.716196	-0.683984	-0.399433	0.864885	1.38429	1.0827	0.0307599	0.122631
YNL075W	scer	11 (100010000)	17	-1.17831	-0.620474	-0.383588	0.826622	1.15272	1.14136	0.082636	-0.652079
YNL110C	scer	11 (100010000)	17	-1.30648	-0.918953	-0.236204	0.30436	1.28827	1.0318	-0.527877	-0.384053
YNL162W-A	scer	11 (100010000)	17	-1.16226	-1.32742	-0.509765	0.571668	2.29951	1.1493	-0.402073	-1.30643
YNL182C	scer	11 (100010000)	17	-0.785298	-0.277513	-0.31262	1.09305	1.87463	1.33969	0.320316	0.151238
YAL025C	scer	11 (100010000)	17	-0.732897	-0.340543	-0.250045	1.2243	1.57482	1.05362	-0.077212	-0.355411
YBL028C	scer	11 (100010000)	17	-1.15283	-0.457751	-0.236216	0.582337	1.34396	1.41511	-0.609926	-0.469487
YBR104W	scer	11 (100010000)	17	-1.49394	-0.926585	-0.675785	0.288522	0.982076	0.716758	-0.49	-1.25212
YBR142W	scer	11 (100010000)	17	-0.40054	-0.204811	-0.315478	1.01834	2.25352	1.63088	0.130409	0.602782
YCL058W-A	scer	11 (100010000)	17	-1.03274	-0.677066	-0.472027	0.779963	1.26946	1.048	-0.0937122	-0.0423651
YCL059C	scer	11 (100010000)	17	-1.09091	-0.997546	-0.0372781	0.77176	0.988469	0.753818	-0.563866	-0.235219
YCR087C-A	scer	11 (100010000)	17	-0.571744	-0.399701	-0.329964	1.09611	1.53378	1.35262	0.347004	-0.082055
YDL003W	scer	11 (100010000)	17	-1.34814	-0.826946	-0.485481	0.302299	0.77986	0.515612	-0.253602	-0.356984
YDL063C	scer	11 (100010000)	17	-0.39668	0.00777807	-0.141782	1.33039	2.31243	1.53711	0.294277	0.277763
YDL148C	scer	11 (100010000)	17	-1.19167	-0.974417	-0.733695	0.519472	1.8107	1.32503	-0.484629	0.285707
YDL153C	scer	11 (100010000)	17	-0.909547	-0.861382	-0.534483	0.735529	1.37426	0.843391	-0.5485	0.164869
YDR021W	scer	11 (100010000)	17	-1.80711	-1.19937	-0.739118	0.644149	1.50158	1.12891	-0.288671	-0.0252692
YDR083W	scer	11 (100010000)	17	-0.66253	-0.282868	-0.286431	0.771741	1.34443	1.13857	-0.0615744	-0.152502
YDR087C	scer	11 (100010000)	17	-0.222805	-0.132819	-0.172481	0.658146	1.57401	1.37396	0.0692064	-0.496633
YDR110W	scer	11 (100010000)	17	-1.19099	-0.816441	-0.396384	0.834658	0.939567	0.459091	-0.277033	-0.794015
YDR165W	scer	11 (100010000)	17	-0.585983	-0.564473	0.0429479	1.2585	2.06707	1.24979	-0.462763	-0.20394
YKR063C	scer	11 (100010000)	17	-1.48147	-1.37695	-0.852172	0.4754	0.75625	0.18584	-0.628716	-0.362799
YKL143W	scer	11 (100010000)	17	-1.16108	-0.959446	-0.411761	0.853686	1.60331	1.09557	-0.259834	-0.496683
YKL144C	scer	11 (100010000)	17	-1.04986	-1.03259	-0.41138	0.379631	1.41377	0.790738	-0.383729	-0.960098
YKL166C	scer	11 (100010000)	17	-0.768003	-0.42828	-0.515648	0.571474	1.2207	0.785693	-0.00950022	-0.378679
YKR081C	scer	11 (100010000)	17	-0.506097	-0.26929	-0.298084	1.27746	1.89366	1.3358	-0.139783	-0.0537584
YBR006W	scer	12 (100100110)	18	0.159415	0.0883879	0.0353098	0.00916731	-3.00546	-2.31884	-1.0809	-0.768417
YDL204W	scer	12 (100100110)	18	0.697112	0.704959	0.141769	-0.739048	-2.40026	-1.93381	-1.37583	-1.52348
YDR031W	scer	12 (100100110)	18	1.12307	1.20647	1.03668	-0.209392	-1.39287	-0.555787	-0.439107	-0.896957
YDR032C	scer	12 (100100110)	18	0.298267	0.255521	0.0465139	-0.369435	-1.7765	-1.03469	-0.475905	-0.930934
YDR116C	scer	12 (100100110)	18	2.08199	2.01585	1.58667	1.28294	0.113329	0.590722	1.2462	0.865955
YDR119W-A	scer	12 (100100110)	18	0.772493	0.672145	1.00446	1.03914	-2.46352	-1.31516	-0.09523	-0.20723
YEL039C	scer	12 (100100110)	18	1.90297	2.14295	2.07035	1.46598	-1.64991	-0.680992	-0.012775	-0.627687
YFL014W	scer	12 (100100110)	18	0.0275746	0.243846	-0.818125	-0.702521	-3.96519	-3.11693	-1.46362	-1.76363
YFR045W	scer	12 (100100110)	18	1.43768	1.42176	0.761992	0.429557	-0.981132	-0.391672	-0.146481	0.188043
YGR008C	scer	12 (100100110)	18	0.356456	0.467513	0.730994	-0.137808	-2.14902	-1.33026	-0.92932	-1.3901
YGR044C	scer	12 (100100110)	18	-0.831118	-0.940298	-0.847611	-1.15858	-2.86473	-2.52558	-1.7349	-2.10624
YHR087W	scer	12 (100100110)	18	0.996153	1.10571	0.727074	-0.528511	-1.80645	-0.926678	-1.00948	-1.11932
YIL072W	scer	12 (100100110)	18	0.423799	0.449195	0.532704	0.261184	-1.69347	-1.09805	-0.418256	-0.035004
YIL113W	scer	12 (100100110)	18	0.719404	0.698949	0.589709	0.279743	-2.23251	-1.7823	-0.255488	-0.696782
YIL136W	scer	12 (100100110)	18	0.372766	0.352596	0.0118788	-0.564045	-1.89473	-1.96272	-1.01054	-1.26778
YJL132W	scer	12 (100100110)	18	0.734669	0.410299	0.591468	0.0971949	-1.63231	-1.33064	-0.223568	-0.436131
YJL161W	scer	12 (100100110)	18	0.590218	0.643656	0.569865	0.479633	-2.3948	-1.63541	0.162713	-0.734237
YJR096W	scer	12 (100100110)	18	0.914582	0.89683	1.09707	0.0123009	-1.72499	-1.18857	-0.463825	-0.95583
YKL093W	scer	12 (100100110)	18	0.0522047	0.0868709	0.523208	-0.407627	-2.58799	-1.96642	-0.520706	-1.25218
YLL039C	scer	12 (100100110)	18	0.482445	0.417011	0.396188	0.0739274	-1.64664	-0.930556	-0.318355	-0.315697
YLR070C	scer	12 (100100110)	18	0.570535	0.478268	1.17254	-0.0764218	-1.90779	-1.31786	-0.273609	-1.35921
YLR081W	scer	12 (100100110)	18	0.758462	0.428325	0.930358	0.103001	-1.40164	-1.16679	-0.467515	-0.846767
YLR178C	scer	12 (100100110)	18	0.395394	0.380584	0.400437	-0.61964	-2.11446	-1.62483	-0.256322	-1.43965
YLR251W	scer	12 (100100110)	18	0.971914	0.908481	0.608931	-0.126023	-2.2258	-2.05595	-0.970651	-1.29201
YML083C	scer	12 (100100110)	18	-0.117157	-0.286863	-0.030311	0.542265	-2.56259	-1.65163	-0.441482	-1.10978
YMR090W	scer	12 (100100110)	18	0.0213885	0.0694883	-0.260933	-0.583233	-3.01966	-2.5768	-0.738911	-1.22486
YNL142W	scer	12 (100100110)	18	-0.822154	-0.845159	-0.650542	-0.883665	-2.86229	-2.56403	-1.43057	-1.5364
YOR173W	scer	12 (100100110)	18	0.343823	0.271222	0.577018	-0.303619	-3.21234	-2.35308	-0.760688	-1.90381
YOR180C	scer	12 (100100110)	18	1.29151	0.996624	1.37115	0.72878	-0.459116	0.059089	0.0816647	-0.0444015
YOR288C	scer	12 (100100110)	18	0.254236	0.189549	0.510481	0.0831764	-1.48962	-0.966556	-0.182616	-0.709727
YOR348C	scer	12 (100100110)	18	0.746972	0.726518	0.590946	0.820575	-2.19589	-1.61126	-0.102331	-0.944842
YPL186C	scer	12 (100100110)	18	-0.265241	-0.222929	-0.37244	0.0729245	-2.55717	-2.02385	-0.87352	-1.28673
YPL248C	scer	12 (100100110)	18	0.071861	-0.108031	0.273695	-0.727155	-2.89421	-2.14752	-0.880821	-1.89975
YPR003C	scer	12 (100100110)	18	0.242106	0.318788	0.599629	-0.0646095	-1.60759	-1.29213	-0.318207	-0.547663
YPR160W	scer	12 (100100110)	18	0.924992	0.713882	0.616184	-1.36101	-2.79744	-2.25379	-1.1303	-2.0475
YLR446W	suva	12 (100100110)	18	1.91648	1.64594	2.11902	1.18786	-0.122544	0.361603	0.76158	0.711078
YBR033W	scer	12 (100100110)	18	0.22977	-0.147584	0.123839	0.268508	-2.56896	-2.41698	-0.720636	-1.01495
YBR052C	scer	12 (100100110)	18	0.751805	0.589859	0.425963	-0.0584662	-1.70181	-1.05639	-0.554511	-0.565564
YBR240C	scer	12 (100100110)	18	-0.114542	0.106698	-0.0860173	-0.219476	-2.93239	-3.10743	-0.54626	-1.26989
YBR285W	scer	12 (100100110)	18	0.41016	0.306582	0.497467	0.00593347	-3.89748	-2.89755	-1.31318	-1.60606
YDL110C	scer	12 (100100110)	18	1.11328	1.21507	0.697394	-0.0509564	-1.81844	-0.902243	-0.470244	-0.617803
YGR052W	scer	NA	19	0.262524	0.126279	0.858018	0.535798	-1.37912	-0.692378	-0.947568	-2.20093
YPR036W-A	scer	NA	19	-0.446144	-0.0483163	0.41819	0.428804	-1.8269	-0.877589	-1.45929	-2.52431
YBR268W	suva	NA	19	0.380604	0.531547	0.932029	1.30465	-0.155816	0.0557864	-0.185314	-0.92345
YBR282W	suva	NA	19	0.633998	0.709658	1.29273	1.24252	-0.298784	0.0413251	-0.506764	-1.57062
YDR296W	suva	NA	19	0.395811	0.484101	0.89826	0.0888701	-0.770903	-0.287099	-0.363019	-1.26416
YDR321W	suva	NA	19	0.264868	0.207491	0.50522	-0.0771355	-0.418234	-0.358741	-0.546289	-1.7599
YDR405W	suva	NA	19	0.430951	0.432294	1.15203	0.29027	-0.668832	-0.139956	-0.60438	-1.50127
YDR462W	suva	NA	19	0.499025	0.576751	1.0995	1.04029	-0.281258	-0.00471162	-0.553425	-2.09797
YDR493W	suva	NA	19	0.160188	0.191968	0.334022	1.32881	-0.595063	-0.060261	-0.642624	-1.39803
YER026C	suva	NA	19	0.924487	0.991484	1.30158	1.02889	-0.351848	-0.078933	0.16481	-1.10152
YFL021W	suva	NA	19	0.680823	0.844019	1.04049	1.20788	-0.00875595	-0.199568	-0.0519355	-1.61858
YGL236C	suva	NA	19	0.585971	0.59509	1.17519	1.15839	-0.409185	-0.329146	-0.465963	-2.12739
YGR263C	suva	NA	19	0.310219	0.242264	0.781957	1.13445	-0.37604	-0.210663	-0.572038	-1.25389
YHR116W	suva	NA	19	0.457386	0.350253	0.643369	0.705562	-0.795124	-0.141975	-0.977403	-2.1682
YIL101C	suva	NA	19	0.765276	0.643836	1.1407	0.912739	-0.404523	0.100167	0.0425228	-1.87666
YIL155C	suva	NA	19	0.545179	0.482164	1.01402	0.354845	-0.479855	0.0604471	-0.392469	-1.67577
YIL157C	suva	NA	19	0.467149	0.615971	1.11935	1.37739	-0.363048	-0.00624875	-0.258959	-1.38033
YJL096W	suva	NA	19	0.395626	0.486025	0.776499	0.343711	-0.803103	-0.313108	-0.601728	-1.7303
YJL144W	suva	NA	19	1.1939	1.32182	1.7235	1.48316	-0.218173	0.36478	-0.0649978	-1.62556
YJR113C	suva	NA	19	0.466405	0.459116	1.22498	1.10054	-0.576969	-0.296308	-0.28054	-1.89375
YKL087C	suva	NA	19	0.14778	0.145801	0.85871	0.981408	-0.730921	-0.159377	-0.360937	-1.55511
YKL192C	suva	NA	19	0.240117	0.520793	1.05554	1.03947	-0.102509	0.16694	-0.186651	-1.04061
YKR091W	suva	NA	19	-0.12407	-0.0849126	0.143923	-0.411062	-1.2474	-0.846156	-1.21107	-1.98692
YLR390W	suva	NA	19	0.488241	0.788062	1.39296	1.27202	-0.186706	-0.0337584	-0.535329	-1.94697
YLR439W	suva	NA	19	0.258474	0.426816	0.790717	0.213909	-0.657128	-0.515787	-0.583505	-2.27301
YML011C	suva	NA	19	0.189898	0.352727	0.493809	1.05771	-0.444093	-0.16724	-0.466284	-1.16502
YML025C	suva	NA	19	0.350267	0.383183	0.978756	0.271704	-0.789759	-0.424897	-0.541894	-1.13465
YMR225C	suva	NA	19	0.515173	0.518772	1.22492	0.739296	-0.500416	-0.160773	-0.500762	-1.44723
YNL185C	suva	NA	19	0.360552	0.394353	0.535382	0.613185	-0.764952	-0.315971	-0.882021	-2.04305
YNL310C	suva	NA	19	0.687386	0.841741	1.1203	1.21519	-0.140599	0.0685954	-0.232927	-1.1221
YNR014W	suva	NA	19	1.25637	1.71972	1.91161	1.02935	-0.0471079	0.0455276	-0.452993	-1.35306
YNR037C	suva	NA	19	0.654961	0.745241	0.98743	1.28571	-0.0407167	0.122515	-0.15842	-1.23632
YOR201C	suva	NA	19	0.252702	0.294239	1.19548	0.982672	-0.466668	-0.184714	-0.337429	-1.47402
YOR306C	suva	NA	19	0.48012	0.0750824	0.33655	0.607985	-0.915576	-0.647712	-1.51239	-2.3239
YOR348C	suva	NA	19	0.973077	0.829391	1.61809	1.60757	-0.625892	-0.13232	-1.1537	-2.5597
YPL013C	suva	NA	19	0.350828	0.522898	0.720364	1.21626	-0.440711	-0.105501	-0.663762	-1.82067
YPR015C	suva	NA	19	-0.27117	-0.0779778	0.245481	1.04026	-0.670753	-0.637817	-1.21144	-2.06003
YDL119C	scer	NA	20	0.771322	0.846904	1.00662	0.653735	-0.691313	-0.594376	-0.3186	-0.33007
YDR513W	scer	NA	20	0.371056	0.349029	0.772184	0.818399	-1.04698	-0.581995	-0.4293	-0.332699
YGR028W	scer	NA	20	1.05268	0.987863	0.674413	0.728009	-0.959797	-0.601302	-0.398759	-0.627743
YMR195W	scer	NA	20	-0.272956	-0.0400045	0.673981	0.276758	-2.21167	-1.52252	-1.44127	-1.79514
YMR210W	scer	NA	20	0.580126	0.571752	1.20171	1.03957	-0.682648	-0.360793	-0.186878	-0.0193563
YNL009W	scer	NA	20	0.566535	0.494733	1.35894	0.740176	-1.09489	-0.663262	-0.334873	-0.465544
YNL194C	scer	NA	20	0.103718	-0.0268046	1.1515	-0.639234	-3.39686	-2.91529	-1.68941	-3.18316
YNR034W-A	scer	NA	20	-0.411129	-0.209551	0.41586	-1.24225	-3.58649	-3.45309	-2.29552	-3.72589
YOL126C	scer	NA	20	-0.373752	-0.591686	0.00904124	-1.05182	-2.94433	-2.80854	-2.85992	-3.05019
YPL147W	scer	NA	20	0.51814	0.329439	0.80269	0.729934	-1.18688	-0.634267	-0.604274	-0.840094
YPL265W	scer	NA	20	0.944457	0.615196	0.85975	0.508664	-1.23402	-1.49389	-1.71135	-1.58855
YER079W	suva	NA	20	0.737449	0.893062	1.84186	0.789384	-0.481743	-0.299613	-0.30909	-0.0304845
YHR087W	suva	NA	20	0.708149	0.524251	1.73522	0.510551	-1.43898	-0.962597	-0.813441	-0.825773
YMR170C	suva	NA	20	1.02391	1.07195	1.10932	0.872504	-1.10319	-0.923065	-0.696702	-1.05493
YNL055C	suva	NA	20	0.19103	0.345067	0.941036	0.659719	-1.03198	-0.76595	-0.746386	-0.721299
YNL194C	suva	NA	20	1.25415	1.13843	2.00489	0.735298	-1.11112	-0.842769	-0.342433	-0.961649
YNL195C	suva	NA	20	1.44893	1.57621	2.31479	1.72021	-0.625549	-0.482789	0.105254	-0.287316
YNL237W	suva	NA	20	0.170336	-0.0169062	0.336479	0.35879	-1.25756	-0.881509	-0.808915	-1.20382
YOL048C	suva	NA	20	2.268	2.26228	1.81909	1.99484	-0.682314	-0.525257	-0.168065	-0.271462
YOR161C	suva	NA	20	1.38186	1.06087	2.07945	1.15183	-1.62308	-1.49916	-2.16276	-2.6888
YPR074C	suva	NA	20	1.9321	1.7418	2.18008	1.90406	-0.935138	-0.298314	-0.572573	-1.64177
YGR060W	scer	NA	NA	-1.71591	-1.58991	-1.02271	-0.552419	0.31018	0.137822	-0.0109957	0.645814
YGR061C	scer	NA	NA	-0.20496	-0.172378	0.216322	-0.578936	1.30661	0.662678	0.768369	1.36818
YGR063C	scer	NA	NA	0.708023	0.900149	-1.13755	-0.750815	-0.0234623	0.112197	-0.349069	-0.937784
YGR066C	scer	NA	NA	-1.90278	-2.18343	-0.332803	-1.37523	-3.62807	-2.43961	-0.800477	-0.910356
YGR067C	scer	NA	NA	-1.81534	-2.07921	0.117624	-0.00565299	-2.84225	-2.60636	-0.725059	-1.59006
YGR079W	scer	NA	NA	-1.10245	-0.704533	0.130713	-0.34684	0.0861648	-1.19127	0.610319	-1.61803
YGR084C	scer	NA	NA	2.77037	2.77656	1.03007	1.10232	0.802498	1.03166	0.902408	0.835192
YGR087C	scer	NA	NA	-2.37426	-2.39867	-0.847335	1.36149	-2.41598	-1.87214	-0.126487	0.0741432
YGR109C	scer	NA	NA	0.930262	1.14315	-0.220981	-0.460556	1.10261	0.563688	0.366691	-0.43883
YGR110W	scer	NA	NA	0.159221	-0.0865218	-0.0208117	-0.431087	-1.60004	-1.0693	-0.812328	-1.74698
YGR123C	scer	NA	NA	0.100146	0.205331	-0.00337049	0.938883	2.21796	1.88567	0.398963	0.401333
YGR127W	scer	NA	NA	1.53506	1.36232	0.529633	0.390853	-1.34588	-0.788972	-0.267487	1.05011
YGR142W	scer	NA	NA	1.86782	2.14584	0.476005	1.56723	-0.590362	-0.139694	-1.53031	-2.94009
YGR143W	scer	NA	NA	-0.0814065	-0.239748	-0.131904	-0.423772	-1.15361	-1.04798	0.103336	1.26663
YGR144W	scer	NA	NA	-3.51876	-3.53416	-1.1956	-1.24841	-2.04084	-1.36622	-0.335903	-0.21024
YGR157W	scer	NA	NA	0.0682193	0.159841	-0.914663	-0.134293	1.43404	1.05318	0.123472	-0.446762
YGR161C	scer	NA	NA	-0.152377	0.047965	-1.25831	-0.878045	-1.37859	-0.642285	-0.953194	-3.10026
YGR174C	scer	NA	NA	1.48242	1.56868	0.395326	0.445902	-0.698842	-0.0240054	0.813294	-0.1164
YGR177C	scer	NA	NA	-0.944578	-0.371461	-0.960164	0.0122738	0.955942	1.42938	0.382141	0.242975
YGR194C	scer	NA	NA	0.845586	0.698098	0.504493	-0.862455	-1.06931	-0.709733	-0.171753	0.334188
YGR211W	scer	NA	NA	1.91654	2.55113	-0.0611386	-0.51625	-0.278406	0.187123	-0.651312	-1.28697
YGR213C	scer	NA	NA	0.346363	-0.272554	0.975204	0.734535	1.26193	1.42994	-0.188725	-1.07427
YGR215W	scer	NA	NA	1.56674	1.70351	1.01587	1.20731	0.0312184	0.273075	0.75933	-0.44154
YGR225W	scer	NA	NA	-0.833526	-1.3348	-0.52632	-0.363031	-2.41679	-2.10807	-0.537578	-0.155181
YGR234W	scer	NA	NA	-2.00264	-2.21601	-1.11513	0.0468133	-0.359054	-0.215651	-1.4875	-1.71542
YGR236C	scer	NA	NA	0.1897	0.197318	1.44528	1.43887	-2.42672	-1.8887	-0.297092	-0.684957
YGR243W	scer	NA	NA	0.66501	0.738886	0.2119	0.277257	-1.51586	-1.03992	-0.378038	-2.00476
YGR248W	scer	NA	NA	0.0760313	0.409576	0.721146	-0.840086	-2.39649	-1.46207	-0.576061	-1.49824
YGR249W	scer	NA	NA	-0.369844	-0.215496	1.66525	-0.774357	-0.393468	-0.195944	0.0941918	-0.625848
YGR256W	scer	NA	NA	-1.00843	-0.698275	-1.23129	-1.11075	-2.39752	-2.07272	-0.205627	-0.698124
YGR283C	scer	NA	NA	-0.724476	-0.558809	-1.26536	0.279512	1.99188	1.58701	0.00935598	-0.0412697
YHL021C	scer	NA	NA	1.1309	1.00896	1.79397	-0.489413	-0.635264	-0.0304942	0.022641	-1.20886
YHL028W	scer	NA	NA	-0.961369	-1.0031	-0.585782	-1.33275	-2.54895	-1.95263	-0.650196	-0.492321
YHL039W	scer	NA	NA	-1.01782	-0.722682	0.172526	0.766435	1.14366	0.710483	0.536267	0.450887
YHR002W	scer	NA	NA	1.24105	1.14148	0.444592	0.931331	-0.888304	-0.719016	-0.166283	0.0423848
YHR009C	scer	NA	NA	1.79453	1.84154	0.556578	-0.394973	0.622824	0.446108	0.569545	0.631812
YHR015W	scer	NA	NA	-0.838633	-1.58327	-0.414286	1.23053	-0.849896	-1.47921	-1.30991	-0.741579
YHR016C	scer	NA	NA	0.618876	0.426469	0.898568	-0.96016	-1.04017	-0.578972	-0.2869	-0.428929
YHR018C	scer	NA	NA	-0.239731	-0.224614	-0.80535	-0.454296	0.63773	0.502181	-1.50555	-2.25456
YHR024C	scer	NA	NA	1.93013	1.78255	1.35248	-0.0777685	0.520193	0.78717	0.810461	0.351825
YHR043C	scer	NA	NA	0.556551	0.482896	0.244919	0.28616	-1.67264	-0.981185	-0.836511	-0.386682
YHR046C	scer	NA	NA	-1.33118	-1.11917	-0.704427	0.29167	0.393167	-0.13894	-0.144068	1.54019
YHR048W	scer	NA	NA	1.02132	0.479519	-0.950319	0.0418372	-1.39756	-1.06622	0.12309	0.186719
YHR049W	scer	NA	NA	-0.266644	0.000299519	0.983528	1.39863	-0.862176	0.304074	0.122117	-0.531996
YHR052W	scer	NA	NA	0.100989	0.517746	0.014879	1.02627	1.76488	1.39452	-0.131519	0.0801193
YHR062C	scer	NA	NA	-0.560845	-0.637259	-0.554518	-0.969513	1.63333	1.2175	0.165931	-0.330786
YHR070W	scer	NA	NA	-1.16107	-0.897895	-0.555924	-1.15414	0.951023	0.584325	0.550846	-1.0063
YHR088W	scer	NA	NA	-1.80689	-1.53619	-0.373207	0.759091	0.989625	0.601558	-0.224193	-0.731578
YHR094C	scer	NA	NA	0.373939	0.473617	0.578439	0.111511	3.49106	2.53678	-0.0604796	-0.889245
YHR097C	scer	NA	NA	-0.100622	0.106192	-0.0916879	-1.54317	-1.18607	-0.611542	0.167758	-1.80063
YHR116W	scer	NA	NA	2.99178	3.00492	1.09574	1.09518	0.115686	0.636804	1.72003	0.275096
YHR136C	scer	NA	NA	-0.790262	-0.720054	-0.730503	-0.694354	-3.61324	-2.10741	-0.861033	-1.73945
YHR139C	scer	NA	NA	-1.25713	-1.21766	-1.03445	1.64327	-1.6867	-0.884062	-1.2298	-1.35051
YHR160C	scer	NA	NA	-0.0884839	-0.552077	0.629421	0.441694	-2.45614	-2.12272	-0.0960019	-0.113979
YJL011C	scer	NA	NA	0.321229	0.715555	-0.134745	0.451677	1.16684	0.978796	-0.391056	-0.813906
YJL019W	scer	NA	NA	-0.914092	-0.828601	-0.286322	-0.859775	0.835144	0.365392	0.478813	0.142418
YJL026W	scer	NA	NA	-1.61633	-1.81946	-0.595585	-0.987628	-0.934961	-0.890514	0.191322	0.508847
YJL045W	scer	NA	NA	1.16724	1.14072	0.412615	2.56731	-1.42777	-1.35231	-0.122545	-0.669647
YJL052W	scer	NA	NA	-2.3724	-2.53092	-0.254508	-2.34332	-1.46432	-1.53567	-0.287323	0.604609
YJL056C	scer	NA	NA	-0.0369465	-0.148409	0.0929861	-0.521602	-0.926063	-1.3907	-0.702857	-1.93369
YJL062W-A	scer	NA	NA	1.32435	1.22101	-0.389439	-0.0247932	-0.439443	-0.0338978	0.799349	-0.179391
YJL063C	scer	NA	NA	2.23627	2.25461	0.542134	0.435871	0.502537	0.759757	1.41678	0.419529
YJL088W	scer	NA	NA	-1.37149	-1.35412	-0.196942	-0.221487	0.400291	0.0506688	-0.133976	-1.57601
YJL105W	scer	NA	NA	-0.893887	-0.320468	-0.454558	0.789163	-1.72513	-1.09639	0.22011	0.408406
YJL116C	scer	NA	NA	-1.12731	-0.862245	-1.29546	0.605621	-0.186295	0.471006	2.18008	1.07944
YJL118W	scer	NA	NA	0.532706	0.750732	-1.06832	-0.765896	0.78529	0.378437	0.466473	-0.5845
YJL130C	scer	NA	NA	-1.12831	-0.93347	-0.206995	-0.275947	0.34711	-0.297028	0.744785	0.782284
YJL144W	scer	NA	NA	0.793556	1.04422	-1.02913	-0.705485	-1.50749	-0.782521	-1.14997	-2.30117
YJL145W	scer	NA	NA	-0.95956	-0.926033	-0.369641	0.594684	0.780244	0.467215	-0.218481	-0.415337
YJL153C	scer	NA	NA	-1.85553	-1.65447	-0.503728	0.145644	-0.518738	-0.0958505	0.504635	0.402675
YJL170C	scer	NA	NA	-1.89824	-1.91029	0.220258	-0.253504	-0.640385	-0.638251	0.572581	0.00379506
YJL191W	scer	NA	NA	0.35216	0.419308	-0.233977	0.735639	1.65527	1.49445	0.00651758	-0.709834
YJL212C	scer	NA	NA	0.838521	0.889752	0.429752	-0.633897	0.943986	0.475333	0.215971	-1.05821
YJL213W	scer	NA	NA	1.24436	1.47757	2.37026	1.15833	-0.735512	0.534592	0.538088	0.55942
YJR003C	scer	NA	NA	-1.027	-1.01536	-0.130119	0.912443	0.517458	0.471738	0.0199615	0.76405
YJR009C	scer	NA	NA	-1.15375	-1.38796	-0.12746	-1.29902	-0.555276	-0.524139	0.307618	0.695512
YJR025C	scer	NA	NA	-1.50157	-1.55172	-0.856383	-0.533641	-2.57598	-1.05641	-0.63404	-0.704997
YJR034W	scer	NA	NA	1.37932	1.50552	0.575936	1.73577	-0.449647	0.227129	0.386541	-0.0653417
YJR036C	scer	NA	NA	0.385195	-0.04869	0.844422	0.461325	-0.955752	-0.893154	-0.785866	-0.207882
YJR045C	scer	NA	NA	1.91677	1.92867	0.756065	-0.2295	0.466605	1.00281	0.638167	0.338169
YJR046W	scer	NA	NA	0.99268	1.17279	-0.365789	-0.579833	-0.464463	-0.224195	-0.667004	-1.43177
YJR047C	scer	NA	NA	-0.685481	-0.296898	-0.997036	-0.746687	-3.71545	-4.1762	-1.40567	-0.461139
YJR048W	scer	NA	NA	2.42178	2.59775	1.44717	1.916	3.66419	3.84998	2.19674	1.43757
YJR078W	scer	NA	NA	-2.61834	-2.2966	-0.455439	-0.959307	-2.00629	-2.3023	-0.368791	0.294658
YJR086W	scer	NA	NA	-0.054378	0.0487347	0.376988	0.977555	-1.78394	-1.67539	-0.246928	0.0317866
YJR097W	scer	NA	NA	-0.839122	-0.397726	-0.723859	0.585817	1.53762	0.953318	-0.0273702	-1.52959
YJR109C	scer	NA	NA	-0.507992	-0.510258	-0.447603	-0.126218	0.835853	0.715747	-0.946071	-1.30319
YJR113C	scer	NA	NA	1.78811	1.8087	-0.652371	-0.562072	0.0787339	0.470979	0.95944	-0.156261
YJR122W	scer	NA	NA	2.53516	2.43226	0.934521	1.43061	0.323009	0.670818	1.2477	-0.076439
YJR127C	scer	NA	NA	0.361232	0.378033	-0.0740722	-1.32641	-0.624548	-0.432096	0.465747	0.763354
YJR128W	scer	NA	NA	-1.24048	-0.831741	-0.53977	-0.681321	0.111866	0.818168	-1.14092	-1.42586
YJR133W	scer	NA	NA	1.48965	1.61098	1.00108	1.33274	0.130488	-0.132921	0.156462	-1.04743
YJR147W	scer	NA	NA	-0.815791	-0.703004	-1.27351	-1.15154	1.56442	0.81145	0.417519	-0.430557
YJR148W	scer	NA	NA	0.106706	-0.008036	0.745072	-1.09026	-1.10857	-1.20569	-0.911596	-1.43016
YJR149W	scer	NA	NA	0.109338	0.259399	0.552079	1.04251	-1.67482	-1.48614	-0.336156	0.373852
YJR152W	scer	NA	NA	1.06156	0.746252	-0.0278612	0.554368	-0.627042	-0.765504	-0.308702	0.647434
YJR156C	scer	NA	NA	-0.945719	-1.12064	-0.706719	0.202391	-2.40276	-1.51998	-0.132558	-0.95496
YKL026C	scer	NA	NA	0.0524641	-0.0349949	0.622804	0.850496	-2.12109	-1.46928	-0.308051	-0.2669
YKL029C	scer	NA	NA	-1.91487	-1.56952	-0.719468	-0.373549	1.25031	0.00478153	0.198453	0.175872
YKL035W	scer	NA	NA	1.17215	1.14091	0.673076	-1.53836	-1.77421	-1.23073	-0.717904	-0.597308
YKL043W	scer	NA	NA	-1.80124	-1.73117	0.387629	-0.755888	-0.305507	-0.178839	0.432201	-1.36524
YKL062W	scer	NA	NA	0.241094	0.202468	0.612318	-0.155334	-2.00741	-1.17463	-0.929833	-0.330267
YKL070W	scer	NA	NA	-0.721854	-0.823095	-0.136736	0.0477542	-1.23239	-0.871936	0.880007	0.767272
YKL071W	scer	NA	NA	-0.9779	-0.95586	-0.377675	0.392589	-2.06197	-1.25265	0.640384	1.18054
YKL078W	scer	NA	NA	-0.871211	0.112517	-0.133064	0.377762	2.38495	1.96198	0.820159	-0.178152
YKL091C	scer	NA	NA	0.860345	0.893219	0.870551	-0.0576606	-0.785073	-0.760889	-0.378106	0.533628
YKL103C	scer	NA	NA	0.578934	0.450992	0.693386	-1.4831	-0.81247	-0.394313	-0.56625	-0.726707
YKL107W	scer	NA	NA	-2.78185	-2.39683	-1.58048	-0.292597	-1.40776	-1.44057	-0.339397	-0.302809
YKL120W	scer	NA	NA	-3.64451	-3.48795	-1.54276	-1.14707	-0.33902	-0.807386	-1.43471	-1.60366
YKL141W	scer	NA	NA	0.856901	0.937594	0.492435	0.9725	-0.829014	-0.384426	-0.153807	-0.13293
YKL151C	scer	NA	NA	-0.0574972	-0.0133713	0.185446	-0.334687	-2.15955	-1.91624	-0.522622	-0.509082
YKL161C	scer	NA	NA	-0.595592	-0.600291	-0.573637	0.403951	-1.22606	-1.19257	-0.196566	0.631131
YKL178C	scer	NA	NA	-1.3837	-1.59354	-0.0808049	0.863795	-2.4095	-2.19152	-0.00591371	0.604302
YKL188C	scer	NA	NA	1.10298	0.646564	0.963529	0.918742	-0.422179	-0.372944	-0.731493	0.118944
YKL191W	scer	NA	NA	0.503596	0.693136	-0.0474399	0.0171999	1.65109	0.992129	0.29002	-0.562525
YAL005C	scer	NA	NA	1.23729	1.19549	-0.0988562	-1.56352	-1.11646	-0.388158	-0.86341	-0.657855
YAL032C	scer	NA	NA	0.961908	0.852718	0.0649662	-1.03675	-0.296463	-0.256991	0.306111	-0.743484
YAL037W	scer	NA	NA	-2.4664	-2.3867	-0.255442	0.275163	-0.678792	-1.11664	-0.63226	0.599113
YAL046C	scer	NA	NA	1.30308	1.38559	-0.657428	0.146478	-0.330577	-0.385719	0.0309996	-0.388527
YAL054C	scer	NA	NA	-0.0724116	-0.390287	1.38564	-0.840006	-1.58135	-1.44151	-0.365704	-0.546137
YAL059W	scer	NA	NA	-0.794584	-0.367758	0.354124	0.844427	1.35696	0.981608	0.29607	-0.909823
YAL061W	scer	NA	NA	-0.288198	-0.582069	-0.168813	-1.89316	-3.11724	-3.16487	-1.262	-1.86131
YAL062W	scer	NA	NA	-0.567475	-0.512254	-1.10001	-0.144294	-2.69048	-2.05262	-0.548768	-0.777132
YAL063C	scer	NA	NA	-0.614341	-0.322169	-0.616652	-0.457781	0.531727	0.584831	1.4491	2.71365
YAL067C	scer	NA	NA	-0.147156	-0.350289	-0.420956	2.36889	-0.880842	-0.878552	-0.103245	-1.08243
YAR035W	scer	NA	NA	-2.06313	-2.27888	-0.734988	-0.633809	-1.94866	-1.87482	-0.37843	-1.38775
YAR050W	scer	NA	NA	0.0631436	0.00147949	-1.64294	-1.30756	1.41775	1.55612	1.87214	3.68265
YBL016W	scer	NA	NA	-1.20059	-1.06882	0.458603	0.540029	-0.971704	0.0851277	0.267796	0.1131
YBL039C	scer	NA	NA	-0.0781022	0.243694	0.315136	1.00586	2.17045	1.21936	0.598661	-0.624426
YBL042C	scer	NA	NA	0.76641	0.676163	-0.334582	-0.660944	0.707767	-0.271895	-0.826628	-3.25815
YBL043W	scer	NA	NA	0.0207115	0.0952496	-0.19534	0.833498	-2.07154	-1.93137	-0.866015	-1.08311
YBL049W	scer	NA	NA	-0.646372	-0.691895	-0.337726	1.81352	-2.63103	-2.35019	-0.539485	0.00286397
YBL054W	scer	NA	NA	-1.52074	-1.30377	-0.514921	-0.108297	1.75987	0.623167	0.651838	-1.11664
YBL064C	scer	NA	NA	-0.264114	-0.201302	0.0258967	0.249471	-1.93307	-0.877904	-0.215937	-0.0822419
YBL071W-A	scer	NA	NA	-0.67551	-0.504194	-0.467885	0.727603	1.21058	0.343405	0.223308	-1.13225
YBL078C	scer	NA	NA	-0.669829	-0.62836	0.436672	-0.00382935	-1.92743	-1.43633	-0.938761	-0.27061
YBL091C-A	scer	NA	NA	0.308574	0.262231	0.430301	0.160029	-1.58229	-1.04848	-0.805323	-0.19767
YBR001C	scer	NA	NA	0.544243	0.430804	-0.0497497	-0.916975	-2.01885	-1.12941	-0.192896	-0.418608
YBR008C	scer	NA	NA	-0.866107	-1.11601	-0.668982	-1.08004	0.0822985	0.0556966	0.491721	0.547789
YBR018C	scer	NA	NA	1.22462	1.08395	0.35821	0.506112	-1.57069	-1.84078	-1.07924	-0.771275
YBR024W	scer	NA	NA	1.63915	1.59372	0.718708	0.984264	-0.755344	-0.227415	-0.126281	0.412744
YBR030W	scer	NA	NA	-0.692034	-0.386682	-0.739281	-1.0691	1.41966	1.03265	0.0360739	-0.529788
YBR047W	scer	NA	NA	-1.92181	-1.73946	-0.170983	0.371059	-0.00785526	-0.395916	-1.19006	-1.39998
YBR054W	scer	NA	NA	-0.593482	-0.643369	-0.864134	2.52081	-1.9522	-1.31682	-0.611685	1.50788
YBR066C	scer	NA	NA	-2.51223	-1.94805	-1.59451	-0.917903	-0.797144	-0.516046	-0.618658	-0.953672
YBR067C	scer	NA	NA	0.0471338	0.194831	-0.77448	-0.522252	-3.50168	-2.34674	-1.91229	-2.03932
YBR072W	scer	NA	NA	-0.731899	-0.560778	-2.02999	0.674135	-2.89457	-2.44359	-2.23668	-2.42887
YBR091C	scer	NA	NA	1.87832	1.76553	-0.317179	0.325609	0.809806	0.698132	0.191169	-0.361091
YBR093C	scer	NA	NA	-1.27604	-0.988516	-1.33775	-1.34458	-6.60609	-6.02077	-1.20742	-1.87099
YBR101C	scer	NA	NA	1.33909	1.85109	-0.315631	-0.539952	-1.05204	-0.407202	-1.22951	-2.16981
YBR105C	scer	NA	NA	0.604696	0.691797	0.3957	-1.20587	-0.460146	-0.496227	0.669439	0.125773
YBR122C	scer	NA	NA	1.62109	1.68206	1.37492	1.53956	0.0586929	0.405598	0.94053	-0.0735495
YBR126C	scer	NA	NA	0.25847	0.377287	0.225524	-2.0229	-1.71865	-1.05383	0.296705	0.131353
YBR132C	scer	NA	NA	0.853556	0.459319	0.849903	-0.61209	-1.78507	-1.50692	-0.850424	-1.82651
YBR145W	scer	NA	NA	-2.19137	-2.38385	-0.694957	-0.71615	0.612539	0.0425348	-0.480587	0.348549
YBR162C	scer	NA	NA	-1.57318	-1.70928	-1.16398	-1.67354	-0.129035	-0.207146	-0.168756	0.0966197
YBR175W	scer	NA	NA	1.11784	1.43155	-0.767894	-0.191773	0.017661	0.234963	-0.1653	-0.996845
YBR183W	scer	NA	NA	0.951409	1.01291	1.06365	0.330871	-1.08147	-0.279752	0.700293	0.476498
YBR186W	scer	NA	NA	0.502066	0.300171	0.975681	2.10204	-0.854022	-1.11856	-1.13554	0.236066
YBR201C-A	scer	NA	NA	-0.513728	-0.203578	-0.401426	0.435007	-1.80402	-1.62801	-0.314817	-0.603662
YBR203W	scer	NA	NA	0.302551	0.306767	0.741588	0.233886	-0.850681	-1.04245	0.239604	-0.949644
YBR214W	scer	NA	NA	-0.473764	-0.288795	-0.0147864	-1.86119	-1.28455	-0.911314	0.184829	0.383846
YBR230W-A	scer	NA	NA	0.0579321	-0.0796922	-1.39751	-0.943509	-2.2437	-1.91631	-0.721128	-1.88881
YBR238C	scer	NA	NA	-0.138733	0.179146	1.34085	0.508874	0.394767	0.196472	1.00449	1.90076
YBR241C	scer	NA	NA	-0.196895	-0.304377	-0.722387	-0.332701	-2.17502	-1.55954	-0.416014	-1.53383
YBR244W	scer	NA	NA	-0.259791	-0.0562734	-0.0873632	0.580819	1.68374	1.52438	-0.320873	-1.25315
YBR252W	scer	NA	NA	0.321167	0.440457	-1.28421	-0.900815	0.825506	0.662662	-0.295573	-0.849615
YBR286W	scer	NA	NA	-0.104099	-0.0375941	-0.112625	-1.52551	-1.18725	-0.982541	0.295946	0.214291
YBR291C	scer	NA	NA	-0.494416	-0.581956	-1.17106	0.16549	1.95243	0.653109	0.806608	-0.149007
YBR294W	scer	NA	NA	-2.36334	-2.30676	-1.30344	-2.01296	-0.436671	-1.09085	0.122703	-1.01001
YBR296C	scer	NA	NA	-2.24609	-2.37744	-1.48033	-1.08332	-3.95375	-3.28176	-0.258073	-1.46763
YBR297W	scer	NA	NA	0.691931	0.478365	0.143955	0.707825	-1.34822	-0.369541	0.783922	-0.465613
YCL036W	scer	NA	NA	0.930022	0.727157	-0.0771209	0.639049	1.92905	0.347624	0.37319	-1.73205
YCL037C	scer	NA	NA	-0.493044	0.0414974	1.41771	0.78308	1.66122	1.04054	0.211229	-0.535292
YCL038C	scer	NA	NA	-0.0253522	-0.475718	-0.100593	-0.398891	-2.4262	-1.54017	-0.389707	0.284551
YCL040W	scer	NA	NA	0.0828004	-0.092258	-0.528729	-1.04929	-1.87508	-1.50397	-0.136923	-0.0529183
YCL049C	scer	NA	NA	0.516551	0.478128	-0.483495	-0.542857	-0.90063	-0.656652	0.78869	0.910433
YCL064C	scer	NA	NA	0.921553	1.05403	0.633258	0.764175	-0.37996	-0.467788	-0.80928	-1.24518
YCR010C	scer	NA	NA	-0.476623	-0.867012	1.69711	0.935401	-2.0858	-2.10411	-0.148568	-0.37893
YCR046C	scer	NA	NA	1.57452	1.70068	0.107455	-0.103072	0.0656613	0.259432	1.19356	-0.275661
YCR063W	scer	NA	NA	-0.243605	0.0517635	-0.894838	-0.993145	0.923646	0.558946	0.457444	-0.0785513
YCR072C	scer	NA	NA	-0.6859	-0.367004	0.074263	-0.0259303	1.11301	0.546364	0.761957	-0.895881
YCR088W	scer	NA	NA	-0.145316	0.0434164	-0.468241	-2.01072	-0.63496	-0.630364	0.0526983	0.0911668
YCR091W	scer	NA	NA	0.327314	0.153991	0.310699	-1.22474	-1.73015	-1.12312	-0.566681	-0.516304
YCR098C	scer	NA	NA	-1.13532	-1.73544	-3.78247	-3.04691	-4.05427	-3.32724	-1.25735	-1.2414
YCR102C	scer	NA	NA	-2.77628	-1.98048	-1.66591	0.759221	-1.76953	-0.74475	-0.608111	-1.35855
YCR106W	scer	NA	NA	-3.55086	-3.94246	-2.82939	-2.84993	-1.88866	-1.7099	-1.29413	-1.71675
YDL014W	scer	NA	NA	0.40654	0.454337	0.139497	-0.116194	2.07109	1.62464	0.572435	0.737127
YDL020C	scer	NA	NA	1.13771	1.09604	-0.490908	-0.261439	-0.441411	0.123646	-0.504646	-0.762407
YDL021W	scer	NA	NA	-0.255245	-0.37412	-0.0820489	-0.478377	-3.29394	-2.95394	-1.21146	0.169143
YDL022W	scer	NA	NA	0.556322	0.561707	0.817816	-0.880687	-1.03079	-0.340025	0.067146	0.624139
YDL024C	scer	NA	NA	-1.13461	-1.2421	-0.753078	-0.641346	-3.40723	-2.96023	-0.0521366	-0.770106
YDL027C	scer	NA	NA	0.282117	0.200816	0.432915	0.982937	-1.01497	-0.764879	-0.715395	0.722825
YDL031W	scer	NA	NA	-0.983354	-0.851476	-0.294795	0.382036	1.19176	0.823625	0.447108	0.538519
YDL037C	scer	NA	NA	-0.248916	-1.05469	2.47516	0.32371	0.697998	0.484061	0.511614	0.171756
YDL042C	scer	NA	NA	-0.972051	-1.30686	-0.180703	-0.681608	0.142721	0.126311	0.710802	-0.988126
YDL048C	scer	NA	NA	-0.731397	-0.739616	-0.40615	-1.42022	-1.31701	-0.471973	0.250522	0.7007
YDL051W	scer	NA	NA	-0.52166	-0.360018	0.505089	0.915478	1.47583	0.839499	-0.196306	-0.389878
YDL085W	scer	NA	NA	-0.245161	-0.230047	0.142846	-0.694989	-2.5875	-2.47935	-0.290403	-1.01841
YDL129W	scer	NA	NA	-1.68186	-1.74223	-0.016228	-0.662743	0.342987	0.246954	0.254717	-0.680682
YDL136W	scer	NA	NA	-0.3583	-0.0738446	0.154773	1.14394	1.24316	0.91726	-0.317195	-0.314349
YDL169C	scer	NA	NA	-0.514375	-0.312268	0.282173	-0.40633	-2.99031	-2.48978	-0.148292	-1.07881
YDL174C	scer	NA	NA	-0.247698	-0.343205	0.22837	-1.92876	-1.30262	-1.06454	0.18269	-0.381641
YDL177C	scer	NA	NA	0.356571	0.209874	-0.0364461	0.123322	-0.842559	-1.04341	-0.805824	-1.60604
YDL183C	scer	NA	NA	1.76536	1.86744	0.683809	-0.0255549	0.704724	0.109786	0.251439	-0.486084
YDL198C	scer	NA	NA	2.08065	1.94369	0.349637	0.0404139	1.28721	1.06876	-0.0896015	-0.321645
YDL202W	scer	NA	NA	2.62958	2.70048	0.691221	0.351927	0.903033	0.990695	1.07388	1.03784
YDL210W	scer	NA	NA	-0.82694	-1.25223	-0.435645	-0.178354	-2.66076	-2.58816	-0.557415	-1.08328
YDL218W	scer	NA	NA	-1.02267	-0.723864	-0.25049	2.34247	0.0570169	-0.268471	0.130978	-0.939703
YDL221W	scer	NA	NA	-0.543704	-0.684403	-0.437749	-1.246	-1.40196	-1.21001	0.512603	0.347101
YDL222C	scer	NA	NA	0.154482	-0.125596	0.62173	-0.106329	-3.56262	-3.29421	0.192032	-0.476866
YDL223C	scer	NA	NA	0.0666665	0.175188	-0.165153	-0.317524	-1.80417	-1.71513	0.050663	0.240326
YDL241W	scer	NA	NA	0.296492	-0.408588	0.202151	1.30203	1.80859	1.88275	0.576053	0.99094
YDR005C	scer	NA	NA	-0.599224	-0.546508	0.148082	0.710742	-1.40772	-1.12095	-0.769574	0.0299384
YDR011W	scer	NA	NA	1.58722	1.45057	0.44238	-0.243066	1.95476	1.44402	0.00204233	-0.15048
YDR014W-A	scer	NA	NA	-0.820811	-0.517121	0.0689249	0.0719182	-1.20142	-1.94493	-0.102596	-0.642344
YDR019C	scer	NA	NA	0.376686	0.393635	0.612568	1.05436	-0.724844	-0.601297	0.353001	1.11131
YDR033W	scer	NA	NA	-0.787501	-0.881805	0.124181	1.34437	-1.29324	-1.13859	-0.248483	0.823909
YDR036C	scer	NA	NA	2.10493	2.03133	0.865943	-0.102647	0.857167	1.20871	0.920181	0.248631
YDR044W	scer	NA	NA	0.963831	1.19193	0.519137	-0.241025	-0.794225	-0.811115	-0.448956	0.547591
YDR055W	scer	NA	NA	-0.0208629	-0.177662	-0.730938	-0.790552	-0.809795	-0.92256	0.314583	1.05726
YDR058C	scer	NA	NA	-0.169975	-0.101287	-0.105036	0.266723	-3.1501	-1.74386	0.119124	-0.654564
YDR074W	scer	NA	NA	0.876396	0.70196	0.801231	-1.49755	-1.46137	-1.04806	-0.0843702	0.111484
YDR093W	scer	NA	NA	-0.522397	-0.444676	-0.416928	-1.12376	0.583974	0.474381	0.672545	0.813854
YDR123C	scer	NA	NA	0.0343108	0.239171	-0.133581	-0.596464	0.0856618	0.13368	-0.530523	-2.61221
YDR125C	scer	NA	NA	0.712091	0.390039	0.614509	0.466416	-1.35358	-0.51049	-0.153661	-0.301454
YDR127W	scer	NA	NA	-0.0389242	0.00142775	-0.428633	-0.616547	1.23321	1.0267	0.651145	1.21329
YDR171W	scer	NA	NA	0.936358	1.14472	0.717476	-1.05368	-1.29058	-0.379084	-1.13307	-2.08076
YDR178W	scer	NA	NA	0.79298	0.728138	-0.0405343	0.663523	-1.14651	-0.618289	0.00420401	-0.626408
YDR180W	scer	NA	NA	-1.1689	-0.789528	-0.0836608	0.35534	1.22136	0.774638	-0.0929177	0.977251
YDR183C-A	scer	NA	NA	-0.380784	-1.33889	0.458995	1.28857	1.32031	0.874854	-0.412545	0.0127354
YDR191W	scer	NA	NA	1.04598	0.47959	0.0589722	-0.224457	-0.971766	-0.796623	-0.0988619	-0.837391
YDR214W	scer	NA	NA	1.85375	1.87659	-0.289172	-0.439514	-0.460404	0.141291	0.0641796	-0.500894
YDR216W	scer	NA	NA	0.22896	-0.000575086	0.0869053	-0.499995	-1.3945	-0.851544	-1.37362	-1.60349
YDR222W	scer	NA	NA	-0.888639	-1.23637	-1.81906	0.338021	-0.893936	-0.0900029	-1.26825	0.204942
YDR234W	scer	NA	NA	0.70726	0.683492	-0.399052	0.09885	2.06648	1.10744	0.658656	0.119585
YDR256C	scer	NA	NA	1.68665	1.50359	2.5947	0.853542	0.238901	0.626985	1.14382	1.18863
YDR258C	scer	NA	NA	1.16972	1.12261	-0.144699	-0.642823	-0.831803	-0.869935	-1.7002	-1.65512
YDR281C	scer	NA	NA	-3.2305	-2.30271	-3.68233	-2.50397	-4.52095	-4.66614	-1.65288	-3.5716
YDR286C	scer	NA	NA	1.04345	1.01868	0.56479	1.08094	-0.590647	-0.184174	-0.373244	-0.0984448
YDR316W	scer	NA	NA	2.14134	2.13547	0.613173	1.4404	0.856704	1.09974	0.0471473	0.784362
YDR317W	scer	NA	NA	-0.567343	0.287488	-0.320554	-0.169528	-1.39217	-1.75818	-0.32697	-0.954161
YDR380W	scer	NA	NA	-1.47829	-1.58932	0.693649	0.296538	0.0752796	0.375265	-1.18179	-0.523577
YDR393W	scer	NA	NA	1.0806	1.08401	0.238135	1.26224	-0.690009	-0.79294	-0.255537	-0.534345
YDR402C	scer	NA	NA	-0.760008	-0.793795	0.842854	1.06261	-1.17604	-1.0334	0.374185	0.0894444
YDR403W	scer	NA	NA	-2.21873	-2.47162	-0.514497	0.161598	-2.19338	-2.09882	0.228167	-0.661167
YDR405W	scer	NA	NA	1.28286	1.71456	1.12857	-0.112507	-0.260679	0.147013	1.42291	0.356038
YDR430C	scer	NA	NA	2.09657	2.08868	0.774792	0.408998	0.345607	0.832637	0.980969	0.49244
YDR441C	scer	NA	NA	-1.04737	-0.827476	-0.79327	-0.320301	0.702391	0.495387	0.675525	0.160434
YDR453C	scer	NA	NA	-0.215945	-0.0111916	-0.102381	-0.404207	-2.56938	-2.47519	-1.18799	-2.26513
YDR461C-A	scer	NA	NA	-0.999347	-0.686593	-0.194819	0.0256863	-2.15842	-1.66108	-1.0366	-1.39991
YDR461W	scer	NA	NA	-1.95864	-1.86356	0.0942531	1.33127	-1.51166	-0.892138	0.385804	-0.00319394
YDR481C	scer	NA	NA	0.19366	0.168704	0.397597	-0.785079	-1.54614	-1.67728	-1.19872	-1.06647
YDR497C	scer	NA	NA	0.345687	0.321533	-1.00567	-1.09547	0.849792	0.556289	-0.114544	-0.923792
YDR516C	scer	NA	NA	0.454327	0.452329	1.52276	-0.922419	-1.71492	-1.55387	-0.656384	-0.926075
YDR533C	scer	NA	NA	0.15506	0.334355	-0.0280037	1.47984	-2.16802	-0.914984	0.126522	-0.142528
YDR539W	scer	NA	NA	-0.672869	-0.658385	-0.0865834	-1.18031	-1.50455	-1.19677	0.364914	0.240596
YEL011W	scer	NA	NA	-0.32365	-0.459596	0.271665	-1.41574	-2.60027	-2.32169	-0.921345	-1.21896
YEL035C	scer	NA	NA	0.536836	0.616113	-1.75812	-1.21086	-0.686017	-0.942799	0.0620105	0.111558
YEL042W	scer	NA	NA	-0.629314	-0.405116	-0.35425	-0.961628	1.00549	0.550211	0.505527	-0.247926
YEL050C	scer	NA	NA	2.84192	2.79328	1.56649	0.899104	0.77601	0.980262	1.7359	0.689805
YEL059C-A	scer	NA	NA	-0.527274	-0.365384	-0.63857	-0.170447	-1.37406	-0.717489	0.989484	0.437604
YEL065W	scer	NA	NA	-0.613781	-0.785131	-0.72137	-0.624317	0.832262	0.138355	-0.621046	-2.41349
YER024W	scer	NA	NA	-0.508739	-0.758247	0.886583	-0.044326	-1.22039	-1.28035	-0.189333	-0.053616
YER026C	scer	NA	NA	0.705797	0.747422	0.213435	0.317216	-0.521768	-0.25313	-0.191835	-1.5081
YER028C	scer	NA	NA	-0.900175	-0.668437	-0.106739	0.853926	1.00073	0.324849	0.886907	-1.42776
YER037W	scer	NA	NA	-1.07204	-0.990439	-0.66178	-1.32918	-2.87915	-1.81987	-0.420128	-0.0536105
YER038C	scer	NA	NA	-1.58119	-1.57141	-0.263553	0.172184	0.181901	0.159785	-0.03997	0.140396
YER044C-A	scer	NA	NA	-1.69925	-0.478918	-0.529838	-0.0818843	0.199896	0.206563	0.176899	0.319265
YER045C	scer	NA	NA	-0.45887	-0.383703	-0.108317	-0.743898	0.234497	1.18243	0.552258	0.922725
YER053C	scer	NA	NA	0.837217	1.03851	0.260026	-1.1573	-1.84224	-0.871339	0.358434	0.00692185
YER053C-A	scer	NA	NA	0.430736	0.217428	0.15353	2.51096	1.14816	2.68004	1.29963	0.847933
YER062C	scer	NA	NA	-0.401523	-0.10581	-0.186073	0.165595	-1.92059	-1.18096	0.117987	0.566738
YER065C	scer	NA	NA	-1.68996	-1.79552	0.658411	-0.215689	-1.01788	-0.556317	-0.262229	-0.757642
YER067W	scer	NA	NA	0.458338	0.409096	0.821743	0.0173452	-0.641823	-1.0137	-0.155172	-1.9353
YER070W	scer	NA	NA	-0.637624	-0.288108	-0.906886	-0.970343	1.63751	1.29399	0.790286	0.421705
YER084W	scer	NA	NA	-0.803461	-0.481804	0.46907	1.39721	-1.52586	-1.8925	0.645839	-0.0512565
YER087W	scer	NA	NA	1.85483	1.77055	0.683568	1.00685	0.0936719	0.273246	0.208719	0.553366
YER127W	scer	NA	NA	0.139598	0.0277961	0.0601983	1.25919	1.3125	0.637481	-0.00892358	-0.701441
YER137C	scer	NA	NA	-1.12513	-1.05662	-0.555399	0.555161	0.628641	0.258849	-0.079814	-0.551391
YER142C	scer	NA	NA	-0.9383	-0.872007	-0.0811791	0.315531	-1.91822	-0.912897	-1.5263	-1.22738
YER145C	scer	NA	NA	-1.24695	-1.06138	-0.64082	-0.328702	1.22596	0.811288	-0.25086	-1.28907
YER150W	scer	NA	NA	0.102615	0.507508	-0.176493	-1.25126	-2.63663	-1.51616	-0.968787	-1.57409
YER156C	scer	NA	NA	1.86652	1.78651	-0.059611	-0.869664	0.693685	0.722403	0.333943	0.297152
YER158C	scer	NA	NA	-0.712353	-0.639495	0.175063	-0.888832	-0.662356	-0.414698	0.731314	1.11577
YER188W	scer	NA	NA	-1.95386	-2.1615	-1.82838	-2.16056	-2.82535	-2.44024	-1.15849	0.426823
YFL003C	scer	NA	NA	-2.08781	-1.91788	-0.424016	-0.0718019	-1.99698	-1.75175	-1.48699	-0.503782
YFL012W	scer	NA	NA	-0.771494	-0.119676	0.0805493	0.113367	-1.68023	-1.25558	0.0175316	-0.262001
YFL016C	scer	NA	NA	2.69928	2.80415	0.294033	-0.416589	-0.380943	0.253475	-0.849786	-0.977949
YFL030W	scer	NA	NA	0.450133	0.393006	-0.370076	0.257678	-1.6798	-1.05789	-0.745108	-0.818261
YFL053W	scer	NA	NA	-2.27472	-2.07961	-0.922729	-0.695539	-1.71642	-0.129508	-0.118823	-0.35617
YFL059W	scer	NA	NA	0.415789	0.516264	-0.459255	0.662983	-1.57457	-1.32136	-0.114874	-0.65725
YFR015C	scer	NA	NA	0.0935325	-0.0600876	0.224082	-1.91619	-1.56257	-1.39075	-1.25511	-1.95054
YFR017C	scer	NA	NA	-0.311344	0.00790476	-0.451741	-1.07463	-1.58746	-1.17005	0.440999	-0.927169
YFR022W	scer	NA	NA	0.343112	0.337915	-0.0853159	-0.909374	-0.114654	0.205068	1.17509	1.34087
YFR023W	scer	NA	NA	0.0303934	-0.0271402	0.0293697	0.659464	-2.19756	-2.00293	-0.0958009	0.932275
YFR053C	scer	NA	NA	0.407912	0.278755	0.0646236	-2.64647	-2.77696	-1.84379	-0.849395	-1.22014
YFR055W	scer	NA	NA	0.933662	0.534437	-0.643187	-0.501085	0.201273	0.621421	-1.19204	-1.59711
YGL008C	scer	NA	NA	-0.965125	-1.10581	-0.777	-0.728507	-0.0864763	-0.26311	0.057329	1.08995
YGL009C	scer	NA	NA	-3.14631	-3.09913	-1.26096	-2.13611	-0.794059	-1.32234	-2.07183	-1.78042
YGL030W	scer	NA	NA	0.340208	0.22716	-1.12115	-0.468243	1.14804	0.733174	0.0877198	-0.376786
YGL032C	scer	NA	NA	-2.08109	-1.86392	0.400947	0.648409	-0.610758	0.182582	0.0801226	0.107206
YGL037C	scer	NA	NA	0.222819	0.408809	0.729441	-0.735091	-1.33879	-0.742037	-0.0185651	0.0385634
YGL040C	scer	NA	NA	1.5646	1.61862	0.426704	-0.389419	0.346873	0.469482	1.0718	0.834718
YGL077C	scer	NA	NA	1.43385	1.32715	0.0204203	0.341878	0.967523	0.578852	0.0391472	-0.595563
YGL089C	scer	NA	NA	0.71858	1.19617	1.83344	2.24722	0.466932	0.240851	0.149864	0.0637479
YGL117W	scer	NA	NA	-0.633088	-0.509458	-0.0054533	0.631594	0.368445	0.207627	-1.86625	-2.39369
YGL121C	scer	NA	NA	-0.111409	0.0167035	-0.249937	1.04124	-2.27638	-2.16882	-1.0714	-0.701634
YGL125W	scer	NA	NA	-0.0511829	-0.174529	0.575087	-0.55357	0.56022	0.262006	-0.57322	-1.84323
YGL126W	scer	NA	NA	0.862221	0.722788	-0.929567	-0.852178	-0.184706	-0.162574	0.0489311	-0.851514
YGL147C	scer	NA	NA	0.710574	0.612311	0.949236	1.13361	1.64069	1.17849	-0.289182	-0.312737
YGL156W	scer	NA	NA	-0.327774	-0.416921	-0.49279	-0.889474	-2.18602	-2.00987	-0.80636	-0.720264
YGL158W	scer	NA	NA	0.788718	0.0699882	0.741098	-0.319773	-1.07257	-1.19669	-0.557301	-1.19876
YGL162W	scer	NA	NA	-1.89378	-1.65194	-1.86486	-2.91082	0.0666475	-0.306865	0.180944	-0.210358
YGL169W	scer	NA	NA	-1.12221	-1.01389	-0.0590838	0.687749	1.14469	0.858685	0.296992	-0.148033
YGL183C	scer	NA	NA	-0.33274	-1.05884	-0.582657	0.585906	1.08516	0.956601	-0.512556	-1.70749
YGL184C	scer	NA	NA	-1.21679	-1.05295	0.186857	0.706099	1.14192	0.902725	0.0899797	-1.3887
YGL196W	scer	NA	NA	0.137054	0.124823	0.383384	0.659584	-1.37105	-1.07853	-0.400149	-0.264405
YGL209W	scer	NA	NA	-0.16731	-1.07043	0.331733	0.532532	0.389859	0.171068	0.46268	-1.19135
YGL229C	scer	NA	NA	1.71742	1.38298	0.943288	0.325256	-0.406902	-0.212895	-0.442876	0.409396
YGL234W	scer	NA	NA	-0.682571	-0.811977	-0.0725825	-0.882158	0.852513	0.188488	0.402849	0.878268
YGL236C	scer	NA	NA	3.07253	2.99738	1.36442	0.652841	1.63393	1.70653	2.22285	0.579813
YGL253W	scer	NA	NA	-1.68996	-1.45467	0.236184	0.124245	0.475004	0.389633	0.423224	0.551543
YGL255W	scer	NA	NA	2.4288	2.37119	3.83455	4.1392	1.45583	0.599964	1.96846	1.28435
YGR032W	scer	NA	NA	-2.30739	-2.24766	-1.08048	-0.537802	-0.348252	-0.480179	0.236507	-0.569137
YGR043C	scer	NA	NA	0.26292	0.308757	-0.33298	0.431963	-2.02205	-1.4377	-0.949112	-1.53501
YGR055W	scer	NA	NA	-0.962653	-0.568963	0.303467	-0.037119	0.87993	0.694377	0.593064	-1.43685
YOR358W	scer	NA	NA	1.28833	1.21378	0.607793	-0.627025	-0.441831	-0.157688	0.360462	-0.427864
YOR374W	scer	NA	NA	-0.278594	-0.290969	0.208324	-1.46904	-1.98405	-1.34577	-0.942358	-2.0765
YOR375C	scer	NA	NA	-2.94179	-2.74328	-1.48529	-1.64657	0.333847	-0.77638	-1.27957	-1.17094
YOR378W	scer	NA	NA	0.669133	0.452955	-0.660275	-1.10272	1.33101	0.724624	-0.359591	-1.03138
YOR381W	scer	NA	NA	-2.25635	-2.26667	-0.689281	-0.362939	0.188571	0.354589	0.218452	0.29995
YOR383C	scer	NA	NA	-2.88198	-2.79862	-1.17608	-2.01063	-0.430579	-0.754042	0.100458	-0.67285
YOR384W	scer	NA	NA	-1.38533	-1.56511	-0.311998	-0.593828	0.349685	0.295426	0.711308	-0.567476
YOR385W	scer	NA	NA	-0.32128	-0.335978	0.278214	0.888917	0.862861	1.24525	-0.420266	-0.410124
YOR388C	scer	NA	NA	-0.0164326	0.316603	1.3569	-1.10883	-1.33227	-1.1082	0.207265	0.157439
YPL001W	scer	NA	NA	1.38919	1.29491	0.419177	0.710267	0.256765	0.338896	-0.268716	-0.622959
YPL004C	scer	NA	NA	0.250545	0.184388	0.412777	-1.43537	-1.25151	-0.509671	0.0363937	0.160768
YPL014W	scer	NA	NA	-0.273459	-0.140547	-0.555373	-1.82391	-0.638367	-0.236093	0.743906	1.21972
YPL016W	scer	NA	NA	-0.473006	-0.471627	-0.23095	-1.18404	0.183616	0.469387	0.300029	1.03075
YPL017C	scer	NA	NA	-0.0117869	-0.122253	-0.28498	-0.810861	-1.16199	0.14433	1.04507	1.04288
YPL027W	scer	NA	NA	-1.09416	-1.13819	0.138043	0.180254	-0.60127	-0.309047	0.889801	-0.353447
YPL036W	scer	NA	NA	-0.757908	-0.606744	-0.652968	1.01117	0.708334	0.293745	0.782117	0.367046
YPL054W	scer	NA	NA	-3.02454	-2.78966	-0.278137	-1.43197	-1.7112	-1.23925	0.179678	-1.173
YPL061W	scer	NA	NA	-3.03101	-2.75027	-0.450408	-1.31064	0.400569	-0.0278158	-0.344515	-3.052
YPL067C	scer	NA	NA	0.0567083	0.194983	-0.77746	-0.898152	0.894456	0.756762	0.436531	-0.410932
YPL072W	scer	NA	NA	2.18372	2.14696	0.68578	0.650012	0.390564	0.740541	0.306264	0.677127
YPL082C	scer	NA	NA	-0.351995	-0.173461	-0.336225	-0.71579	1.72284	0.82461	0.670097	0.92471
YPL097W	scer	NA	NA	2.16333	2.08026	1.52143	1.94684	0.700845	0.855771	1.19417	0.288195
YPL104W	scer	NA	NA	2.5251	2.37578	0.781553	-0.110948	0.470634	0.890363	0.907556	0.580984
YPL111W	scer	NA	NA	0.917436	0.820921	0.0454059	-0.725835	0.573431	0.579939	-0.477435	-0.826845
YPL119C	scer	NA	NA	-0.640345	-0.809162	0.426193	-0.812274	-1.92814	-1.68207	-0.520961	-1.16273
YPL146C	scer	NA	NA	-0.795133	-0.536457	0.0844238	0.0357581	1.17366	1.03321	-0.676955	0.103344
YPL156C	scer	NA	NA	-1.75126	-1.63486	-0.791668	-0.303795	-0.25916	-0.097196	0.00145338	0.964146
YPL160W	scer	NA	NA	-1.27301	-1.15918	-0.14079	-0.283413	1.24369	0.652164	0.116592	0.438484
YPL165C	scer	NA	NA	0.177264	0.0252337	0.0770233	0.384216	-0.627118	0.0682891	1.47592	2.71396
YPL170W	scer	NA	NA	0.682233	1.00967	-1.08999	-0.77508	-0.290259	-0.180665	-0.680663	-0.691025
YPL187W	scer	NA	NA	1.1016	1.07469	1.17948	1.83361	-5.58001e-05	-0.502274	0.81942	1.0041
YPL189W	scer	NA	NA	-0.436395	-0.914107	0.19741	0.523976	0.875351	0.467776	1.01342	1.16983
YPL201C	scer	NA	NA	2.72429	2.63742	0.817359	1.42336	0.811507	0.81809	1.05219	1.06766
YPL222W	scer	NA	NA	-0.423459	-0.532657	0.381607	-0.497926	-2.03736	-1.4754	0.189408	-1.06478
YPL223C	scer	NA	NA	-0.1927	0.261961	-1.46001	2.22576	-1.75382	-1.44588	-0.263704	-0.278838
YPL230W	scer	NA	NA	0.052101	0.0751013	0.103493	-1.28685	-1.98417	-1.37871	0.633664	-0.73634
YPL231W	scer	NA	NA	-0.445289	-0.328728	-1.29846	-1.85831	0.516355	0.151886	0.161693	0.26195
YPL240C	scer	NA	NA	2.22439	2.16742	0.241463	-0.615219	-0.677089	-0.0783033	-1.06939	-1.78183
YPL247C	scer	NA	NA	0.226791	0.177137	0.785821	-0.938314	-0.905237	-0.683239	0.637161	0.239434
YPL250C	scer	NA	NA	2.22149	2.89212	-0.0316213	0.634683	-0.00548699	0.899785	-0.693237	-2.8334
YPL252C	scer	NA	NA	1.70319	1.97764	0.504564	0.354671	1.19078	1.04552	1.45119	-0.0445057
YPL256C	scer	NA	NA	-0.318528	0.0827226	-0.728127	-1.07643	0.975243	0.52937	0.34163	0.58879
YPL264C	scer	NA	NA	0.900129	0.663157	-0.182746	-0.342817	-1.18667	-0.455398	-0.127565	-1.04177
YPL277C	scer	NA	NA	-0.768308	-1.10505	0.15996	-0.987951	-2.39383	-1.56887	0.0160179	-0.58192
YPR002W	scer	NA	NA	0.429595	0.430659	0.723106	0.275041	-1.19612	-0.775013	0.958195	-0.671039
YPR035W	scer	NA	NA	-0.33415	-0.109113	1.06681	-1.07522	0.185307	0.122196	-0.204071	0.971941
YPR048W	scer	NA	NA	-1.12	-1.14562	-0.289399	0.336003	1.28883	0.915119	0.517601	-0.573277
YPR065W	scer	NA	NA	-1.00956	-0.552794	-0.490389	0.0205266	0.695694	0.685208	0.65423	-0.705066
YPR078C	scer	NA	NA	-0.508115	-0.567485	0.0740439	-0.0409274	-0.802344	-1.28921	0.84896	0.695011
YPR116W	scer	NA	NA	-0.314639	-0.516455	1.1289	1.27447	-0.0248961	-0.208069	-0.871617	-0.587217
YPR124W	scer	NA	NA	1.05393	0.493679	-0.752524	0.307175	-1.51404	-0.69487	0.0788728	-1.01054
YPR138C	scer	NA	NA	0.54539	0.557913	0.481874	-0.0596632	-0.730381	-1.0603	-0.783449	-0.758772
YPR140W	scer	NA	NA	0.807077	0.858985	0.477241	-0.424149	-1.19538	-0.488051	0.338238	-0.384074
YPR145C-A	scer	NA	NA	-1.83552	-2.0086	-1.04245	-0.172093	-1.22382	-0.234207	-1.62758	-1.90988
YHR169W	scer	NA	NA	-0.293518	-0.12447	0.0478541	-0.419181	1.62434	1.10952	0.553914	-0.625655
YIL121W	scer	NA	NA	-2.97534	-3.05315	-1.34412	-2.14935	-3.20233	-2.73083	-1.48627	-0.916357
YIL155C	scer	NA	NA	0.593971	0.599041	-0.458682	-0.790827	-1.1759	-0.758722	-0.285131	-1.19078
YIL160C	scer	NA	NA	1.4048	1.06457	2.19537	0.972377	-1.3535	-0.739103	0.307863	0.556209
YIL162W	scer	NA	NA	-0.500137	-0.556972	1.63884	-0.716844	-1.0356	-1.13939	0.603752	0.0483025
YIL169C	scer	NA	NA	0.977921	0.955455	-0.567655	0.864067	0.592254	-0.705202	-0.148615	-0.197945
YIR007W	scer	NA	NA	0.235463	0.34019	0.206224	-1.17249	-1.59491	-1.00529	-0.254802	-0.677642
YIR017C	scer	NA	NA	0.79372	1.01374	0.483289	0.261468	0.117245	-0.0612578	0.481522	-1.87219
YIR019C	scer	NA	NA	-0.275601	-0.247078	4.05088	-0.104488	-0.087738	1.11413	1.48613	0.278278
YIR021W	scer	NA	NA	2.29151	2.37635	0.755083	0.598588	0.43187	0.820191	0.84519	0.694023
YIR027C	scer	NA	NA	-0.302754	-0.340182	-0.760782	-0.630604	-2.31151	-1.71645	-0.551023	-0.718534
YIR028W	scer	NA	NA	-0.319662	-0.337603	-0.961588	-0.244653	-2.40173	-1.79064	-0.36717	-0.720212
YIR029W	scer	NA	NA	0.130247	0.151504	-0.410619	0.158586	-1.8255	-1.53699	-0.675083	-0.983357
YIR030C	scer	NA	NA	0.188342	0.469881	-0.197064	0.550589	-0.994592	-1.28035	-0.712749	-0.619123
YIR038C	scer	NA	NA	-0.620641	-0.597807	-0.844266	-0.14561	-2.39772	-1.95857	-0.392914	-0.501518
YIR039C	scer	NA	NA	0.844242	0.670237	0.571352	-0.173368	-1.75711	-1.24214	-0.16326	0.230705
YBR114W	suva	NA	NA	0.432438	0.588034	0.716453	-0.097832	-0.453687	-0.0897391	-0.715785	-1.41165
YBR137W	suva	NA	NA	0.375255	0.285258	0.87642	0.688017	-1.28363	-0.267801	-0.447758	0.129681
YBR141C	suva	NA	NA	0.0779204	0.0806012	-0.871841	-0.211178	0.804062	0.209187	0.00980708	-1.48502
YBR152W	suva	NA	NA	-0.000572659	-0.207739	-1.60754	-0.932144	-0.0665138	-0.0611602	-0.556911	0.853979
YBR162C	suva	NA	NA	-1.07008	-0.991255	0.128646	-0.582678	0.346929	0.214068	1.00397	0.51255
YBR201C-A	suva	NA	NA	0.0123323	0.162294	0.286602	3.33556	-0.753165	-0.528563	-0.798435	-0.978763
YBR203W	suva	NA	NA	-0.388603	-0.132216	-0.55709	-1.56423	-0.440172	-0.0666433	-0.412894	-2.01472
YBR213W	suva	NA	NA	0.356778	0.579281	-0.0589939	-0.140424	-0.658624	-0.213836	-0.650471	-2.24182
YBR214W	suva	NA	NA	0.752008	0.708952	1.9488	-0.116792	-0.556281	-0.336114	-0.222103	-0.0716638
YBR231C	suva	NA	NA	-0.0340042	0.0835577	0.537868	1.68087	-0.171162	0.0506796	-0.0737136	-1.20625
YBR238C	suva	NA	NA	-1.07744	-1.21783	-0.810093	-0.702534	-0.738403	-1.04476	-0.361395	1.07058
YBR244W	suva	NA	NA	-1.29802	-1.26169	0.454456	2.69015	1.80277	1.27699	1.11966	0.540879
YBR252W	suva	NA	NA	-0.113331	0.00611695	0.734699	2.04703	1.21079	0.772868	1.13604	0.521761
YBR280C	suva	NA	NA	0.577073	0.284996	0.0556474	-1.58083	-0.442308	-0.422497	-0.0972688	0.320267
YBR286W	suva	NA	NA	0.888671	0.860069	1.61517	-0.520756	0.054921	0.455544	0.188004	-0.157304
YBR289W	suva	NA	NA	-0.1554	-0.247522	-1.21567	-1.81835	0.0344254	-0.0905517	0.0139356	-0.300433
YBR291C	suva	NA	NA	-0.98119	-1.21034	-0.148706	1.87329	1.62047	0.812308	0.683314	0.0559722
YBR294W	suva	NA	NA	0.121506	0.205805	-0.747365	-1.63896	-0.604839	-0.621701	-0.767403	-1.77215
YBR296C	suva	NA	NA	0.366488	0.130613	1.3129	1.44869	2.85283	3.92382	1.95121	0.613259
YCL027W	suva	NA	NA	-5.21132	-5.03922	-3.24095	-3.12738	-4.20195	-4.28351	-2.19449	-2.24061
YCL030C	suva	NA	NA	-1.12959	-1.33244	-0.417241	-1.04928	0.61846	0.276298	-0.537711	0.351539
YCL036W	suva	NA	NA	-0.0632889	-0.166061	-0.114708	1.53412	0.0906156	-0.5674	0.0281658	-1.63908
YCL040W	suva	NA	NA	-0.521298	-0.604432	1.85656	-0.251158	-0.374737	-0.105367	0.466789	0.0322288
YCL044C	suva	NA	NA	-0.389443	-0.346611	1.04621	0.555241	0.138756	-0.0579944	0.0259881	-1.37559
YCL056C	suva	NA	NA	-0.547362	-0.488402	0.876282	1.2656	-0.467326	-0.219547	0.131192	0.511682
YCL061C	suva	NA	NA	0.0896989	0.358513	-1.96748	-1.21149	0.370686	-0.0458254	-0.327769	0.279877
YCL064C	suva	NA	NA	0.0914335	0.112875	0.495572	-0.304544	0.318807	0.0854806	2.03871	1.19338
YCR010C	suva	NA	NA	-0.325152	-0.546233	2.85936	1.49276	0.0298527	0.812139	-0.970566	-0.796861
YCR012W	suva	NA	NA	-0.521384	-0.794617	1.91921	0.576687	-0.0523433	-0.0396726	1.04947	0.997568
YCR014C	suva	NA	NA	-0.0756115	-0.218885	-2.42877	-1.73928	-0.546385	-0.539521	-0.381955	-0.197884
YCR021C	suva	NA	NA	-0.706454	-0.67341	0.810954	1.21194	-0.506889	-0.359615	0.257626	0.427907
YCR031C	suva	NA	NA	-0.597628	-0.402652	0.0773452	1.69747	-0.135231	-0.217121	0.808007	1.05801
YCR098C	suva	NA	NA	2.10222	1.73736	1.42642	3.53614	0.315064	1.26366	1.77178	0.861563
YCR102C	suva	NA	NA	-0.12064	-0.0739553	0.602063	4.35095	0.249798	0.510371	0.349501	-0.424045
YDL021W	suva	NA	NA	0.0459517	-0.179085	1.12171	0.2991	-1.76561	-1.19472	-0.802618	0.77167
YDL022W	suva	NA	NA	0.427132	0.419407	1.57669	-0.508564	-0.761145	-0.210077	-0.509267	0.0991461
YDL037C	suva	NA	NA	0.0791196	-0.112499	0.471748	-0.0747131	1.23323	1.16343	0.238851	-2.25999
YDL042C	suva	NA	NA	0.496395	0.468581	-0.148525	-0.875951	-0.153774	0.354462	-0.3232	-1.70873
YDL049C	suva	NA	NA	-0.978467	-0.755703	1.18647	0.493026	0.889075	0.706231	1.11542	-0.388768
YDL058W	suva	NA	NA	-0.417987	-0.353099	-0.828444	-1.28012	0.217107	-0.118188	-0.543814	1.24957
YDL070W	suva	NA	NA	0.382262	0.256218	1.33664	1.20187	-0.293922	-0.42652	0.23433	1.41169
YDL085W	suva	NA	NA	1.36586	1.26769	2.59944	3.02058	0.341612	-0.33189	0.459193	-0.34982
YDL106C	suva	NA	NA	0.0919829	-0.0695996	-1.55559	-0.830921	-0.368694	-0.259491	0.367701	0.584925
YDL109C	suva	NA	NA	0.699715	0.559578	1.41155	1.54755	0.86665	0.586912	0.103675	-1.25043
YDL113C	suva	NA	NA	-0.0162918	-0.187113	-1.35459	-0.913476	-0.290802	-0.00646354	0.247337	1.17393
YDL114W	suva	NA	NA	0.159886	0.288404	0.500979	3.36389	0.372744	0.237683	0.309939	-0.00706483
YDL127W	suva	NA	NA	-1.6742	-1.15557	-2.14247	-1.81038	-0.216482	-1.27122	-0.39586	-0.603784
YDL130W-A	suva	NA	NA	0.194779	0.310102	1.52257	1.0373	-1.19715	-0.598794	-1.32242	-0.774446
YDL134C	suva	NA	NA	-0.796955	-0.772285	1.11753	0.731851	-0.532625	-0.252816	0.194496	-0.602305
YDL144C	suva	NA	NA	-0.15554	-0.0624552	0.669983	1.53593	0.0271311	0.390325	0.55198	-0.722182
YDL148C	suva	NA	NA	-0.698934	-0.27147	-2.51648	-0.63283	0.364174	-0.179218	-0.407237	0.109589
YDL153C	suva	NA	NA	-0.0285448	0.00407675	-1.80272	-0.114686	0.433822	-0.0625334	-0.224911	0.342724
YDL164C	suva	NA	NA	0.339111	0.37753	-1.19022	-1.22941	0.193643	0.0432725	0.398932	0.0722002
YDL174C	suva	NA	NA	-0.560658	-0.462264	1.22104	-0.645517	-0.0555898	-0.0906606	-0.31095	-1.81062
YDL182W	suva	NA	NA	-1.01436	-0.868799	-0.0624509	1.14051	1.41691	0.761309	0.925329	-0.130223
YDL183C	suva	NA	NA	0.672331	0.670878	0.0342211	-0.834847	-0.441792	-0.0660782	-0.812176	-2.01915
YDL202W	suva	NA	NA	0.208824	0.316592	0.378605	-0.290179	-0.921211	-0.255305	-0.57357	-1.78482
YDL204W	suva	NA	NA	1.44192	1.4775	1.83262	0.221776	-1.40823	-1.08691	-0.799161	-0.713385
YDL211C	suva	NA	NA	0.743507	1.14897	-0.719716	-0.811675	-0.0426571	0.237821	-0.363745	-0.584341
YDL214C	suva	NA	NA	-0.377268	-0.509391	0.821049	-1.34307	-1.48762	-1.07563	0.0434861	-0.671093
YDL218W	suva	NA	NA	0.306548	0.421653	0.668472	5.81314	-0.586422	0.117197	0.491589	0.193662
YKL195W	scer	NA	NA	1.93654	1.93038	0.475206	0.832848	0.114325	0.685665	0.325366	0.672508
YKL216W	scer	NA	NA	-1.17674	-0.991009	-2.11573	-1.16933	-1.80442	-2.46902	-2.70909	-3.06545
YKL221W	scer	NA	NA	1.17714	0.672547	-0.0747093	0.192398	-1.74536	-1.0272	0.214468	0.166975
YKR009C	scer	NA	NA	1.55017	1.14505	2.02005	0.164278	-0.851632	-0.489421	-0.316385	-0.346255
YKR034W	scer	NA	NA	-0.892653	-1.01348	-0.557672	-1.41121	-3.03518	-2.32661	-0.874286	-0.669796
YKR041W	scer	NA	NA	-0.402788	-0.16565	-0.0555275	-1.49437	0.654447	-0.0494078	0.889548	0.435246
YKR044W	scer	NA	NA	-1.20139	-1.11462	-0.811747	-0.908594	0.4655	0.0545528	0.40916	-0.223831
YKR053C	scer	NA	NA	-0.0860592	0.0915957	-0.541822	0.19692	-1.89936	-2.05101	-0.411553	-0.576474
YKR061W	scer	NA	NA	-0.530237	-0.580999	0.228377	1.19427	0.0998399	-0.131791	0.681904	1.19791
YKR071C	scer	NA	NA	-1.46671	-1.28659	-0.301424	0.388887	-0.241116	-0.323931	-1.29345	-1.27537
YKR075C	scer	NA	NA	0.570195	0.770408	0.386414	0.231511	-0.520882	-0.710318	0.122386	-2.31138
YKR076W	scer	NA	NA	0.225624	0.332286	0.222676	-0.241216	-1.54909	-1.38405	-0.0990007	-0.0186588
YKR092C	scer	NA	NA	0.0333132	0.264652	-0.27268	-0.0182596	1.76865	0.922758	0.0860637	-0.814717
YKR093W	scer	NA	NA	5.0728	5.06063	0.375575	-0.609765	0.183302	0.762059	-0.242969	-0.876124
YKR097W	scer	NA	NA	-0.959952	-1.14479	0.0380983	0.725488	-2.03138	-0.890454	0.014668	-0.233265
YLL012W	scer	NA	NA	-0.582877	-0.630727	-0.163981	-0.208056	1.24346	1.02649	1.67123	1.04213
YLL024C	scer	NA	NA	1.80183	1.69356	0.286976	-0.772117	0.231489	0.496533	-0.421869	-0.577444
YLL026W	scer	NA	NA	0.939362	0.848852	-0.109396	-1.2629	-0.707609	-0.262146	-0.91562	-1.02255
YLL033W	scer	NA	NA	-1.16367	-0.920435	-0.000798075	0.910981	0.385836	0.304213	-0.282443	-0.192307
YLL060C	scer	NA	NA	-1.05442	-1.02727	-0.485992	1.59515	-1.50638	-1.26927	-0.148718	-0.37577
YLL061W	scer	NA	NA	-0.488187	-0.588519	0.247599	-0.179916	2.63414	2.70862	1.66499	-0.389384
YLL062C	scer	NA	NA	0.910353	0.81564	0.823915	0.0657565	2.18333	2.30358	1.31844	-0.762183
YLR012C	scer	NA	NA	-0.542133	-0.291948	1.38427	0.927907	-0.875089	-0.675484	-0.0795291	0.145149
YLR040C	scer	NA	NA	-0.54324	-0.047178	0.526622	-0.381261	-1.63781	-1.62656	-0.231358	-1.07633
YLR046C	scer	NA	NA	-0.079073	0.138003	-0.694289	-0.97523	0.979893	1.09734	0.378803	0.0910904
YLR054C	scer	NA	NA	-1.27848	-1.0299	-0.194749	0.257304	0.0767476	0.817551	-0.0632933	-1.01567
YLR056W	scer	NA	NA	-1.42751	-1.30016	-1.57902	-0.183954	0.67563	0.298689	-0.0297674	0.335444
YLR058C	scer	NA	NA	-0.352863	-0.164649	0.956612	0.0439415	-0.0725844	-0.157919	0.908722	1.59843
YLR069C	scer	NA	NA	3.09532	2.94812	0.820536	1.03437	0.825416	1.22595	1.30193	0.822457
YLR089C	scer	NA	NA	1.27274	1.21765	0.837607	-0.465446	-0.469676	-0.204615	0.344752	-0.0745951
YLR092W	scer	NA	NA	0.842254	0.840792	1.17357	0.0786649	-0.940401	-0.876611	0.753851	-1.28359
YLR106C	scer	NA	NA	-0.850904	-0.74971	0.120454	0.181227	1.76519	1.4319	0.425234	1.08659
YLR108C	scer	NA	NA	-2.08834	-1.81452	-0.572137	0.397234	0.532399	0.846151	0.203631	-1.48762
YLR136C	scer	NA	NA	-1.84365	-1.87741	-1.63206	-1.29821	-0.207408	-0.521976	-0.680421	-3.31197
YLR139C	scer	NA	NA	1.68393	2.00567	0.413183	-0.420365	0.0604797	0.231528	1.28978	0.486984
YLR142W	scer	NA	NA	-1.61221	-1.69335	0.0508155	-1.36189	-1.25229	0.697729	-0.570059	-1.60552
YLR149C	scer	NA	NA	0.0437203	-0.104461	0.607211	-0.88248	-2.07566	-1.28239	-0.236969	-0.803663
YLR164W	scer	NA	NA	0.199082	0.0995509	0.0514084	1.03791	-1.53354	-0.96524	-0.269485	-1.16207
YLR168C	scer	NA	NA	1.70471	1.98136	0.66691	1.87917	0.949193	1.33374	0.0626683	-0.824655
YLR177W	scer	NA	NA	0.247164	0.201164	-0.0971689	-1.5963	-1.27204	-0.877683	0.470055	-0.00491599
YLR186W	scer	NA	NA	-0.04825	0.27012	-0.0117527	0.49796	1.78037	1.40535	0.275996	0.0844843
YLR214W	scer	NA	NA	-0.516108	-0.885904	-1.89687	0.207669	-0.00748891	0.163146	-0.30625	-1.6992
YLR216C	scer	NA	NA	1.48186	1.61077	0.268571	0.414012	-0.241299	-0.010978	-0.837527	-0.355147
YLR231C	scer	NA	NA	-2.4641	-2.57764	-1.34303	-2.02812	-3.58838	-3.16404	-1.28726	-1.79063
YLR243W	scer	NA	NA	-0.955429	-0.610542	0.311825	0.684126	1.01979	0.830006	-0.00531043	0.0792517
YLR256W	scer	NA	NA	-0.590137	-0.52437	-0.530489	-1.59629	-0.308679	-0.285666	0.238324	0.906491
YLR258W	scer	NA	NA	0.0121869	-0.249241	0.272617	-1.67925	-2.05209	-1.65616	-1.14423	-1.47592
YLR259C	scer	NA	NA	2.05667	2.00341	0.96374	-0.313431	0.302341	0.770383	0.788555	-0.0142288
YLR267W	scer	NA	NA	-0.127253	-0.296483	0.254919	0.54532	-2.66576	-2.37936	-0.720184	-0.97107
YLR270W	scer	NA	NA	0.443737	0.357443	0.379909	-1.05821	-1.54959	-0.735811	-0.540115	-0.0677034
YLR284C	scer	NA	NA	-0.20757	-0.340699	1.38119	0.965527	-1.77116	-1.59954	-0.983758	-0.92652
YLR303W	scer	NA	NA	-2.82361	-2.67632	-2.07533	-2.2031	-7.47778	-7.61786	-3.24963	-3.25341
YLR304C	scer	NA	NA	1.72642	1.53775	0.667148	-0.280633	0.167992	0.139475	1.13585	0.550025
YLR307C-A	scer	NA	NA	-2.44316	-2.42748	1.00338	1.60888	0.185359	-0.256874	-0.524058	0.627612
YLR307W	scer	NA	NA	-3.41572	-3.2527	-0.314293	-0.172358	-4.32422	-4.19969	-0.237303	-0.279619
YLR312C	scer	NA	NA	-0.00858993	-0.106506	-0.0568704	-0.214961	-2.21878	-1.21734	0.235628	-0.922602
YLR316C	scer	NA	NA	-0.816717	-0.600546	-1.04275	-1.04041	0.739398	0.472936	-0.0367639	-0.171108
YLR327C	scer	NA	NA	-0.257903	0.0127104	-0.117043	0.0196979	-0.945157	-0.558204	-0.24427	-2.96532
YLR328W	scer	NA	NA	-1.48598	-1.5579	0.0976558	-1.32355	0.232994	0.12989	-0.24158	-0.148256
YLR346C	scer	NA	NA	-2.29206	-2.25499	-0.42642	0.915058	-2.95669	-2.68054	-0.892906	-1.27858
YLR355C	scer	NA	NA	-1.58461	-1.31342	-0.605943	-0.973875	0.271992	-0.131138	-0.00290951	0.109941
YLR363W-A	scer	NA	NA	-0.377763	0.409725	-0.0667819	1.01991	1.20602	1.05865	-0.270724	-0.954778
YLR377C	scer	NA	NA	-0.944982	-0.917052	-0.254864	0.137006	-1.22591	-0.621454	0.956597	-0.486059
YLR382C	scer	NA	NA	2.44054	2.27962	0.941463	-0.0855915	0.710212	0.966043	0.985974	1.03558
YLR413W	scer	NA	NA	-0.581973	-0.195844	-0.960238	-1.56918	1.90806	1.11946	0.482693	1.14046
YLR420W	scer	NA	NA	-0.236051	-0.112515	-0.0548184	0.212164	-0.0220842	-0.566777	-1.67688	-1.52873
YLR430W	scer	NA	NA	-0.368756	-0.238775	-0.4896	-0.540482	0.970422	0.701463	0.830943	1.00866
YLR439W	scer	NA	NA	2.45915	2.72659	1.41611	0.470247	0.938527	1.08201	1.90556	0.806295
YLR449W	scer	NA	NA	-0.567946	-0.306479	-0.353091	-0.548608	1.21091	1.07919	0.114987	0.109158
YML014W	scer	NA	NA	-0.688326	-0.459736	-0.932127	-0.919074	0.957373	0.559608	-0.031775	-0.374582
YML021C	scer	NA	NA	1.27033	1.15081	0.0464441	0.597878	0.216277	0.028945	-0.184988	-0.982914
YML022W	scer	NA	NA	0.342808	0.264791	-1.16847	-0.384897	1.24273	1.03685	-0.144536	-0.48916
YML030W	scer	NA	NA	1.47415	1.54174	0.681717	1.02567	-0.555017	0.254505	0.625933	0.193724
YML042W	scer	NA	NA	1.34957	1.08782	1.84087	0.229612	-1.52056	-1.09273	0.149151	0.352009
YML043C	scer	NA	NA	-0.0415328	0.346607	0.625482	1.04794	0.891464	-0.188126	-0.0466225	-1.1676
YML054C	scer	NA	NA	0.847481	0.678286	0.664687	-0.910784	-1.19501	-0.588327	0.474241	0.347575
YML058W-A	scer	NA	NA	-0.983561	-0.930316	-0.698103	0.332481	-2.02051	-1.92244	0.181215	-0.418742
YML080W	scer	NA	NA	-0.612108	-0.221771	-0.215021	0.860176	1.30276	0.680956	0.717212	-0.484251
YML093W	scer	NA	NA	-0.267232	-0.0654703	-0.85988	0.325363	1.8645	1.22736	-0.352223	0.43721
YML100W	scer	NA	NA	0.952878	0.798753	0.656936	-1.37783	-1.78136	-1.0542	0.0279592	-1.65636
YML108W	scer	NA	NA	-0.733954	-0.392455	0.227068	0.593534	1.17618	0.764254	0.0449168	-0.74915
YML118W	scer	NA	NA	-0.288038	-0.195865	0.00561317	-1.20327	-2.76074	-1.84633	-0.514579	-1.23598
YML123C	scer	NA	NA	-0.404404	-0.249317	-0.623242	-0.250648	-1.93196	-1.62155	0.0174156	-0.795675
YML131W	scer	NA	NA	-1.04178	-1.03555	-0.0379491	0.076333	-2.42655	-1.64162	-0.595981	-1.17343
YMR011W	scer	NA	NA	-1.48325	-1.60509	-0.69819	-2.51501	-0.0769132	0.0910479	0.338215	-0.743318
YMR012W	scer	NA	NA	2.2429	2.14068	0.710143	0.961014	1.13476	1.1268	0.186249	1.04029
YMR016C	scer	NA	NA	-1.76592	-1.71085	-0.00392757	-0.128699	1.32536	1.46065	0.423809	-1.19311
YMR018W	scer	NA	NA	-1.98116	-2.18857	-0.0420807	0.602123	0.407722	0.000661629	0.317471	0.323101
YMR023C	scer	NA	NA	1.14092	1.06239	0.617931	0.851465	-0.785617	0.160503	-0.0249672	-0.353712
YMR056C	scer	NA	NA	0.692466	0.417472	-0.491015	0.468604	-1.2849	-1.3708	-0.371019	-1.18893
YMR058W	scer	NA	NA	-1.57418	-1.66568	-0.894914	-1.60602	0.640196	0.35278	-0.099344	-1.77433
YMR064W	scer	NA	NA	1.48463	1.38172	0.465255	1.15221	-0.0256943	-0.0441125	-0.256192	0.363732
YMR069W	scer	NA	NA	-0.68751	-0.752599	-1.47051	-0.803722	0.593481	0.582483	0.495918	-0.157859
YMR081C	scer	NA	NA	-0.429451	-0.35229	-0.627653	-1.82851	-1.02513	-0.921186	0.800071	1.60517
YMR084W	scer	NA	NA	-0.727703	-0.850344	0.644176	0.0190018	-0.511156	0.127587	-0.263916	-2.23337
YMR095C	scer	NA	NA	-2.9837	-2.58848	-0.993502	0.93729	-1.42672	-1.6053	-0.691172	0.358274
YMR105C	scer	NA	NA	0.349365	0.156103	0.439211	-2.16127	-2.84027	-2.32884	-1.28627	-1.80543
YMR107W	scer	NA	NA	-1.32904	-1.17391	-0.593605	-0.0668228	-3.60615	-3.26209	-1.27976	-1.25816
YMR118C	scer	NA	NA	-0.967637	-0.749072	-1.00328	2.09839	-1.3047	-1.90952	-0.270221	-0.654411
YMR120C	scer	NA	NA	-1.32905	-1.12222	1.26643	1.28191	0.601756	0.0685025	0.032007	1.52629
YMR145C	scer	NA	NA	-0.243659	-0.40802	0.148632	-0.73392	1.28119	1.37323	0.992259	0.729256
YMR166C	scer	NA	NA	2.18586	2.16	1.33012	0.572791	0.591064	0.65302	1.36576	0.477458
YMR169C	scer	NA	NA	0.932665	1.01447	-0.125355	-1.13653	-2.82808	-2.00422	-0.666132	-0.534725
YMR174C	scer	NA	NA	-0.388434	-0.187291	-0.943812	0.39498	-2.93114	-2.58675	-0.788167	-1.11491
YMR175W	scer	NA	NA	-0.606758	-0.292424	-1.6437	0.499518	-2.10593	-0.71168	-0.73415	-1.57625
YMR180C	scer	NA	NA	-0.196143	-0.142099	0.112403	1.3882	-0.905595	-0.560468	-0.377244	0.00566393
YMR185W	scer	NA	NA	-0.94317	-1.21019	-0.34952	0.885845	0.912279	0.407217	-0.219198	-0.574934
YMR194C-B	scer	NA	NA	-0.326533	-0.20375	-1.08205	-1.55877	-2.63258	-2.36001	-0.513586	-0.944806
YMR205C	scer	NA	NA	-0.449387	-0.586673	0.284447	-1.29656	0.855051	0.614664	0.756113	1.52159
YMR206W	scer	NA	NA	-0.442981	-0.313149	-0.29375	-0.813869	-1.88695	-1.94336	0.399549	-0.00919332
YMR241W	scer	NA	NA	0.983349	0.914622	-0.421979	0.505244	1.55593	0.379147	-0.018469	-0.312799
YMR244W	scer	NA	NA	-1.79042	-2.1786	-1.30179	-1.03328	-1.29945	-1.32392	-0.125021	-0.334467
YMR265C	scer	NA	NA	-1.89105	-2.07267	0.241766	-1.54477	-0.688901	-0.355151	-0.0766116	-0.722229
YMR266W	scer	NA	NA	-0.974747	-1.33693	-0.143419	0.267024	0.155127	0.300903	0.41825	0.435213
YMR271C	scer	NA	NA	-0.560797	-0.486299	0.535103	0.473594	-1.79769	-1.65424	-0.296102	-0.635738
YMR272C	scer	NA	NA	0.708332	0.727683	0.308212	-0.704171	-1.17668	-0.364381	0.531998	0.765494
YMR280C	scer	NA	NA	0.662276	0.648618	-0.128336	0.565364	-2.11709	-1.89065	-0.937433	-1.24973
YMR286W	scer	NA	NA	1.08064	1.28963	1.07954	1.5041	-0.380198	0.205324	0.00544574	-0.0150874
YMR316W	scer	NA	NA	-1.47801	-1.52747	-0.141535	1.11419	0.523785	1.48057	-0.177721	0.0506864
YMR319C	scer	NA	NA	-1.77296	-1.84798	-0.810664	-0.831114	-2.11166	-1.72198	-0.439185	-0.462317
YNL006W	scer	NA	NA	0.879065	1.29885	0.104226	0.588156	-0.826057	-0.249513	-1.13813	-1.89155
YNL007C	scer	NA	NA	1.08685	1.29155	-0.522956	-0.972658	-0.875392	-0.0954987	-1.37184	-1.63139
YNL011C	scer	NA	NA	0.932046	0.777334	0.764972	0.817443	-0.705273	-0.479442	-0.446257	0.287452
YNL024C	scer	NA	NA	0.624889	0.868933	-0.292778	0.0338246	-0.00330426	0.569125	0.679375	1.92937
YNL058C	scer	NA	NA	0.441352	0.381608	0.37734	-0.750828	-0.307073	-0.248962	0.763428	1.71034
YNL065W	scer	NA	NA	2.03393	1.97242	1.72192	1.34433	0.721655	-0.38279	0.14134	-0.659583
YNL070W	scer	NA	NA	1.20063	1.46951	1.22215	1.51543	0.263068	0.282134	0.0867363	-0.405031
YNL077W	scer	NA	NA	1.67471	1.93012	-0.621144	-0.987647	-0.866693	-0.202288	-1.10718	-3.5869
YNL095C	scer	NA	NA	1.08931	0.888337	0.812135	0.0582864	1.96493	1.12675	0.338546	-0.447822
YNL111C	scer	NA	NA	0.672914	0.986661	0.191025	2.29278	1.88922	1.75781	0.985286	0.565939
YNL112W	scer	NA	NA	-1.11651	-0.649407	0.0866938	-0.21239	0.988692	1.31314	0.776669	0.340916
YNL117W	scer	NA	NA	-0.840454	-0.865163	0.862234	0.416554	-1.45732	-1.16171	0.275771	-0.528464
YNL124W	scer	NA	NA	-0.00198306	0.335677	0.139741	-0.263616	1.38159	1.00538	0.851961	-0.770011
YNL151C	scer	NA	NA	-0.584949	-0.476798	-0.932806	0.251974	1.45162	0.98564	0.118672	0.0852501
YNL160W	scer	NA	NA	-0.238014	-0.259429	0.146314	-0.617074	-3.02586	-1.91581	-0.964315	-0.29586
YNL163C	scer	NA	NA	-0.987184	-0.720366	-0.236546	0.36293	1.11089	0.615774	0.459585	0.740673
YNL175C	scer	NA	NA	0.153667	0.142772	-0.55053	0.966008	2.04475	1.54097	0.0642815	-0.0370029
YNL179C	scer	NA	NA	-1.66718	-1.5106	-0.00475987	0.342627	-0.849103	-0.16844	-0.122651	0.0426799
YNL185C	scer	NA	NA	2.33741	2.55698	0.737668	0.100713	0.485043	0.979049	1.45952	0.552203
YNL190W	scer	NA	NA	-0.924408	-0.519733	-0.348287	-0.872503	0.369005	0.447654	0.687001	0.73192
YNL200C	scer	NA	NA	0.0481862	0.0816549	0.140522	-0.0102528	-2.29099	-1.82944	-0.298989	-0.471558
YNL202W	scer	NA	NA	0.50497	0.186453	-0.0564489	-0.313459	-3.17188	-2.46043	-0.425044	-0.611347
YNL204C	scer	NA	NA	-1.3615	-1.60152	-0.547089	0.0275528	-0.0245667	-0.624092	0.621122	0.697659
YNL207W	scer	NA	NA	-1.07323	-0.867329	-0.215245	0.512023	1.35474	0.852401	0.486868	-0.514696
YNL242W	scer	NA	NA	0.948939	0.725739	0.350944	0.066439	-0.594584	-0.800372	-0.485662	-0.6997
YNL270C	scer	NA	NA	-1.20969	-1.21083	-2.02806	-0.801092	0.386834	0.3945	-0.245518	-0.999018
YNL274C	scer	NA	NA	0.473742	0.582578	0.655766	-0.0528468	-1.43797	-0.454443	0.00912399	-1.22441
YNL277W	scer	NA	NA	0.63933	1.05842	0.986922	0.151355	0.139524	0.485167	0.857189	-1.76714
YNL281W	scer	NA	NA	1.7872	1.79207	0.13371	1.1131	0.188159	0.616163	-0.0132624	-0.593784
YNL300W	scer	NA	NA	-1.51399	-0.892419	-1.81076	-1.25939	-0.170524	-0.268553	0.313093	-0.653412
YNR002C	scer	NA	NA	0.592207	0.850053	-0.178671	-1.07588	-1.60626	-1.51152	-0.185544	-0.403668
YNR012W	scer	NA	NA	0.0634895	-0.0528777	-0.395931	0.974779	1.55336	1.07095	0.283813	-0.0541705
YNR016C	scer	NA	NA	-0.331405	-0.251946	-1.14866	-0.733625	0.724293	0.552648	0.336685	0.627344
YNR019W	scer	NA	NA	-1.28978	-1.49166	-0.0819752	-0.248346	-0.00863942	0.430178	0.433712	0.433952
YNR033W	scer	NA	NA	1.49893	1.36052	0.694636	-0.653432	0.316029	0.123522	0.836094	-0.315147
YNR040W	scer	NA	NA	2.07796	2.24023	0.805405	0.800479	0.773743	0.840481	1.11776	0.132428
YNR041C	scer	NA	NA	1.38207	1.58531	-0.134659	-0.166889	-0.230707	-0.0272023	0.26598	-0.741112
YNR050C	scer	NA	NA	-1.25387	-1.32397	-0.919893	1.47738	1.40399	0.446274	-0.180467	-0.323254
YNR053C	scer	NA	NA	-0.597799	-0.143016	0.192079	0.656847	1.99318	1.17059	0.310832	-0.550373
YNR064C	scer	NA	NA	-1.23563	-1.57936	-0.918109	0.210055	-2.18397	-2.11743	-0.476532	-0.899662
YOL011W	scer	NA	NA	-0.93029	-0.979788	-1.14538	-1.45435	-0.329201	-0.0986261	0.404529	1.70281
YOL014W	scer	NA	NA	-0.459199	-0.476417	2.05778	1.84816	0.526966	1.19673	-0.519363	-0.418992
YOL021C	scer	NA	NA	-0.497681	-0.34635	0.0850783	-0.746614	0.911754	0.671525	0.784559	0.842953
YOL022C	scer	NA	NA	-0.865525	-0.755861	-0.0178591	0.760451	0.877616	0.319697	0.357748	-0.587839
YOL023W	scer	NA	NA	2.42811	2.18953	0.585867	0.479228	0.124619	0.473705	0.310468	0.2142
YOL032W	scer	NA	NA	0.623588	0.730061	0.147602	0.110056	-0.690511	-0.217047	-1.17947	-1.40319
YOL048C	scer	NA	NA	-0.454028	-0.447738	0.720257	0.275634	-1.65985	-0.986679	-0.451407	-0.0893804
YOL056W	scer	NA	NA	1.75834	1.5192	-0.18561	0.234149	0.441303	0.376831	-0.0223788	0.464586
YOL058W	scer	NA	NA	0.578653	0.377881	1.2188	1.65518	0.441286	0.274091	-0.788322	-1.57763
YOL059W	scer	NA	NA	-0.768714	-0.678224	0.39897	-1.42433	-0.188976	-0.286602	0.573012	0.944469
YOL083W	scer	NA	NA	-0.159309	-0.261982	0.031115	0.632794	-3.11952	-2.49284	-0.549116	-0.77713
YOL096C	scer	NA	NA	1.09327	0.988797	0.942097	0.827366	-0.791948	-0.361465	0.00371119	0.298172
YOL101C	scer	NA	NA	-0.344738	-0.0555363	-0.891084	-0.114226	-1.77809	-1.17278	-0.744759	1.02135
YOL104C	scer	NA	NA	0.753891	0.793277	0.278804	0.442047	1.85044	1.7378	1.54767	2.82977
YOL128C	scer	NA	NA	-0.908576	-0.318799	-0.290632	0.611292	1.86159	0.732533	-0.26786	-1.47778
YOL141W	scer	NA	NA	-0.516006	-0.360753	-0.0335253	0.0440544	1.926	0.755384	1.23552	0.126119
YOL152W	scer	NA	NA	1.08525	0.220531	-1.10243	0.13437	-2.24079	-1.35037	-0.363021	-1.56867
YOL154W	scer	NA	NA	-0.651039	-0.510235	-0.421225	0.151933	-1.12302	-1.00312	1.84949	1.1773
YOL159C	scer	NA	NA	-1.58635	-1.61702	0.146822	0.862602	-1.26466	-1.14831	-0.182665	-0.0499124
YOR010C	scer	NA	NA	-2.17886	-2.39421	-0.548806	-0.974351	-1.78569	-1.67959	-0.594429	-0.705772
YOR011W	scer	NA	NA	-0.939048	-0.978875	0.229925	1.39245	-1.26346	-0.946633	-0.0544587	-0.307832
YOR020C	scer	NA	NA	1.36025	1.5481	0.194929	0.357098	-0.362561	0.00809806	0.390179	-0.490916
YOR027W	scer	NA	NA	0.757463	0.864376	-0.182193	-1.1947	-0.67716	-0.19889	-0.864612	-0.792161
YOR040W	scer	NA	NA	-0.426718	-0.348939	0.0970331	0.0931255	-1.63122	-1.77803	-0.105677	-0.805428
YOR049C	scer	NA	NA	-0.232651	-0.410836	0.286032	-0.218238	-1.97358	-1.28228	0.389661	-1.07318
YOR081C	scer	NA	NA	-0.645498	-0.558008	-0.305956	-1.63568	-0.26352	-0.572803	0.404172	0.577423
YOR092W	scer	NA	NA	-0.512959	-0.765135	-0.951196	-2.34455	-0.854256	-0.802772	0.0439097	0.58989
YOR100C	scer	NA	NA	0.331739	0.31644	1.0108	0.439646	-2.12252	-1.52482	0.687392	-0.324372
YOR119C	scer	NA	NA	-0.773439	-0.681538	-0.967215	0.132054	0.95863	0.662859	0.125918	-0.243506
YOR137C	scer	NA	NA	0.472767	0.484485	0.0159035	0.465768	-1.41391	-0.772684	0.0289178	0.151151
YOR177C	scer	NA	NA	-2.14909	-2.40089	-0.833991	-0.0557411	-2.97838	-2.58969	-1.78419	-1.00365
YOR185C	scer	NA	NA	-0.138298	0.00137311	-0.242195	-1.28025	-2.26655	-1.42976	-0.161121	0.143032
YOR207C	scer	NA	NA	-0.543378	-0.672231	0.0356539	0.410947	1.26097	0.848373	0.575306	0.789977
YOR214C	scer	NA	NA	0.748945	0.492944	0.252746	0.463119	-1.40798	-0.766099	0.284085	0.355212
YOR228C	scer	NA	NA	0.395657	0.202002	0.229933	-0.456936	-1.90168	-1.34393	0.00836364	-0.299148
YOR230W	scer	NA	NA	-1.04874	-0.922372	-0.0241451	-1.65096	-1.6919	-0.838664	0.360865	0.00258086
YOR237W	scer	NA	NA	-0.989489	-0.588727	-1.05999	-0.97426	-2.65429	-2.05429	-1.00932	-1.44615
YOR243C	scer	NA	NA	-0.463642	-0.351656	-0.419855	0.689766	1.27704	0.971041	0.454497	0.814643
YOR255W	scer	NA	NA	0.490465	0.427185	-0.0331376	0.919797	-1.50303	-1.13986	-0.0705835	-0.161344
YOR271C	scer	NA	NA	-1.52647	-1.25243	-0.269453	-0.423036	0.70203	0.085778	-0.558663	-0.713884
YOR289W	scer	NA	NA	-0.320485	-0.232204	0.512556	-0.436655	-3.16004	-1.66156	-0.288447	-1.19092
YOR298C-A	scer	NA	NA	1.11671	1.25677	0.310144	0.417353	-0.0953768	0.481835	-0.810092	-1.50937
YOR306C	scer	NA	NA	-0.233777	-0.275207	-0.970835	-1.38795	0.602255	0.0146349	0.620381	-0.104257
YOR313C	scer	NA	NA	-0.995101	-0.448075	-1.09603	0.226546	1.59243	0.0294108	-0.747516	-0.906598
YOR317W	scer	NA	NA	0.56812	0.49236	0.613596	-0.666904	-1.22757	-0.814154	-0.991606	-1.58584
YOR334W	scer	NA	NA	2.22911	2.0058	0.019721	0.481275	-0.127609	-0.109119	0.39271	0.946387
YOR338W	scer	NA	NA	-1.1188	-0.848337	0.908196	0.578689	-0.287929	-0.360647	0.660847	-0.890821
YOR339C	scer	NA	NA	-1.26386	-0.273555	-0.651092	-0.140753	1.51497	0.558486	-0.0173796	0.021921
YOR340C	scer	NA	NA	-0.77291	-0.250787	-0.662797	0.343837	1.63706	1.06924	0.625591	0.242718
YOR347C	scer	NA	NA	0.592088	0.292547	0.304495	-1.8346	-2.47256	-1.37783	-0.698995	-0.451546
YOR354C	scer	NA	NA	2.48073	2.38978	0.875492	1.43013	0.812229	1.19815	0.975855	0.872216
YOR356W	scer	NA	NA	1.70463	1.79346	0.123396	-0.191834	0.528725	0.245228	0.478331	0.148613
YKL152C	suva	NA	NA	-0.201745	-0.2742	1.9299	0.424807	0.365306	0.353681	0.922004	1.26761
YKL163W	suva	NA	NA	1.74572	1.68567	1.27241	2.55902	1.0566	1.41946	0.0221121	0.273799
YKL178C	suva	NA	NA	-5.39253	-5.70327	-3.27718	-3.01802	-5.50187	-5.32531	-2.24197	-2.14656
YKL179C	suva	NA	NA	-0.550778	-0.553098	-1.4142	-1.00341	0.256998	0.255344	0.0358484	0.52607
YKL182W	suva	NA	NA	0.593326	0.722611	-0.881533	-0.751005	-0.243481	-0.477212	0.291302	0.842129
YKL183W	suva	NA	NA	-0.46487	-0.304899	1.24908	1.45866	0.28523	0.0345681	0.327177	-0.497389
YKL191W	suva	NA	NA	-0.730346	-0.510623	0.215115	1.39419	0.386688	-0.28459	0.440017	-0.83363
YKL198C	suva	NA	NA	0.307602	-0.012244	1.02875	0.897815	0.319963	0.0873224	-0.139585	-1.65633
YKL205W	suva	NA	NA	-0.294029	-0.071492	-1.58275	-0.677912	0.423767	0.00751176	-0.208459	0.593069
YKL210W	suva	NA	NA	-0.0664113	-0.190677	-0.802451	-1.5128	-0.178934	0.0450002	0.26916	0.71797
YKL217W	suva	NA	NA	-0.338755	-0.523607	0.158786	-1.7962	1.02915	1.28502	-0.0930404	-1.01675
YKR008W	suva	NA	NA	-0.222215	-0.349669	-0.822666	0.0922981	0.101541	-0.034379	0.275063	1.52899
YKR039W	suva	NA	NA	0.617083	0.397261	1.82549	1.08417	-1.31518	-0.37537	-0.00511853	-0.575252
YKR041W	suva	NA	NA	-0.190976	0.0064426	0.702407	1.04931	-0.0878184	-0.15783	-0.512756	-1.49967
YKR069W	suva	NA	NA	-0.347031	-0.322056	-0.891267	-1.2226	-0.419425	-0.496291	-0.413069	-2.82545
YKR080W	suva	NA	NA	-0.537103	-0.545952	1.409	1.27286	-0.243691	-0.420183	-1.53515	-0.0568603
YKR093W	suva	NA	NA	-1.0674	-1.12393	-0.0267914	-1.66168	-0.650238	-0.562934	-2.64295	-3.71773
YKR097W	suva	NA	NA	1.60399	1.37336	1.35567	2.06525	0.173079	0.726848	-0.724241	-0.771087
YLL062C	suva	NA	NA	-0.21693	-0.250344	-0.849256	-0.999548	-0.367003	-0.302676	-0.0618541	-2.37826
YLR028C	suva	NA	NA	-1.075	-1.18118	0.282753	-0.766766	-0.124765	-0.350879	-1.08225	0.615767
YLR031W	suva	NA	NA	-0.000406711	-0.115964	-1.34454	-1.21924	-1.5808	-1.57979	0.370183	-0.0621762
YLR081W	suva	NA	NA	0.315917	0.289063	-2.23741	-2.37094	-0.830387	-0.701395	0.0592107	-0.490008
YLR104W	suva	NA	NA	-0.885874	-0.880721	0.545799	1.55641	0.0251052	0.0346401	-0.487176	-0.270216
YLR129W	suva	NA	NA	-0.566707	-0.516188	-2.35883	-1.29598	0.365953	-0.285256	-0.274576	0.0292191
YLR137W	suva	NA	NA	0.310355	0.474218	1.36591	2.13311	0.82025	1.00592	0.666838	-0.753525
YLR142W	suva	NA	NA	0.394759	0.307471	2.13464	0.598762	-0.302954	0.21412	-0.957151	-2.37772
YLR146W-A	suva	NA	NA	-0.097	0.420353	0.959745	1.60712	-0.018989	-0.089857	-0.436818	-0.874567
YLR177W	suva	NA	NA	0.751497	0.683448	1.21607	-0.694059	-0.784635	-0.436756	0.0785813	-0.439649
YLR214W	suva	NA	NA	-0.213195	-0.686381	-2.67464	-1.70864	0.199981	0.8841	0.292051	-1.09366
YLR249W	suva	NA	NA	0.829821	1.17366	0.390697	2.08417	-0.00201467	0.732241	0.277006	-0.282676
YLR258W	suva	NA	NA	0.347857	0.214882	1.62706	-0.788331	-0.731742	-0.348347	-0.65074	-1.69286
YLR304C	suva	NA	NA	-1.57943	-1.65818	-2.05997	-0.149187	1.81729	1.05845	0.334576	-0.3232
YLR411W	suva	NA	NA	0.469922	-0.0743983	-1.60369	-0.185547	-1.62441	-0.356482	-1.26598	-2.57921
YLR413W	suva	NA	NA	0.683027	0.566712	-0.560501	-0.456782	-0.274684	-0.952484	0.0217771	1.39799
YLR426W	suva	NA	NA	-0.494182	-0.788368	1.08723	1.2313	-0.147464	0.103183	0.247941	-0.58833
YML006C	suva	NA	NA	-0.0283424	-0.22316	-1.15991	-0.464382	-0.272326	-0.0642117	0.313983	1.32549
YML035C	suva	NA	NA	0.32481	0.330445	0.524752	-0.722261	0.0922422	-0.169546	-0.648129	-1.79031
YML047C	suva	NA	NA	-4.7342	-4.90739	-3.47432	-2.98816	-4.84995	-4.68071	-1.95744	-1.84893
YML066C	suva	NA	NA	-0.765737	-0.676409	0.0648487	1.36162	-0.188071	-0.114721	-0.781456	-1.20772
YML072C	suva	NA	NA	0.352505	0.32256	-0.627429	-1.72205	-0.301229	-0.0924186	-0.062833	0.444192
YML082W	suva	NA	NA	0.1228	0.0861263	0.0152578	-1.125	1.62112	0.800361	0.367217	0.482086
YML087C	suva	NA	NA	0.116412	0.109822	-0.491956	1.17134	-1.35424	-0.881706	-1.03147	-0.764348
YML101C	suva	NA	NA	-0.569336	-0.719369	0.928347	1.27584	-0.256236	0.0126221	0.203703	-1.06497
YML102W	suva	NA	NA	-0.401	-0.524129	0.930745	1.67661	0.328427	-0.257067	0.667047	-0.666286
YML108W	suva	NA	NA	0.19738	0.496991	0.624531	1.38805	0.536202	0.276754	0.0977837	-1.58986
YML113W	suva	NA	NA	-0.394792	0.190122	-1.2707	-0.527151	0.682417	-0.00474129	-0.147992	-1.58512
YML128C	suva	NA	NA	1.56715	1.58777	1.86526	0.0144966	-0.866996	-0.375352	-0.479013	-0.851028
YMR016C	suva	NA	NA	-0.825783	-0.730528	-0.872612	-0.877915	0.423763	0.103346	-0.451896	-2.03483
YMR055C	suva	NA	NA	0.374962	0.606946	1.09743	1.20098	0.533911	0.360969	0.273529	-1.03679
YMR076C	suva	NA	NA	0.810842	0.93492	-1.36193	-0.34918	0.211816	0.151689	0.412628	1.07233
YMR101C	suva	NA	NA	0.462562	0.604094	-0.0145378	2.04856	0.107732	0.265058	0.0318829	-0.152744
YMR113W	suva	NA	NA	0.196655	0.0252032	1.90205	1.7458	-0.478375	0.05805	0.317943	0.319642
YMR118C	suva	NA	NA	2.13516	2.54004	1.58227	4.70784	0.22411	0.157497	0.255498	-0.305492
YMR125W	suva	NA	NA	0.733169	0.243516	0.938009	2.45201	0.0800191	0.664302	0.364591	0.271568
YPR151C	scer	NA	NA	0.0985393	0.324206	0.652606	1.06254	-0.610419	0.426848	1.85064	0.814695
YHR176W	scer	NA	NA	0.5414	0.710941	0.255666	-0.0948617	-1.05587	-0.541672	0.254358	-1.17838
YHR177W	scer	NA	NA	0.0333085	0.46591	0.438676	-0.63266	1.22756	1.1662	1.55439	0.882049
YHR179W	scer	NA	NA	-1.33338	-1.11087	-0.439915	0.0513117	-1.18823	-1.34998	0.391528	0.59409
YHR183W	scer	NA	NA	-1.40778	-1.33434	0.222381	-0.684697	1.37561	1.42435	0.612147	0.464368
YHR204W	scer	NA	NA	0.436923	0.521112	-0.264385	-0.766143	1.54463	0.986833	0.806136	0.100536
YHR211W	scer	NA	NA	-0.543359	-0.583041	-1.80625	-1.81743	-0.856421	-0.895353	0.840154	1.10683
YHR215W	scer	NA	NA	-1.58603	-1.17469	-1.05969	-1.21029	-5.11291	-3.3646	-0.375157	-2.20534
YIL009C-A	scer	NA	NA	-0.599127	-0.588457	0.14928	0.525789	-1.85726	-0.80117	-0.698919	-1.24212
YIL011W	scer	NA	NA	-1.67434	-1.23402	-0.181958	-0.0800062	-0.419198	0.254882	0.623255	0.742527
YIL014C-A	scer	NA	NA	-2.37567	-2.63431	-1.72459	-0.671339	-4.83995	-3.94658	-0.740452	-1.55767
YIL020C	scer	NA	NA	0.189299	0.39108	0.0860627	1.0354	1.64366	0.827215	-0.149876	-0.387578
YIL045W	scer	NA	NA	-2.53667	-2.80323	-0.471605	-1.18993	-2.30384	-2.15012	-0.905369	-0.277217
YIL047C	scer	NA	NA	-0.466946	-0.430591	-1.25994	-0.771367	0.756922	0.395221	0.485433	0.746741
YIL053W	scer	NA	NA	-2.09208	-2.19692	-0.0402518	-1.08826	-0.0983718	-0.322798	-0.0395402	0.906427
YIL069C	scer	NA	NA	-0.0364961	0.0734553	0.233559	1.46463	1.43685	1.07976	-0.254148	-0.089224
YIL070C	scer	NA	NA	2.97244	2.97312	1.6873	0.718911	1.04165	1.61605	2.02773	1.1051
YIL077C	scer	NA	NA	0.709905	0.817623	0.360255	-1.0295	-1.06791	-0.588184	0.373833	0.364257
YIL094C	scer	NA	NA	-1.09394	-1.28042	-0.980591	0.675804	1.41586	0.471429	0.184183	0.151976
YIL101C	scer	NA	NA	-0.524753	-0.577827	-0.335446	-1.22921	-2.99208	-2.90775	-0.0567902	-1.95697
YIL111W	scer	NA	NA	0.883263	1.12792	0.280601	0.149619	-2.75822	-2.0405	-1.31837	-0.452969
YIL117C	scer	NA	NA	-0.370822	-0.163611	0.345474	0.701633	-0.764667	-1.3002	-1.25726	-1.53018
YBL052C	suva	NA	NA	0.0112132	-0.191165	-2.15079	-1.18329	0.0730084	-0.0339798	0.0936957	-0.0933412
YBL054W	suva	NA	NA	-0.0818741	0.319957	-0.896403	-0.28469	0.390852	-0.771943	-0.229197	-2.57924
YBL063W	suva	NA	NA	0.814036	0.881051	-1.35813	-1.44066	0.344464	0.129193	0.753177	1.0143
YBL082C	suva	NA	NA	-0.877701	-0.949029	0.984329	1.52507	0.218852	-0.130549	0.206265	-0.783466
YBL085W	suva	NA	NA	0.258672	0.18393	-1.41487	-1.34495	-0.337486	0.0794241	0.0791882	0.183284
YBL093C	suva	NA	NA	-0.549881	-0.213728	0.700312	0.0956294	0.114824	-0.185969	-0.8529	-1.67963
YBL095W	suva	NA	NA	-0.406203	-0.437703	1.84274	1.26935	-0.492815	-0.366418	-0.0131603	-0.126642
YBR021W	suva	NA	NA	0.108381	-0.243859	0.535984	1.46104	0.61915	0.323022	-0.977388	-0.320149
YBR040W	suva	NA	NA	-4.00493	-4.26501	-4.52753	-3.24822	-5.3031	-4.92373	-1.96507	-2.03577
YBR054W	suva	NA	NA	-0.393479	-0.837949	-0.516032	1.14832	-3.36903	-3.39331	-0.399788	0.893185
YBR072W	suva	NA	NA	-0.618433	-0.421063	0.378038	2.62456	-1.31237	-1.31169	-1.48112	-1.31433
YBR093C	suva	NA	NA	0.600793	0.282536	1.57433	1.82702	1.53223	4.01995	2.03195	0.965734
YBR096W	suva	NA	NA	-0.433355	-0.595795	1.74492	1.72257	0.376159	0.388479	0.229267	1.06403
YBR101C	suva	NA	NA	-0.666024	-0.416838	0.443175	0.7137	-0.893108	-0.262241	-0.257022	-1.42224
YBR105C	suva	NA	NA	-0.521705	-0.378797	1.65184	0.389797	-0.550272	-0.576603	-0.742511	-2.31493
YNL279W	suva	NA	NA	-2.19561	-2.05814	-1.56308	-1.37009	-3.88095	-3.80754	-1.83327	-2.21506
YNL281W	suva	NA	NA	-0.963017	-0.852767	0.12778	1.27697	-0.227243	-0.0324594	-0.213076	-0.641757
YNL295W	suva	NA	NA	0.53572	0.515391	-1.10086	-1.39467	-0.179457	0.0469497	-0.139803	-0.203835
YNL299W	suva	NA	NA	0.0742741	0.0924856	-1.04819	-0.51823	0.56965	-0.180867	-0.396339	-1.96739
YNL328C	suva	NA	NA	0.838539	0.615824	1.32355	2.16682	0.35769	0.607792	-0.198548	-0.184693
YNR001C	suva	NA	NA	-0.134256	-0.0664572	1.46353	0.346549	-0.417241	0.273665	0.185955	-1.21027
YNR002C	suva	NA	NA	-0.790113	-0.943852	1.19766	0.28065	-0.69084	-0.40323	0.0744571	-0.238664
YNR010W	suva	NA	NA	0.103142	0.207341	1.2803	0.1591	-0.210234	-0.0634712	0.255772	-1.17941
YNR027W	suva	NA	NA	-0.218085	-0.635624	1.01233	0.979573	0.145957	0.00600971	-0.0987203	-0.9627
YNR034W-A	suva	NA	NA	-0.117194	-0.0568232	1.40184	0.239237	-1.60981	-1.27575	-0.254377	-2.09976
YNR044W	suva	NA	NA	-4.43068	-4.23392	-4.06016	-4.6873	-3.69015	-3.45165	-2.01088	-2.07332
YNR045W	suva	NA	NA	0.277675	0.444418	0.85467	-0.473037	-0.433617	-0.18835	-0.74856	-1.3219
YNR050C	suva	NA	NA	-0.660677	-0.61762	-1.23778	1.43565	1.94228	0.930805	0.221271	0.0600501
YNR073C	suva	NA	NA	-0.0113765	0.0759624	-0.654087	-2.17185	-0.558996	-0.314108	0.381963	0.490015
YOL002C	suva	NA	NA	0.0645964	-0.220712	0.743596	1.11647	-0.86639	-0.692638	-0.459432	0.173278
YOL005C	suva	NA	NA	-0.149361	0.278859	1.04017	1.34009	0.425304	0.33798	-0.0797188	-0.963755
YOL006C	suva	NA	NA	0.107663	0.254196	-1.50716	-1.59883	0.108012	-0.101846	-0.103436	0.0587931
YOL011W	suva	NA	NA	0.32925	0.315686	0.822173	0.284586	-1.04814	-1.12937	0.077692	1.30119
YOL012C	suva	NA	NA	0.0527885	-0.138113	1.25934	1.80741	0.23176	0.353327	1.0069	1.18092
YOL014W	suva	NA	NA	-0.0783293	-0.270443	1.24654	1.94878	0.324667	0.43525	0.752291	1.15155
YOL017W	suva	NA	NA	0.446373	0.686275	-1.55576	-0.752292	0.367513	-0.0559064	0.355553	-0.142884
YOL023W	suva	NA	NA	0.731545	0.594489	-1.51337	-0.898532	-0.800058	-0.292836	-0.776791	-0.648817
YOL059W	suva	NA	NA	-0.643396	-0.636098	2.18677	0.533682	0.867108	0.567829	0.520955	1.43349
YOL084W	suva	NA	NA	0.294536	0.22448	0.775493	-0.416355	-0.510945	-0.171914	-0.393311	-1.53336
YOL086C	suva	NA	NA	-0.0678073	-0.276769	2.66855	1.65752	0.692353	0.505747	0.921745	0.895388
YOL087C	suva	NA	NA	0.0285745	0.136866	-0.299172	-1.48883	-0.0288202	0.0015195	0.0783432	0.991415
YOL090W	suva	NA	NA	0.447051	0.531837	-2.39521	-1.12491	0.277432	-0.135987	-0.0665615	-0.223196
YOL101C	suva	NA	NA	0.141185	0.314409	-0.000870445	0.97402	-3.49449	-3.24243	-1.70881	0.135459
YOL119C	suva	NA	NA	-0.536548	-0.561817	0.769729	0.754419	-0.654556	-0.781082	-1.40451	-1.17749
YOL123W	suva	NA	NA	0.315411	0.311655	-1.17642	-1.03755	-0.464526	0.218751	0.241674	0.56422
YOL131W	suva	NA	NA	0.132909	0.025479	-0.402324	2.79298	-0.0576873	-0.0803751	0.074194	0.101881
YOL132W	suva	NA	NA	0.188886	0.168987	0.294388	3.01714	0.0167768	0.0728393	0.515013	0.0270214
YOL140W	suva	NA	NA	-0.0229597	-0.00473144	0.0802987	1.51367	0.133773	-0.177858	-0.435701	-1.05222
YOL152W	suva	NA	NA	-1.00548	-1.85718	-2.11817	-1.46966	-0.687231	-0.196024	-0.279681	-1.35917
YOL154W	suva	NA	NA	-0.312755	-0.50209	-1.69731	-1.50515	-1.13888	-0.831798	-2.58256	-2.74273
YOL157C	suva	NA	NA	-1.66676	-1.78465	1.06777	-1.63562	-0.530763	-0.539532	-0.601371	-1.1956
YOR010C	suva	NA	NA	0.66373	0.792759	0.471463	2.16262	0.495137	0.778798	-0.680079	-0.0760007
YOR014W	suva	NA	NA	-0.0851519	-0.202554	-0.759963	-1.66914	0.0415582	0.00774368	-0.00409107	1.00818
YOR028C	suva	NA	NA	0.577906	0.56954	-0.309395	-0.945127	-0.908202	-0.786586	-2.71029	-3.60229
YOR032C	suva	NA	NA	-0.937087	-0.998309	-2.1831	-2.33436	-0.180861	0.0391528	-0.0295398	-0.10235
YOR033C	suva	NA	NA	0.506292	0.517024	-1.18868	-1.55829	0.0277322	-0.0854954	-0.365289	-0.266297
YOR058C	suva	NA	NA	-0.182413	-0.000893921	-1.23575	-1.82896	0.0137956	0.0564101	0.610584	1.24037
YOR062C	suva	NA	NA	0.227849	0.0570382	1.31675	0.57306	-0.23459	0.464649	-0.0153322	-1.96047
YOR095C	suva	NA	NA	-0.234089	-0.0984632	0.09684	1.9539	0.644427	-0.0614175	0.275901	-0.133616
YOR100C	suva	NA	NA	-0.246759	-0.494341	2.19584	0.612221	0.381056	0.751459	-0.426232	-1.24808
YOR119C	suva	NA	NA	0.140752	0.22413	-1.70066	0.494121	0.527123	0.0154003	-0.0570115	0.426678
YOR144C	suva	NA	NA	-0.131461	0.126971	-1.61618	-0.958421	0.210471	-0.0812173	0.265608	0.226384
YOR178C	suva	NA	NA	0.419528	0.410276	-0.2863	-1.44706	-0.84073	-0.34504	-1.03442	-1.74312
YOR180C	suva	NA	NA	-0.614331	-1.16843	0.0779994	1.25659	0.0437876	0.188941	-0.336537	0.105186
YOR198C	suva	NA	NA	-0.148095	-0.154604	-0.731297	-1.5397	0.271836	0.228043	0.17389	0.590652
YOR273C	suva	NA	NA	-0.46798	-1.09836	0.475294	-0.297599	-0.28529	1.2833	-0.260557	-1.36425
YOR308C	suva	NA	NA	-0.0234701	-0.221564	-1.89683	-1.09335	0.118525	-0.227407	-0.371221	0.13083
YOR316C	suva	NA	NA	0.276116	0.218884	1.51176	1.3064	1.01805	0.970333	0.854058	-0.594411
YOR326W	suva	NA	NA	-0.686544	-0.461279	-1.29574	-1.24495	0.180762	-0.244394	0.0184976	0.780932
YOR329C	suva	NA	NA	0.394142	0.373097	-0.84401	-1.5204	0.240481	0.336994	0.0544695	0.835525
YOR344C	suva	NA	NA	-0.550169	-0.59843	0.680136	0.106821	-0.896078	-0.491111	-0.378853	1.33277
YOR375C	suva	NA	NA	0.443919	0.294533	1.35198	3.20222	-0.621205	0.0204801	0.87322	0.455323
YOR378W	suva	NA	NA	-0.592802	-0.973618	-0.232941	0.897997	0.939655	0.253079	1.61704	1.03855
YOR384W	suva	NA	NA	-1.34428	-1.25124	-0.813997	-1.2717	0.888424	0.373308	-1.95073	-2.44473
YOR385W	suva	NA	NA	0.0685558	0.283048	1.52625	2.24313	0.994591	1.60306	1.68809	1.1866
YPL004C	suva	NA	NA	0.550747	0.49689	1.23154	-0.154699	-0.949132	-0.179205	-0.459515	-0.99401
YDL234C	suva	NA	NA	0.051027	-0.0402172	0.0980549	-0.867356	0.646462	1.13775	1.30705	-0.154515
YDL239C	suva	NA	NA	0.0381861	-0.0656483	-0.923701	-1.53244	-0.81516	-0.414848	-0.127136	0.940854
YDL240W	suva	NA	NA	-0.50729	-0.362033	-1.53711	-1.11922	-0.605141	-0.516474	0.302606	0.66088
YDL245C	suva	NA	NA	-0.468094	-0.801067	0.322568	-2.28016	-1.02786	-0.839625	-0.525439	-0.636666
YDR249C	suva	NA	NA	-0.697559	-0.690798	0.129406	1.05596	-0.440911	-0.141815	0.470633	1.11341
YDR259C	suva	NA	NA	-0.056967	0.0196133	-1.17108	-1.65365	-0.920206	-0.265734	-0.954413	-1.78243
YDR263C	suva	NA	NA	0.625805	0.587161	-1.34151	-0.275013	-0.760979	-0.417375	0.18266	0.869767
YDR277C	suva	NA	NA	-0.544309	-0.438057	-0.501155	-1.05973	-0.333851	0.139331	-0.320086	-2.52244
YDR281C	suva	NA	NA	2.58303	2.59578	2.38681	2.79711	1.50107	2.88064	1.52698	-0.0153749
YDR293C	suva	NA	NA	0.0295813	0.0657036	-0.748418	-1.9134	0.234163	0.137567	0.542637	0.170218
YDR309C	suva	NA	NA	-2.40519	-2.11499	-1.22627	-2.25522	-0.535903	-1.08075	-0.125409	-1.02466
YDR324C	suva	NA	NA	-0.3521	-0.0323163	-2.19541	-0.802989	0.353073	-0.127038	-0.107916	0.100485
YDR342C	suva	NA	NA	-0.539795	-0.616034	0.582177	-1.38025	-0.437581	-0.738626	-1.36304	-2.33205
YDR358W	suva	NA	NA	0.502213	0.438869	-0.246627	-1.03983	-0.426531	0.135371	-0.0470012	1.35886
YDR365C	suva	NA	NA	-0.0722674	0.0930219	-2.04939	0.0174835	0.40027	-0.0551876	-0.25721	0.32324
YDR374C	suva	NA	NA	-0.0502122	0.250254	0.423013	1.78012	-0.463367	-0.365683	-0.739558	0.439216
YDR374W-A	suva	NA	NA	0.362636	0.530853	0.681896	1.93663	-0.038395	0.0721152	0.310817	-0.59007
YDR380W	suva	NA	NA	-0.520276	-0.473095	0.00404818	-1.55422	-3.45678	-3.12922	-2.97671	-2.48316
YDR384C	suva	NA	NA	-0.312278	-0.225865	1.68643	1.39739	0.663467	-0.0289763	0.349461	-0.871532
YDR386W	suva	NA	NA	0.532094	0.651366	-1.16569	-1.42252	0.0138019	-0.326732	-0.412889	-0.0633956
YDR399W	suva	NA	NA	-0.654286	-0.724291	0.519335	1.8706	0.0149363	-0.661041	-0.24951	0.1693
YDR411C	suva	NA	NA	-0.578546	-0.504945	1.29669	1.39203	-0.153051	0.0318893	0.458643	-0.295226
YDR421W	suva	NA	NA	-0.550292	-0.648662	-0.339546	-2.04605	1.26468	1.54444	1.30085	0.77363
YDR430C	suva	NA	NA	0.414106	0.267529	-1.14533	-1.6028	-0.61123	-0.252448	-0.7688	-1.21666
YDR440W	suva	NA	NA	0.428288	0.417024	-1.55441	-0.465692	0.0644022	-0.106173	0.172453	0.802112
YDR453C	suva	NA	NA	-0.844973	-0.679416	0.838018	0.759609	0.895104	0.84045	0.70551	-0.0985582
YDR461W	suva	NA	NA	-2.22374	-2.1543	-1.39524	-0.316939	-1.66578	-1.19997	-0.440846	-1.10921
YDR476C	suva	NA	NA	-0.0447134	-0.194001	1.16863	1.92805	0.648271	0.380992	0.657012	-1.06794
YDR488C	suva	NA	NA	0.143199	-0.263783	1.04858	0.252551	-0.69013	-0.346413	-0.264085	-1.48701
YDR505C	suva	NA	NA	0.00638282	-0.148072	-0.761048	-2.03119	-0.404335	-0.110392	-0.227935	-0.120729
YDR511W	suva	NA	NA	0.421607	0.617758	1.25678	0.901645	0.152469	0.0709756	-0.404231	-0.921
YDR519W	suva	NA	NA	-0.108304	-0.331507	1.44542	2.0226	0.170536	0.726023	0.550861	0.0901263
YDR533C	suva	NA	NA	0.756539	0.554444	1.51521	2.94813	0.515292	0.570427	0.0298725	0.48439
YEL011W	suva	NA	NA	0.701647	0.511412	1.48435	-0.238672	-0.637364	-0.465804	-0.278101	-1.79355
YEL017C-A	suva	NA	NA	-0.168873	-0.341044	0.321647	2.05971	-0.349877	-0.442414	0.0251982	0.899958
YEL023C	suva	NA	NA	0.81677	0.778836	-1.28714	-0.053915	-0.548265	0.100949	-0.197351	0.15817
YEL025C	suva	NA	NA	0.001058	0.125887	-2.20003	-1.22133	0.222676	-0.147971	0.0235144	0.482803
YEL055C	suva	NA	NA	-0.69218	-0.353381	-1.9747	-0.80571	0.428784	-0.0103781	-0.106069	0.52488
YEL057C	suva	NA	NA	0.378846	0.325003	1.3594	1.883	0.495668	0.621682	0.125444	-0.280252
YEL065W	suva	NA	NA	0.432664	0.12647	0.640174	0.0811981	1.76915	1.73531	0.0941419	-1.65427
YEL066W	suva	NA	NA	-0.429878	-0.54277	-0.449973	1.14521	-1.32372	-0.499811	-0.0112208	-0.416179
YEL069C	suva	NA	NA	-0.944517	-1.35238	0.797162	-1.81736	-0.111168	-0.227656	-0.564085	-2.08078
YER016W	suva	NA	NA	-0.277633	-0.243669	-2.00999	-1.42514	0.340574	0.0438713	0.141828	-0.002134
YER019W	suva	NA	NA	-0.71358	-0.710786	0.967412	1.71057	-0.213842	-0.337658	1.02102	-0.211556
YER020W	suva	NA	NA	0.275138	0.180628	1.72605	0.302146	-0.0514019	0.148087	0.28789	-1.32094
YER028C	suva	NA	NA	-0.0607979	0.0606525	1.69237	2.72453	0.935553	0.898247	1.38817	-1.04127
YER035W	suva	NA	NA	0.260748	0.67712	1.5066	1.51809	-0.733993	-0.168171	0.272151	-0.649884
YER037W	suva	NA	NA	0.271855	0.197616	1.42918	1.74615	-0.706042	-0.00859695	0.414059	1.37972
YER045C	suva	NA	NA	-0.441503	-0.387681	-0.148572	-0.876744	-2.57989	-1.64242	-2.14455	-2.45539
YER053C-A	suva	NA	NA	0.148778	0.130188	-1.66362	-0.2381	-1.29929	-1.00506	-2.7051	-2.69881
YER055C	suva	NA	NA	-1.07194	-1.18713	-0.756973	-0.267324	0.632952	0.63368	0.0416059	0.556279
YER062C	suva	NA	NA	-0.0520141	-0.0556807	2.15347	0.401846	-1.34958	-0.455861	-0.606824	-0.240719
YER067W	suva	NA	NA	-0.133171	-0.235582	1.33417	0.505645	-0.760591	-1.16225	-0.455172	-1.27016
YER088C	suva	NA	NA	0.203831	0.189033	0.108422	-0.644821	-0.801676	-1.17486	-0.765766	-2.19219
YER096W	suva	NA	NA	2.52206	2.5431	1.82366	1.96057	1.69204	1.71266	0.552929	0.097734
YER098W	suva	NA	NA	0.450436	0.26164	-1.24569	-1.72574	-0.587618	-0.12146	-0.275029	0.468086
YER123W	suva	NA	NA	0.546114	0.455754	-1.57099	-1.20327	-0.00498072	0.104483	-0.302192	0.483155
YER145C	suva	NA	NA	0.344946	0.28743	1.82717	2.06619	1.01535	0.685341	0.458725	-1.08389
YER150W	suva	NA	NA	-0.122537	0.169006	2.2771	1.31593	-0.864321	-0.112656	0.393181	-1.29458
YER155C	suva	NA	NA	-0.720195	-0.640378	-1.2736	-1.25709	0.277148	-0.0662646	0.0628595	1.12023
YER158C	suva	NA	NA	-0.000388681	0.0912656	0.0841047	-0.430692	-1.50257	-0.999723	-1.35594	-1.70883
YER163C	suva	NA	NA	-0.549059	-0.536584	0.623097	1.21649	-0.116014	-0.0899219	0.283251	-0.813529
YER169W	suva	NA	NA	0.891925	1.00129	1.11288	0.285851	0.38546	0.0253564	-0.319288	-1.00671
YER175C	suva	NA	NA	0.44148	0.416855	1.9177	0.743478	1.16369	0.930243	-0.000333345	-0.321914
YFL004W	suva	NA	NA	-0.375635	-0.360364	0.00609244	-0.168547	1.21472	1.57098	1.47104	1.25873
YFL008W	suva	NA	NA	0.362851	0.543538	-1.8798	-1.58439	0.12424	-0.0223636	0.0370407	0.316144
YFL011W	suva	NA	NA	-0.606141	-0.805007	0.129506	-1.41197	-1.22356	-0.987682	-2.10544	-2.7246
YFL014W	suva	NA	NA	0.223718	0.346338	0.151677	0.0674082	-1.46287	-1.30479	-3.57097	-3.38155
YFL015C	suva	NA	NA	-0.00870065	-0.383458	-0.512603	-1.65889	-0.413647	-0.410968	-1.9646	-1.66104
YFL024C	suva	NA	NA	-0.34895	-0.675329	-1.36965	-2.08177	0.362911	-0.00695455	-0.802905	0.00264543
YFL026W	suva	NA	NA	-2.53649	-2.55044	-1.63183	-2.34303	-1.77611	-1.55272	-0.636001	-0.139267
YFL031W	suva	NA	NA	-0.723287	-0.459821	1.48393	1.87446	-0.120663	0.0678804	-0.0146536	-1.226
YFL053W	suva	NA	NA	2.61433	2.59658	2.82419	1.40037	-0.416053	0.261926	0.38577	-0.849654
YFL054C	suva	NA	NA	1.40724	1.24162	2.02346	0.245184	-0.553337	-0.462532	0.0644171	-1.05903
YFR022W	suva	NA	NA	0.255208	-0.0966605	0.907856	0.189273	-0.420102	0.0809678	1.07235	1.60093
YFR027W	suva	NA	NA	1.05348	1.26155	-1.07776	0.177627	0.238161	0.124309	0.553493	0.322518
YFR031C	suva	NA	NA	0.0263796	0.195263	-1.45357	-0.814908	0.186488	-0.310503	-0.280873	0.845514
YFR054C	suva	NA	NA	-0.360519	-0.225181	1.05131	0.439728	0.742605	0.785334	0.698023	-1.30404
YFR055W	suva	NA	NA	-1.07423	-1.27178	-1.79687	-1.82835	-0.0102521	0.0203343	0.073526	-0.256145
YGL032C	suva	NA	NA	-3.40882	-3.4911	-1.54767	-1.39764	-2.53606	-2.119	-1.89557	-1.7738
YGL056C	suva	NA	NA	-0.297988	-0.0857854	0.210338	-0.308684	-0.0399128	-0.263112	-0.729417	-2.43173
YGL089C	suva	NA	NA	-5.53698	-5.39907	-1.94244	-1.77966	-5.02643	-5.26027	-1.05546	-1.05893
YGL094C	suva	NA	NA	0.335552	0.160364	-1.46597	-0.693677	-0.0537453	-0.243661	0.185346	1.14506
YGL150C	suva	NA	NA	-0.515301	-0.578708	-1.27894	-1.25277	0.273895	-0.495245	-0.438713	0.708039
YGL173C	suva	NA	NA	0.001377	0.00909916	-0.644776	-1.78112	-0.0177175	0.0114229	0.158539	0.934188
YGL183C	suva	NA	NA	-0.247716	-0.677613	0.428591	1.18914	1.26606	1.79688	2.75331	0.692675
YGL206C	suva	NA	NA	-0.325332	-0.308915	-1.54238	-1.88393	0.0140731	-0.0122512	0.0987401	1.30723
YGL234W	suva	NA	NA	-0.708725	-0.522966	1.29011	0.861768	0.104228	-0.416496	-0.226268	0.0284224
YGL250W	suva	NA	NA	0.561993	0.295301	1.95854	1.7701	-0.370644	0.260372	0.328891	0.411412
YGL253W	suva	NA	NA	0.398608	0.299843	1.14001	-1.45037	-0.597511	-0.268871	-0.949067	-2.22394
YGR229C	suva	NA	NA	0.021933	0.212412	-1.00457	-1.69517	-0.116077	0.0988219	-0.44711	0.249937
YGR237C	suva	NA	NA	0.669163	0.334125	-0.54213	-1.62776	-0.95535	-0.356002	-0.131021	0.921166
YHL008C	suva	NA	NA	0.803994	0.331302	0.186645	-1.1708	0.986049	0.85952	1.32221	-0.543208
YHL021C	suva	NA	NA	0.149348	0.226317	0.891185	-1.93601	-0.965261	-0.642278	-0.713424	-2.09345
YHL026C	suva	NA	NA	0.67634	0.826242	-0.0870491	1.36601	0.167563	0.632367	-0.488245	-0.563573
YHL047C	suva	NA	NA	0.309748	0.364661	0.509687	1.47321	1.04407	1.06356	-0.414486	-1.07354
YHR005C	suva	NA	NA	-4.90934	-4.93632	-3.34566	-2.20876	-4.67941	-4.35097	-2.0022	-1.95587
YHR016C	suva	NA	NA	0.576037	0.387243	1.02771	-0.962682	-0.631389	-0.112364	-0.45071	-0.617166
YHR040W	suva	NA	NA	0.359616	0.608487	-0.375043	0.150857	0.887964	0.330027	-0.193403	-2.14412
YHR041C	suva	NA	NA	-0.259189	-0.0968161	0.654595	1.29013	-0.745723	0.145747	0.223145	-1.21169
YHR043C	suva	NA	NA	-1.05253	-0.958499	2.26607	1.86693	-0.170369	-0.0517735	-0.680625	-1.18541
YHR055C	suva	NA	NA	-0.742482	-0.735013	5.21611	2.71984	-1.52812	-1.28683	0.244684	0.0711195
YHR071W	suva	NA	NA	0.380036	0.663192	0.281698	0.130279	0.91368	0.864343	-0.555543	-2.08267
YHR077C	suva	NA	NA	-0.0207201	-0.0730437	-1.6053	-0.641594	0.0494477	-0.0200568	-0.392001	0.967745
YHR081W	suva	NA	NA	0.696615	0.781382	0.613563	1.7162	0.43317	0.297844	-0.0874366	-0.685488
YHR084W	suva	NA	NA	-2.51546	-2.35766	-2.15564	-1.9967	-1.10498	-1.45857	-0.857624	-0.736057
YHR136C	suva	NA	NA	-0.245686	-0.178529	2.52851	2.02531	1.44779	2.5095	1.88457	0.241262
YHR140W	suva	NA	NA	-1.98386	-1.98344	1.39444	1.29464	0.087523	0.449984	0.539942	-0.0984465
YHR153C	suva	NA	NA	0.661726	0.849377	-0.513349	1.43213	-0.423031	-0.165761	-0.600996	-1.19141
YHR159W	suva	NA	NA	0.734031	0.754203	0.077181	-1.29876	-0.250558	-0.362799	-0.216066	-0.646186
YHR160C	suva	NA	NA	-0.129272	-0.238018	1.62797	1.30211	0.0197879	0.714467	0.565668	0.157749
YHR164C	suva	NA	NA	0.246392	0.051038	-1.40746	-1.47728	-0.0130047	-0.323467	-0.135049	0.121628
YHR172W	suva	NA	NA	0.529874	0.639471	-1.23369	-1.01852	0.215697	0.177598	-0.139538	0.242198
YHR174W	suva	NA	NA	-0.711297	-0.836472	2.3002	0.885339	0.329819	0.38041	1.05943	1.02916
YHR176W	suva	NA	NA	0.23821	0.092768	0.172855	-1.16545	-0.901622	-0.337747	-1.17304	-2.48304
YHR177W	suva	NA	NA	-1.84772	-1.88586	-2.00538	-3.40649	0.250213	0.194552	-1.21935	-1.64782
YHR184W	suva	NA	NA	-0.174454	0.0219189	1.19853	2.17427	-0.541904	-0.0753171	0.311686	0.954063
YHR196W	suva	NA	NA	-0.272443	-0.529078	-1.90048	-0.289215	0.242547	-0.319795	-0.389138	0.366232
YHR209W	suva	NA	NA	0.791103	0.72345	0.606287	1.46182	0.875091	0.510258	-0.572842	-0.531393
YHR214W	suva	NA	NA	-0.27291	-0.578965	-1.40621	-2.37212	-0.15499	-0.471989	-0.0568094	-0.84851
YIL008W	suva	NA	NA	0.000511801	0.0692044	0.409644	2.1619	0.258744	0.376965	-0.177887	-0.264417
YIL015W	suva	NA	NA	-2.85059	-2.29619	-3.10216	-2.95038	-1.91032	-1.71753	-1.25122	-0.950203
YIL016W	suva	NA	NA	0.285052	0.383321	0.451402	2.2455	0.318186	0.140389	0.403923	0.150824
YIL053W	suva	NA	NA	0.0259588	-0.0938809	2.6482	1.1155	0.218498	0.135271	0.615508	1.45307
YIL055C	suva	NA	NA	0.622542	0.612191	1.55124	1.42711	-0.219721	-0.76579	-0.217406	-0.597448
YIL064W	suva	NA	NA	-0.459909	-0.444819	0.0849426	1.89634	0.670637	0.0672007	0.849822	-0.367134
YIL070C	suva	NA	NA	0.631412	0.482109	0.767349	0.184623	-0.922134	-0.247538	-0.539591	-1.09441
YIL077C	suva	NA	NA	-0.214295	-0.342456	0.779586	-0.256738	-1.12896	-0.568238	-1.0099	-1.42536
YIL084C	suva	NA	NA	0.115443	-0.160996	-1.27676	-2.17631	-0.159585	-0.110655	-0.225217	0.114997
YIL091C	suva	NA	NA	-0.545454	-0.148788	-2.00944	-0.213048	0.364902	-0.147065	-0.303211	-0.129564
YIL094C	suva	NA	NA	-1.4859	-1.58913	-0.679569	1.5268	1.44259	0.685561	-0.20783	-0.538266
YIL111W	suva	NA	NA	0.711105	0.69177	2.45606	2.07763	-0.798641	-0.454269	-0.520695	0.260879
YIL120W	suva	NA	NA	-1.16748	-1.18154	1.12879	0.986972	0.888771	1.343	1.10847	0.804883
YIL121W	suva	NA	NA	-1.03425	-1.14903	0.828763	0.747289	-0.544935	0.180396	-0.00572673	0.159625
YIL130W	suva	NA	NA	-0.152935	-0.465568	-1.38257	-2.08476	-0.591346	-0.403335	-0.593082	0.639328
YIL149C	suva	NA	NA	0.325558	0.366696	-1.0315	-0.757412	0.127834	0.0206932	-0.354145	1.14253
YIL154C	suva	NA	NA	-0.560456	-0.480663	1.7513	1.90151	-0.187695	-0.0805789	0.799672	-0.106408
YIL160C	suva	NA	NA	-0.218582	-0.470751	1.87823	1.4934	-0.136228	0.287057	-1.28808	-1.54694
YIL162W	suva	NA	NA	-1.73194	-1.54707	0.63061	-1.13787	-1.68042	-1.40823	-1.51219	-2.58246
YIR006C	suva	NA	NA	-0.343654	-0.225087	-0.728965	-1.88222	0.10193	-0.0946622	0.150872	0.455162
YIR016W	suva	NA	NA	0.206057	0.144569	1.92796	1.30984	0.183475	-0.0167601	0.74408	-0.0281789
YIR017C	suva	NA	NA	-0.0527286	0.344306	-0.0651004	0.676777	0.114907	0.153415	-0.167827	-1.99674
YIR018W	suva	NA	NA	-0.00176777	0.149953	0.638741	0.465698	0.170487	0.0569599	-0.0371447	-2.6624
YIR019C	suva	NA	NA	0.263148	0.138465	1.29209	-0.47084	-0.753927	0.164251	-0.857338	-1.62047
YIR023W	suva	NA	NA	-0.327514	-0.429357	-0.942705	-1.83086	0.214838	0.0357015	-0.174799	0.487692
YIR034C	suva	NA	NA	-1.07459	-1.13104	0.444475	0.632498	1.17566	1.00886	0.0618028	-1.30889
YIR035C	suva	NA	NA	0.254085	0.204369	1.18368	2.10367	-0.597081	0.044656	0.776845	0.591132
YJL048C	suva	NA	NA	-0.447845	-0.302536	0.52179	-0.248776	-0.916702	-0.557791	0.138326	1.25789
YJL052W	suva	NA	NA	-0.392421	-0.417195	3.53344	2.72608	-1.01959	-1.40805	0.440877	0.922409
YJL070C	suva	NA	NA	0.852209	0.677089	-0.174187	-0.856257	0.0503771	0.144593	0.00717629	1.39351
YJL074C	suva	NA	NA	0.242964	0.430676	-1.72314	-1.10401	0.199803	-0.259409	0.367683	0.867198
YJL080C	suva	NA	NA	-0.451569	-0.431403	-1.21475	-1.76776	0.302409	-0.107117	0.0730037	0.435761
YJL088W	suva	NA	NA	0.493043	0.734426	-0.50319	-0.0628206	0.798841	0.732988	-0.272101	-1.3517
YJL089W	suva	NA	NA	2.72444	2.60621	0.929915	0.42975	0.0283843	0.183068	-0.210503	0.333462
YJL090C	suva	NA	NA	0.389266	0.646319	-1.28785	-1.0366	0.0742216	0.0758211	-0.0904531	0.15672
YJL101C	suva	NA	NA	0.699117	0.639698	-0.625748	-1.6941	0.09592	0.383816	0.321656	-0.578246
YJL116C	suva	NA	NA	0.413048	0.458811	-0.82896	1.47522	-1.52075	-0.910347	-2.14247	-4.04419
YJL130C	suva	NA	NA	-0.567619	-0.781038	-0.715094	-1.20149	0.909232	0.728953	-0.494602	-0.411691
YJL133C-A	suva	NA	NA	-1.10344	-1.02059	1.79121	0.879697	0.0622932	0.207524	-1.07219	-2.22436
YJL137C	suva	NA	NA	0.913909	0.790172	0.864904	0.0224493	-1.01499	-0.685757	-0.920619	-1.27436
YJL141C	suva	NA	NA	0.246711	0.073568	-0.218585	-2.09836	-0.557052	-0.0548541	-0.436312	-0.71579
YJL151C	suva	NA	NA	-0.237261	-0.136918	1.57343	1.16007	-0.515076	0.160568	0.479411	-0.177506
YJL157C	suva	NA	NA	-4.04096	-3.71744	-1.62234	-1.41124	-4.44005	-4.5801	-2.32487	-2.66987
YJL164C	suva	NA	NA	1.05474	1.10052	1.18771	0.236989	-0.660196	-0.202356	-0.407842	-0.254099
YJL166W	suva	NA	NA	0.106337	0.21136	0.71874	0.828088	-1.06682	-0.607144	-0.739096	-0.144134
YJL170C	suva	NA	NA	-3.71089	-3.80047	-3.01127	-2.78675	-3.73381	-3.64505	-1.76175	-1.93174
YJL171C	suva	NA	NA	-0.518905	-0.728451	1.03837	0.334479	0.0943733	0.343573	1.30753	0.964358
YJL172W	suva	NA	NA	0.385923	0.353844	0.448473	-1.4839	0.0087224	0.676237	0.963557	0.00081383
YJL187C	suva	NA	NA	-0.00453973	-0.00492113	-1.21503	-1.61412	0.234279	0.00171951	0.116284	-0.0571311
YJL191W	suva	NA	NA	-0.484449	-0.76223	0.505306	1.97718	0.551842	0.432467	0.247288	0.523292
YJL210W	suva	NA	NA	-0.0145494	0.0117901	1.11838	1.73848	-1.21692	-0.722466	0.308935	-1.04463
YJL212C	suva	NA	NA	-0.612502	-0.392475	-0.622535	-1.72746	-0.0219609	-0.145248	0.307659	-1.59428
YJL213W	suva	NA	NA	-1.14498	-1.30952	0.890528	-1.51103	-2.30689	-1.9615	-2.31203	-2.82594
YJL217W	suva	NA	NA	-1.33393	-1.48673	1.4789	0.35887	-0.833167	-0.90171	-0.836083	-0.721999
YJL221C	suva	NA	NA	-1.53307	-1.92435	0.468683	-1.18102	-0.574759	-0.542284	0.287016	-0.0883588
YJR004C	suva	NA	NA	-3.59793	-3.52529	-3.18727	-3.70563	-2.90292	-2.85133	-1.82047	-1.76828
YJR009C	suva	NA	NA	0.0460435	-0.0637563	3.36159	1.4453	0.0474488	0.118396	0.669727	1.21501
YJR010W	suva	NA	NA	0.379657	0.645638	-0.944891	-1.57095	-0.219672	-0.366767	-1.14585	-2.16295
YJR015W	suva	NA	NA	0.118576	0.0332188	1.39727	0.195885	-0.650002	-0.0454591	-0.217332	-1.51728
YJR019C	suva	NA	NA	-1.24131	-1.31964	2.08365	1.74992	-0.158189	-0.285643	0.15882	-1.26785
YJR047C	suva	NA	NA	-0.248114	-0.265318	0.80635	1.47169	1.10161	0.524563	1.25124	1.6317
YJR059W	suva	NA	NA	0.138376	0.0352071	-0.377065	-2.02776	-0.552566	-0.160012	0.00492525	-0.159519
YJR085C	suva	NA	NA	0.0198599	-0.167807	1.0542	1.65646	-0.367341	0.124837	0.559785	0.523028
YJR086W	suva	NA	NA	-3.15912	-3.22084	-1.184	-1.6239	-2.89818	-2.77081	-1.74269	-1.51986
YJR092W	suva	NA	NA	-0.640681	-0.523102	-1.65043	-2.06338	-0.115	-0.273337	0.419487	1.37727
YJR095W	suva	NA	NA	1.31119	1.23356	-0.919198	-0.134762	-0.055853	0.58225	-0.56942	0.136409
YJR104C	suva	NA	NA	0.213231	0.554364	1.64917	2.03182	1.35667	1.08439	1.00851	-0.576005
YJR112W	suva	NA	NA	0.817804	0.830439	0.141536	1.04295	0.381768	0.428179	-0.175515	-1.22729
YJR115W	suva	NA	NA	0.543607	0.836467	1.50226	0.812583	0.0297085	-0.119906	-0.0214361	-1.03095
YJR147W	suva	NA	NA	-1.80977	-1.38535	-0.360502	-0.177157	0.286703	-0.267764	-0.699742	-1.62939
YJR148W	suva	NA	NA	-0.340156	-0.455551	1.79947	-0.862057	-0.369945	-0.444398	-1.54344	-0.965059
YJR154W	suva	NA	NA	-0.0708556	0.0767658	0.0686889	1.85581	-0.48557	-0.0715651	-0.337259	-0.410086
YJR158W	suva	NA	NA	0.344155	0.378609	-2.08607	-2.15645	-0.589638	-0.82037	-0.462083	-0.320459
YJR161C	suva	NA	NA	0.0223132	0.00451267	0.346539	1.71214	0.115306	0.895822	0.914307	1.58044
YKL015W	suva	NA	NA	-0.537714	-0.6987	-0.81665	-0.589759	-0.311552	-0.146431	0.0879723	1.66446
YKL029C	suva	NA	NA	-0.7235	-0.646556	1.48481	2.33798	0.157007	-0.699127	-0.371382	-0.304996
YKL035W	suva	NA	NA	0.36571	0.366845	1.46437	-0.954399	-0.69875	-0.48486	-0.421368	-0.909907
YKL043W	suva	NA	NA	-0.206098	-0.00617453	-0.581114	-1.05869	0.643709	1.26209	-0.937639	-1.92699
YKL060C	suva	NA	NA	-0.195341	-0.299836	2.08151	1.55231	0.215837	0.18286	0.937019	1.26574
YKL062W	suva	NA	NA	-0.546683	-0.573171	-0.637943	-2.16282	-1.85033	-1.69676	-2.25781	-2.28573
YKL064W	suva	NA	NA	0.00991003	-0.109286	-0.874669	-1.32182	-0.17604	-0.261365	-0.0673823	1.02592
YKL071W	suva	NA	NA	-0.432759	-0.270379	-0.0460685	4.67007	0.124749	-0.0797249	-0.418807	-0.592551
YKL082C	suva	NA	NA	0.215493	0.428889	-1.99773	0.028811	0.548636	-0.0378687	-0.494626	0.305591
YKL085W	suva	NA	NA	0.572968	0.691224	0.430643	-0.440325	-1.14902	-0.591527	-1.32439	-1.41421
YKL086W	suva	NA	NA	-0.955119	-0.683334	0.52482	1.71001	0.600576	0.9243	0.310663	-0.878565
YKL093W	suva	NA	NA	0.145641	0.105265	1.2697	-0.0381492	-0.883756	-0.565455	-0.553538	-1.21622
YKL094W	suva	NA	NA	-0.0610985	-0.0991375	1.88051	1.08969	-0.123344	0.0248335	0.598227	0.184675
YKL105C	suva	NA	NA	0.164283	0.228696	-0.613892	-1.50445	0.287589	0.0104445	0.128428	0.824286
YKL107W	suva	NA	NA	2.39207	2.51299	1.36664	3.9303	0.107151	-0.0708362	0.132824	-0.505268
YKL108W	suva	NA	NA	0.500972	0.755909	-1.22021	-1.48967	0.436124	0.0882637	0.493256	0.173809
YKL127W	suva	NA	NA	0.722085	0.444564	1.49729	-1.52624	-0.876516	-0.492993	-0.887776	-1.72652
YKL148C	suva	NA	NA	2.33556	2.41592	1.1184	2.75553	-0.413439	-0.459376	-0.546728	-0.467475
YPL165C	suva	NA	NA	0.205181	0.00568299	-0.478782	0.502583	-1.34662	-0.74464	-1.14632	0.523543
YPL171C	suva	NA	NA	-2.48972	-2.31291	-0.574474	-0.476658	-0.848689	-1.10066	-1.12815	-1.10594
YPL172C	suva	NA	NA	0.553438	0.476716	0.371457	-0.2996	-0.691549	-0.458248	-0.683221	-1.34458
YPL183C	suva	NA	NA	-0.405611	-0.286132	-2.0646	-0.89354	0.517784	-0.208729	-0.221901	-0.975595
YPL192C	suva	NA	NA	-4.08184	-4.104	-2.5369	-2.05692	-4.24403	-4.17957	-1.72123	-1.68952
YPL201C	suva	NA	NA	0.602447	0.497723	0.00728398	0.166564	-0.0419679	0.761232	-1.17484	-1.69168
YPL217C	suva	NA	NA	-0.386175	-0.122239	-1.93504	-1.12271	0.339301	-0.035684	-0.223118	0.901705
YPL223C	suva	NA	NA	1.00004	1.33269	0.130363	5.63851	-0.606977	-0.0628169	-1.05967	-0.80433
YPL252C	suva	NA	NA	0.206675	0.679404	0.426139	0.843642	-0.185844	0.1169	-0.123785	-1.80986
YPL256C	suva	NA	NA	0.498851	0.743294	-1.59002	-1.42593	-0.15519	-0.417236	0.0269781	0.0347695
YPL263C	suva	NA	NA	-0.957064	-0.679429	-1.49989	-1.4231	0.419419	-0.0334461	0.181614	0.0999938
YPL272C	suva	NA	NA	-1.36751	-1.13573	-2.94036	-1.94721	-0.430589	0.126717	-1.19139	-0.654757
YPR005C	suva	NA	NA	-0.232264	-0.168028	-0.168429	1.22241	-1.10354	-1.13631	-0.863055	-0.786776
YPR052C	suva	NA	NA	0.198222	0.142	1.8027	2.31387	0.107106	0.451909	0.976999	0.90008
YMR181C	suva	NA	NA	0.597216	0.690384	1.69621	1.51535	-0.992392	-0.542201	0.0558545	0.445
YPR157W	scer	NA	NA	0.497561	0.194267	-0.853564	-1.27417	-0.707687	-0.0443602	-0.314949	1.45571
YPR158W	scer	NA	NA	2.31044	2.47376	-0.163347	0.913439	-0.719259	0.305551	-0.906135	-2.28346
YPR167C	scer	NA	NA	0.67667	1.04555	0.512977	0.676021	-0.441454	-0.502022	-0.0486193	-0.830416
YPR184W	scer	NA	NA	0.481771	0.448002	0.708457	-1.71542	-2.22246	-1.83997	-0.227906	-0.867601
YPR193C	scer	NA	NA	1.22572	1.14686	1.09302	1.65441	-0.134134	-0.365817	0.624608	0.0577998
YPR194C	scer	NA	NA	0.10147	-0.127516	-0.313866	-0.272712	-2.84145	-2.50411	-2.2438	-1.59257
YPR201W	scer	NA	NA	-0.88069	-1.7797	-0.733769	-2.11765	-2.47898	-1.66985	-0.536864	-0.435591
YAL015C	suva	NA	NA	-0.0261045	-0.0140992	0.98336	-0.193216	-0.293443	-0.29247	-0.508183	-1.56762
YAL022C	suva	NA	NA	-0.133036	-0.108346	1.50108	1.56751	0.169765	0.545035	0.457923	-0.278333
YAL038W	suva	NA	NA	0.622755	0.729584	1.40319	0.206853	-0.102293	-0.182347	-0.552604	-0.91853
YAL039C	suva	NA	NA	0.085414	0.0729597	0.966863	0.914248	-0.750077	-0.341494	0.18587	-2.11066
YAL042W	suva	NA	NA	-0.513724	-0.506497	1.3907	1.30606	0.23145	0.21733	0.54736	-0.275391
YAL043C	suva	NA	NA	-0.0969018	-0.391455	1.40022	0.948763	0.0829912	-0.0542327	0.37026	-0.760704
YAL060W	suva	NA	NA	-0.526561	-0.61761	1.16279	0.958528	-1.85961	-1.65594	-0.725978	-0.777962
YAR035W	suva	NA	NA	1.29589	1.01609	1.63869	1.90461	-0.498179	-0.675577	-1.11844	-1.94103
YAR050W	suva	NA	NA	0.369428	0.152619	-0.957282	-1.62503	-0.522568	-0.368176	0.0953196	0.730738
YPL017C	suva	NA	NA	0.19739	-0.285973	0.815447	1.3487	-1.28605	-0.681769	0.125606	-0.167049
YPL033C	suva	NA	NA	0.50436	0.553994	1.8253	2.6252	0.290798	0.540885	-0.168583	0.0961976
YPL058C	suva	NA	NA	0.364441	0.293104	0.502529	-0.574413	-0.826611	-0.970198	-1.11871	-1.72714
YPL068C	suva	NA	NA	-0.569407	-0.366028	0.0805291	-0.298631	0.578948	-0.115107	0.0630688	-1.75272
YPL095C	suva	NA	NA	-0.699413	-1.32046	3.66379	2.11553	-1.65013	-0.00412831	-0.347465	0.353378
YPL111W	suva	NA	NA	3.25041	3.17269	6.06083	6.25412	1.58641	2.05303	3.32771	2.98519
YPL141C	suva	NA	NA	0.207555	0.0698043	-0.831275	-1.64625	0.00836144	-0.0770148	-0.103528	0.696218
YPL156C	suva	NA	NA	-1.66779	-1.26481	0.170445	-0.164168	-1.94144	-1.62305	0.395626	-0.00563313
YPL158C	suva	NA	NA	0.916966	0.673158	-0.509132	-1.39251	-0.0622324	-0.376253	0.136778	1.24484
YNL141W	suva	NA	NA	-0.335537	-0.207102	0.384984	1.00841	0.197807	-0.458332	-0.599054	-2.01252
YNL145W	suva	NA	NA	-3.22105	-3.20398	-1.24924	-0.578588	-1.35905	-1.19477	-0.0269472	-0.608603
YNL160W	suva	NA	NA	0.852521	0.856449	1.79979	0.867533	-0.685183	0.396047	0.0263461	0.695646
YNL162W-A	suva	NA	NA	0.151748	0.261116	-0.258248	1.46047	0.672184	-0.15438	-0.236282	-1.05106
YNL169C	suva	NA	NA	0.749214	0.945373	-1.62275	-0.584863	0.00370429	-0.0854849	-0.068832	-1.35144
YNL196C	suva	NA	NA	-0.699166	-0.519351	0.75528	1.49957	-0.226316	0.0721414	-0.854824	-1.10558
YNL202W	suva	NA	NA	-0.71021	-1.01835	1.73476	1.67622	-1.26651	-0.268366	-1.63395	-1.77027
YNL206C	suva	NA	NA	0.573296	0.649312	-1.78149	-0.523607	0.281949	0.413791	0.297719	0.698295
YNL225C	suva	NA	NA	0.562924	0.582515	-1.34451	-0.425545	0.0139645	-0.0521105	0.195553	0.739062
YNL259C	suva	NA	NA	-0.196096	-0.2226	1.01877	2.00475	0.676457	0.662967	-0.0665672	-0.693458
YNL271C	suva	NA	NA	-0.35552	-0.374973	-0.984302	-1.77565	-0.0274716	-0.237315	0.11115	0.937224
YNL065W	suva	NA	NA	-0.503809	-0.586712	1.40963	0.189954	-0.232726	-1.0537	-1.49722	-2.64869
YNL067W	suva	NA	NA	-0.761052	-0.775774	1.09068	1.79774	0.646991	-0.318869	0.197465	-0.318182
YNL072W	suva	NA	NA	0.414041	0.531498	0.657056	0.941598	0.607068	0.283834	0.695235	-1.23965
YNL073W	suva	NA	NA	0.63406	0.486943	0.184768	-1.26626	-0.422207	-0.0447787	-0.282191	-1.00816
YPR112C	suva	NA	NA	-0.272123	0.106013	-1.92081	-1.06095	0.48526	-0.301032	-0.388241	-0.76857
YPR152C	suva	NA	NA	0.596996	0.510208	1.68057	2.85409	0.806517	0.98472	0.920359	-1.13473
YPR176C	suva	NA	NA	-0.205243	-0.249157	0.747191	1.19635	-0.105155	0.0893564	-0.202598	-1.05735
YPR193C	suva	NA	NA	0.490253	0.568076	0.877285	1.90641	-0.00737258	0.798639	-0.626671	-1.38298
YPR194C	suva	NA	NA	-1.93206	-1.60874	-1.13545	-0.191351	0.0406449	0.0570021	-0.0397129	0.153841
YMR261C	suva	NA	NA	0.722979	0.665175	1.0336	-0.770917	-0.93674	-0.429864	-0.737002	-2.21298
YMR279C	suva	NA	NA	0.732655	0.244984	0.964085	2.46307	-0.146041	-0.00106199	0.0183949	-0.291728
YMR280C	suva	NA	NA	0.222408	0.154333	-1.377	-1.94561	-0.33061	0.146396	-0.169169	-0.428739
YNL027W	suva	NA	NA	0.217081	0.359507	-0.550712	-0.658326	0.871747	1.52414	1.69701	0.600818
YNL132W	suva	NA	NA	-0.704403	-0.552767	-1.86489	-0.958175	0.412294	-0.126231	-0.154997	0.00284694
YNL133C	suva	NA	NA	-0.226925	0.0996968	0.855962	1.25369	-0.462095	0.184471	-0.568851	-0.993906
YNL134C	suva	NA	NA	-0.420785	-0.436086	1.68321	1.60234	0.356702	-0.171027	0.255194	-0.473112
YBL016W	suva	NA	NA	-2.94835	-2.91615	-1.5483	-0.0184319	-3.88105	-3.85163	-1.78755	-2.04558
YNL086W	suva	NA	NA	-0.269982	-0.182293	0.852028	2.26644	0.415497	-0.281568	-0.250982	-0.882417
YNL087W	suva	NA	NA	0.333023	0.323352	-0.859172	-1.9069	-0.753033	-0.453954	-0.209209	0.423115
YNL088W	suva	NA	NA	0.665385	0.73079	-1.46091	-1.61582	0.331097	0.0834717	0.164828	0.431016
YBL047C	suva	NA	NA	-0.289103	-0.400226	-0.793762	-1.60311	-0.186136	-0.17849	0.0290559	0.793827
YBL033C	suva	NA	NA	-0.706786	-0.634251	0.56726	0.671718	-0.467335	-0.275546	-0.30624	-2.01396
YBL039C	suva	NA	NA	-0.0596918	-0.187872	1.83163	1.06186	-0.611206	-0.751089	0.102935	0.232917
YBL040C	suva	NA	NA	-0.483209	-0.395422	1.16096	1.41611	0.162461	0.351204	0.573382	0.741015
YMR207C	suva	NA	NA	0.938576	0.884763	-1.55945	-0.989774	-0.599246	-0.573364	-0.176535	0.378551
YNL128W	suva	NA	NA	1.76314	1.28921	1.3768	3.10719	0.332114	0.491063	0.711392	0.448046
YNL118C	suva	NA	NA	0.201251	0.125897	-0.916813	-1.73278	-0.000988328	-0.0078006	-0.19672	0.272092
YNL124W	suva	NA	NA	-0.364105	-0.223096	-0.933996	-0.997824	0.241552	-0.400848	-0.489983	-2.04385
YNL098C	suva	NA	NA	-0.0484054	-0.179871	1.53335	-1.03615	-0.299739	-0.124934	0.00810214	-0.687541
YNL103W	suva	NA	NA	-0.267773	-0.172618	-1.56828	-1.79421	0.0644795	-0.00256276	-0.0610604	-0.693509
YMR182C	suva	NA	NA	0.670363	0.547735	0.58663	0.403344	-0.937571	-0.977974	-1.21127	-2.57105
[truncated: 4 more rows]
