# Supplementary material for: Plasticity of Mitochondrial DNA Inheritance and Its Impact on Nuclear Gene Transcription in Yeast Hybrids
Source: Microorganisms. 2020 Mar 31;8(4):494. doi: 10.3390/microorganisms8040494 (PMC7232527; doi:10.3390/microorganisms8040494)
Supplement: Supplementary file 1 [file microorganisms-08-00494-s001.zip › microorganisms-754787-Supplementary material/Table S7.xlsx]

## Sheet: Sheet1
Table S7: Primer sequences for mitochondrial genes
Gene names	Primer 5'	Primer 3'	Specificity	PCR Product size (bp)	Size of sequenced fragment in HmtSc hybrids (bp)	Size of sequenced fragment in HmtSu hybrids (bp)
ATP6	TGCTTAAAGGACAAATTGGAGGT	CCAGCAGGTACGAATAATGAGA	ATP6 Sc and Su	232	179	208
ATP8	TGCCACAATTAGTTCCATTTT	GATCATAGGTAAAAAGAATTGTGAGA	ATP8 Sc and Su	104	104	104
ATP9	GAGCAGGTATCTCAACAATTGG	TAAGAATGAAACCATTAAACAG	ATP9 Sc and Su	182	182	182
COX1	ATTAGCTGCACCTGGTTCAC	TGCATTGTCATACCATTTGTTCT	COX1 Sc and Su	423	389	327
COX2	GGTATTTTAGAATTACATGA	ATTTATTGTTCATTTAATCA	COX2 Sc and Su	654	418	548
COX3	TGGTTATGCCTTCACCATGA	CAACATGATGTCCAGCTGTTAAA	COX3 Sc and Su	678	589	581
