# Supplementary material for: Plasticity of Mitochondrial DNA Inheritance and Its Impact on Nuclear Gene Transcription in Yeast Hybrids
Source: Microorganisms. 2020 Mar 31;8(4):494. doi: 10.3390/microorganisms8040494 (PMC7232527; doi:10.3390/microorganisms8040494)
Supplement: Supplementary file 1 [file microorganisms-08-00494-s001.zip › microorganisms-754787-Supplementary material/Table S8.xlsx]

## Sheet: Sheet1
Table S8: Primer sequences for Real time PCR
Primer name	Sequence
Sbay-AFG3-RT-F	CGCCTCCATACGTTCATTCC
Sbay-AFG3-RT-R	GGAGTTGTTGGAGGGAGTCA
Sbay-HSP78-RT-F	AGCTGACAGATCTCCCGTAG
Sbay-HSP78-RT-R	AGCTGGTTTCTCTGGTTGTTG
Sbay-MMM1-RT-F	GGTTTGAATGATGTCGGGCA
Sbay-MMM1-RT-R	CCCTGAGCAAATGACCATCC
Sbay-MRPL11-RT-F	AAGACCCTCCCCACAAAGAC
Sbay-MRPL11-RT-R	AGTCCGCGCTTGTATCTACA
Sbay-PIC2-RT-F	GGGTTGGTGCCACATTCATC
Sbay-PIC2-RT-R	TTGTGGTTTGCTGCTTGACC
Scer-AFG3-RT-F	ATGCCAGTTCACCAGCGTTT
Scer-AFG3-RT-R	CTCACCCTCTTTGTTTGGCC
Scer-HSP78-RT-F	AAGGCGAAGTACTCCACGAA
Scer-HSP78-RT-R	TTTTCCGGTTGCTGATTGGG
Scer-MMM1-RT-F	CGTGTTGCATCCTTCTTCGT
Scer-MMM1-RT-R	GCTGCAGGTTTCGGATTCTT
Scer-MRPL11-RT-F	ACGAAGACACCAACCCTCAA
Scer-MRPL11-RT-R	CCAAACCCAACCCACTTAGC
Scer-PIC2-RT-F	TGGTGCTACATTCGTCGGAT
Scer-PIC2-RT-R	GCAAAAGGGCGGCATAGTAG
